# Supplementary material for: Comparative analysis of Faecalibacterium prausnitzii genomes shows a high level of genome plasticity and warrants separation into new species-level taxa
Source: BMC Genomics. 2018 Dec 14;19:931. doi: 10.1186/s12864-018-5313-6 (PMC6295017; doi:10.1186/s12864-018-5313-6)
Supplement: Supplementary file 3 — Table S1. Strains representing other species of the family Ruminococcaceae, used for comparative purposes in this study. (XLS 17 kb) [file 12864_2018_5313_MOESM3_ESM.xls]

## Sheet: TableS1
Strain name	Isolation source	Genbank accession N	Contigs	Coverage, X	Length	%GC	Reference
Ruthenibacterium lactatiformans strain 585-1	human feces	NZ_JXXK00000000.1	108	20	4.11	56.5	Shkoporov et al., 2015
Eubacterium siraeum DSM 15702	human feces	NZ_ABCA00000000.3	55	unknown	2.7	45	Moore et al., 1976
Candidatus Soleaferrea massiliensis AP7	human feces	NZ_CCYH00000000.1	51	31	3.1	53.2	Subhraveti et al., 2014*
Anaerotruncus colihominis DSM 17241	Human faeces	NZ_ABGD00000000.2	36	Unknown	3.72	54.2	Lawson et al., 2004
Clostridium perfringens ATCC 13124	missing	NC_008261.1	1	Unknown	3.26	28.4	Myers et al., 2006
Clostridium josui JCM 17888	Compost	NZ_JAGE00000000.1	2	Unknown	4.47	36.1	Margaret et al., 1988
Clostridium papyrosolvens DSM 2782	estuarine sediment from River Don	NZ_ACXX00000000.2	31	30	4.92	37	Madden et al., 1982
Clostridium cellulolyticum H10	Decaying grass	NC_011898.1	1	Unknown	4.07	37.4	Petitdemange et al., 1984
Clostridium termitidis CT1112	Termite gut	NZ_AORV00000000.1	78	17	6.42	41.2	Lal et al., 2013
Pseudobacteroides cellulosolvens ATCC 35603	sewage sludge	NZ_LGTC00000000.1	126	65	6.63	35.4	Murray et al., 1984
Clostridium thermocellum ATCC 27405	missing	NC_009012.1	1	Unknown	3.84	39	Johnson et al., 1982
Clostridium clariflavum DSM 19732	Methanogenic sludge of a cellulose-degrading bioreactor	NC_016627.1	1	30	4.9	35.7	Shiratori et al., 2009
Acetivibrio cellulolyticus CD2	sewage sludge	NZ_AEDB00000000.2	112	30	6.15	35.5	Lucas et al., 2011*
Clostridium stercorarium subsp. stercorarium DSM 8532	Compost heap	NC_020134.1	1	Unknown	2.97	42.2	Madden 1983
Ethanoligenens harbinense YUAN-3	anaerobic activated sludge of molasses wastewater in a continuous stirred-tank reactor	NC_014828.1	1	30	3.01	55.6	Xing et al., 2006
Clostridium sporosphaeroides DSM 1294	Infected wound	NZ_ARTA00000000.1	24	Unknown	3.19	53.6	Skerman et al., 1980
Clostridium leptum DSM 753	Human faeces	NZ_ABCB00000000.2	2	Unknown	3.27	50.2	Moore et al., 1976
Subdoligranulum variabile DSM 15176	Human faeces	NZ_ACBY00000000.2	91	Unknown	3.24	57.9	Holmstrøm et al., 2004
Clostridium methylpentosum DSM 5476	Human faeces	NZ_ACEC00000000.1	146	Unknown	3.41	51.8	Himelbloom et al., 1989
Ruminococcus albus 7	Cow rumen	NC_014833.1	1	30	3.69	44.2	Hungate. 1957
Gemmiger sp. 942/74	Human faeces	PSQF00000000	199	900	3.5	55.1	Current study
Gemmiger formicilis ATCC 27749	Unknown	FUYF00000000	92	Unknown	3.24	58.1	Skerman et al., 1980
Blautia sp. 942/31-1	Human faeces	PSQG00000000	77	1500	3.81	43.8	Current study
* Direct submission to NCBI
Johnson et al., “Saccharification of Complex Cellulosic Substrates by the Cellulase System from Clostridium Thermocellum,” Applied and Environmental Microbiology 43, no. 5 (1982): 1125–32.
Himelbloom et al., “Clostridium Methylpentosum Sp. Nov.: A Ring-Shaped Intestinal Bacterium That Ferments Only Methylpentoses and Pentoses,” Archives of Microbiology 151, no. 4 (1989): 287–93.
Holmstrøm et al., “Subdoligranulum Variabile Gen. Nov., Sp. Nov. from Human Feces,” Anaerobe 10, no. 3 (2004): 197–203,
Hungate. “Microorganisms in the Rumen of Cattle Fed a Constant Ration,” Canadian Journal of Microbiology 3, no. 2 (1957): 289–311.
Lal et al., “Draft Genome Sequence of the Cellulolytic, Mesophilic, Anaerobic Bacterium Clostridium Termitidis Strain CT1112 (DSM 5398),” Genome Announcements 1, no. 3 (2013)
Lawson et al., “Anaerotruncus Colihominis Gen. Nov., Sp. Nov., from Human Faeces,” International Journal of Systematic and Evolutionary Microbiology 54, no. Pt 2 (2004): 413–17
Madden et al., “ Isolation and characterization of an anaerobic, cellulolytic bacterium, Clostridium papyrosolvens sp. Nov.” Int.J.Syst.Bacteriol. (1982) 32 : 87-91
Madden et al., “Isolation and characterization of Clostridium stercorarium sp. nov., cellulolytic thermophile. Int.J.Syst.Bacteriol.” (1983) 33 : 837-840 .
Margaret et al., “Eubacterium yuri subsp. schtika subsp. nov.: test tube brush bacteria from subgingival dental plaque.” Int.J.Syst.Bacteriol. (1988) 38 : 207-208
Moore et al., “Emendation of Bacteroidaceae and Butyrivibrio and Descriptions of Desulfomonas Gen. Nov. and Ten New Species in the Genera Desulfomonas, Butyrivibrio, Eubacterium, Clostridium, and Ruminococcus,” International Journal of Systematic and Evolutionary Microbiology 26, no. 2 (1976): 238–52
Murray et al., “Bacteroides Cellulosolvens Sp. Nov., a Cellulolytic Species from Sewage Sludge,” International Journal of Systematic Bacteriology 34, no. 2 (1984): 185–87,
Myers et al., “Skewed Genomic Variability in Strains of the Toxigenic Bacterial Pathogen, Clostridium Perfringens,” Genome Research 16, no. 8 (2006): 1031–40
Petitdemange et al., “Clostridium cellulolyticum sp. nov., a cellulolytic mesophilic species from decayed grass.” Int J Syst Bacteriol. (1984) 34:155–159.
Sadhana al et al., “Draft Genome Sequence of the Cellulolytic, Mesophilic, Anaerobic Bacterium Clostridium Termitidis Strain CT1112 (DSM 5398),” Genome Announcements 1, no. 3 (2013)
Shiratori et al., “Clostridium Clariflavum Sp. Nov. and Clostridium Caenicola Sp. Nov., Moderately Thermophilic, Cellulose-/Cellobiose-Digesting Bacteria Isolated from Methanogenic Sludge,” International Journal of Systematic and Evolutionary Microbiology 59, no. Pt 7 (2009): 1764–70,
Shkoporov et al., “Ruthenibacterium Lactatiformans Gen. Nov., Sp. Nov., an Anaerobic, Lactate-Producing Member of the Family Ruminococcaceae Isolated from Human Faeces,” International Journal of Systematic and Evolutionary Microbiology 66, no. 8 (2016): 3041–49
Skerman et al., “Approved Lists of Bacterial Names,” International Journal of Systematic and Evolutionary Microbiology 30, no. 1 (1980): 225–420
