# Supplementary material for: Comparative analysis of Faecalibacterium prausnitzii genomes shows a high level of genome plasticity and warrants separation into new species-level taxa
Source: BMC Genomics. 2018 Dec 14;19:931. doi: 10.1186/s12864-018-5313-6 (PMC6295017; doi:10.1186/s12864-018-5313-6)
Supplement: Supplementary file 4 — Table S2. List of 245 orthologous genes in the family Ruminococcaceae used for phylogeny inference. (XLS 534 kb) [file 12864_2018_5313_MOESM4_ESM.xls]

## Sheet: ruminococcaceae_core_prot
Amino acid sequences of the listed protein products are provided in supplementary file:				orthomcl_comparative_genomics_script.tar.gz/ruminococcaceae_core_proteome.fasta
At https://figshare.com/articles/Comparative_analysis_of_Faecalibacterium_prausnitzii_genomes_shows_a_high_level_of_genome_plasticity_and_warrants_separation_into_new_species-level_taxa/7068716
	Bacterial strain
Orthogroup	X165	X212	X31	X5479	X585	X74	X753	fp119	fp18	fp30	fp32	fp41	fp51	fp66	fp68	fp8	fp95b	fpyx	fp_33	fp_l26	fp_nmtq	fp_nmtr	fp_nmts	fp_nmtt	fp_nmtu	fp_nmtv	fp_nmtw	fp_nmtx	fp_nmty	fp_nmtz	fp_nouv	fp_nouw	fp_yy	gemmi	subd	Yuan	X1112	X1255	albus	X1294	X7241	X7888	fp61	X9732	X2782	X5702	candi	H10	CD2
rum267:	'6666666.234250.peg.1545'	'6666666.234253.peg.938'	'572511.8.peg.2301'	'6666666.243771.peg.461'	'6666666.243777.peg.2217'	'214851.3.peg.1191'	'6666666.243768.peg.1019'	'6666666.269701.peg.194'	'6666666.269697.peg.1803'	'853.94.peg.2027'	'853.95.peg.2060'	'853.96.peg.2573'	'853.97.peg.1722'	'853.98.peg.286'	'6666666.269698.peg.178'	'853.99.peg.1079'	'6666666.269702.peg.64'	'6666666.245838.peg.1575'	'657322.67.peg.73'	'718252.45.peg.1189'	'6666666.285823.peg.385'	'6666666.285826.peg.387'	'6666666.285827.peg.1651'	'6666666.285829.peg.1175'	'6666666.285831.peg.2086'	'6666666.285832.peg.146'	'6666666.285833.peg.557'	'6666666.285834.peg.1074'	'6666666.285835.peg.78'	'6666666.285837.peg.417'	'6666666.285838.peg.1829'	'6666666.285839.peg.1428'	'6666666.245839.peg.1096'	'6666666.245842.peg.371'	'6666666.243114.peg.2149'	'6666666.243133.peg.390'	'6666666.243774.peg.1034'	'6666666.247020.peg.844'	'6666666.243118.peg.3177'	'6666666.243773.peg.1434'	'6666666.243765.peg.1417'	'6666666.243767.peg.1626'	'6666666.269699.peg.854'	'6666666.243090.peg.1065'	'6666666.243772.peg.1283'	'6666666.243775.peg.554'	'6666666.243766.peg.698'	'6666666.243086.peg.3556'	'6666666.243764.peg.4431'
rum268:	'6666666.234250.peg.389'	'6666666.234253.peg.2639'	'572511.8.peg.1243'	'6666666.243771.peg.2157'	'6666666.243777.peg.3213'	'214851.3.peg.1243'	'6666666.243768.peg.1667'	'6666666.269701.peg.2379'	'6666666.269697.peg.2429'	'853.94.peg.2439'	'853.95.peg.2544'	'853.96.peg.3'	'853.97.peg.1837'	'853.98.peg.2589'	'6666666.269698.peg.2721'	'853.99.peg.159'	'6666666.269702.peg.2026'	'6666666.245838.peg.1191'	'657322.67.peg.263'	'718252.45.peg.735'	'6666666.285823.peg.628'	'6666666.285826.peg.1440'	'6666666.285827.peg.374'	'6666666.285829.peg.2259'	'6666666.285831.peg.359'	'6666666.285832.peg.340'	'6666666.285833.peg.617'	'6666666.285834.peg.2132'	'6666666.285835.peg.2299'	'6666666.285837.peg.596'	'6666666.285838.peg.1010'	'6666666.285839.peg.2477'	'6666666.245839.peg.1508'	'6666666.245842.peg.1337'	'6666666.243114.peg.509'	'6666666.243133.peg.2351'	'6666666.243774.peg.1093'	'6666666.247020.peg.1727'	'6666666.243118.peg.2065'	'6666666.243773.peg.1095'	'6666666.243765.peg.3042'	'6666666.243767.peg.1468'	'6666666.269699.peg.2506'	'6666666.243090.peg.4156'	'6666666.243772.peg.2768'	'6666666.243775.peg.469'	'6666666.243766.peg.1583'	'6666666.243086.peg.3417'	'6666666.243764.peg.1949'
rum269:	'6666666.234250.peg.1129'	'6666666.234253.peg.1658'	'572511.8.peg.1242'	'6666666.243771.peg.818'	'6666666.243777.peg.1177'	'214851.3.peg.760'	'6666666.243768.peg.1519'	'6666666.269701.peg.2169'	'6666666.269697.peg.2564'	'853.94.peg.2571'	'853.95.peg.1453'	'853.96.peg.1546'	'853.97.peg.1462'	'853.98.peg.1845'	'6666666.269698.peg.1813'	'853.99.peg.518'	'6666666.269702.peg.1758'	'6666666.245838.peg.2315'	'657322.67.peg.2029'	'718252.45.peg.1782'	'6666666.285823.peg.1950'	'6666666.285826.peg.454'	'6666666.285827.peg.1829'	'6666666.285829.peg.610'	'6666666.285831.peg.2261'	'6666666.285832.peg.2220'	'6666666.285833.peg.2252'	'6666666.285834.peg.605'	'6666666.285835.peg.509'	'6666666.285837.peg.1702'	'6666666.285838.peg.1052'	'6666666.285839.peg.1268'	'6666666.245839.peg.2263'	'6666666.245842.peg.2553'	'6666666.243114.peg.1470'	'6666666.243133.peg.1926'	'6666666.243774.peg.1094'	'6666666.247020.peg.305'	'6666666.243118.peg.2403'	'6666666.243773.peg.2738'	'6666666.243765.peg.2305'	'6666666.243767.peg.1469'	'6666666.269699.peg.466'	'6666666.243090.peg.4157'	'6666666.243772.peg.2767'	'6666666.243775.peg.1533'	'6666666.243766.peg.1919'	'6666666.243086.peg.3418'	'6666666.243764.peg.1950'
rum271:	'6666666.234250.peg.261'	'6666666.234253.peg.913'	'572511.8.peg.2621'	'6666666.243771.peg.2047'	'6666666.243777.peg.3367'	'214851.3.peg.2306'	'6666666.243768.peg.1057'	'6666666.269701.peg.219'	'6666666.269697.peg.1778'	'853.94.peg.2002'	'853.95.peg.787'	'853.96.peg.2598'	'853.97.peg.1696'	'853.98.peg.311'	'6666666.269698.peg.203'	'853.99.peg.1055'	'6666666.269702.peg.40'	'6666666.245838.peg.1550'	'657322.67.peg.49'	'718252.45.peg.3076'	'6666666.285823.peg.359'	'6666666.285826.peg.362'	'6666666.285827.peg.1625'	'6666666.285829.peg.1204'	'6666666.285831.peg.2060'	'6666666.285832.peg.121'	'6666666.285833.peg.581'	'6666666.285834.peg.1103'	'6666666.285835.peg.52'	'6666666.285837.peg.393'	'6666666.285838.peg.1859'	'6666666.285839.peg.1404'	'6666666.245839.peg.1123'	'6666666.245842.peg.451'	'6666666.243114.peg.416'	'6666666.243133.peg.2304'	'6666666.243774.peg.1172'	'6666666.247020.peg.837'	'6666666.243118.peg.990'	'6666666.243773.peg.1388'	'6666666.243765.peg.2701'	'6666666.243767.peg.1495'	'6666666.269699.peg.830'	'6666666.243090.peg.4169'	'6666666.243772.peg.2730'	'6666666.243775.peg.832'	'6666666.243766.peg.675'	'6666666.243086.peg.3441'	'6666666.243764.peg.1964'
rum272:	'6666666.234250.peg.1157'	'6666666.234253.peg.1661'	'572511.8.peg.711'	'6666666.243771.peg.813'	'6666666.243777.peg.1174'	'214851.3.peg.757'	'6666666.243768.peg.687'	'6666666.269701.peg.2166'	'6666666.269697.peg.2561'	'853.94.peg.2568'	'853.95.peg.1400'	'853.96.peg.1543'	'853.97.peg.1465'	'853.98.peg.1848'	'6666666.269698.peg.1816'	'853.99.peg.521'	'6666666.269702.peg.1755'	'6666666.245838.peg.2318'	'657322.67.peg.2032'	'718252.45.peg.1785'	'6666666.285823.peg.1954'	'6666666.285826.peg.457'	'6666666.285827.peg.1833'	'6666666.285829.peg.607'	'6666666.285831.peg.2264'	'6666666.285832.peg.2223'	'6666666.285833.peg.2255'	'6666666.285834.peg.602'	'6666666.285835.peg.506'	'6666666.285837.peg.1705'	'6666666.285838.peg.1055'	'6666666.285839.peg.1271'	'6666666.245839.peg.2266'	'6666666.245842.peg.2550'	'6666666.243114.peg.1158'	'6666666.243133.peg.28'	'6666666.243774.peg.1177'	'6666666.247020.peg.309'	'6666666.243118.peg.2404'	'6666666.243773.peg.3228'	'6666666.243765.peg.1169'	'6666666.243767.peg.1848'	'6666666.269699.peg.463'	'6666666.243090.peg.4173'	'6666666.243772.peg.2305'	'6666666.243775.peg.1535'	'6666666.243766.peg.1653'	'6666666.243086.peg.190'	'6666666.243764.peg.1968'
rum273:	'6666666.234250.peg.2407'	'6666666.234253.peg.307'	'572511.8.peg.2184'	'6666666.243771.peg.1459'	'6666666.243777.peg.3825'	'214851.3.peg.2734'	'6666666.243768.peg.505'	'6666666.269701.peg.846'	'6666666.269697.peg.536'	'853.94.peg.488'	'853.95.peg.2893'	'853.96.peg.1070'	'853.97.peg.710'	'853.98.peg.1484'	'6666666.269698.peg.1435'	'853.99.peg.1300'	'6666666.269702.peg.1507'	'6666666.245838.peg.2697'	'657322.67.peg.2813'	'718252.45.peg.46'	'6666666.285823.peg.2657'	'6666666.285826.peg.2533'	'6666666.285827.peg.2224'	'6666666.285829.peg.2776'	'6666666.285831.peg.1464'	'6666666.285832.peg.2811'	'6666666.285833.peg.2913'	'6666666.285834.peg.2721'	'6666666.285835.peg.172'	'6666666.285837.peg.2422'	'6666666.285838.peg.1542'	'6666666.285839.peg.739'	'6666666.245839.peg.2674'	'6666666.245842.peg.1301'	'6666666.243114.peg.977'	'6666666.243133.peg.1245'	'6666666.243774.peg.1178'	'6666666.247020.peg.1929'	'6666666.243118.peg.1555'	'6666666.243773.peg.3418'	'6666666.243765.peg.1129'	'6666666.243767.peg.1847'	'6666666.269699.peg.1089'	'6666666.243090.peg.4176'	'6666666.243772.peg.2304'	'6666666.243775.peg.734'	'6666666.243766.peg.153'	'6666666.243086.peg.189'	'6666666.243764.peg.1971'
rum274:	'6666666.234250.peg.1820'	'6666666.234253.peg.1695'	'572511.8.peg.1199'	'6666666.243771.peg.78'	'6666666.243777.peg.3446'	'214851.3.peg.2455'	'6666666.243768.peg.2113'	'6666666.269701.peg.2132'	'6666666.269697.peg.2491'	'853.94.peg.2500'	'853.95.peg.2367'	'853.96.peg.1925'	'853.97.peg.1495'	'853.98.peg.1879'	'6666666.269698.peg.1847'	'853.99.peg.399'	'6666666.269702.peg.1719'	'6666666.245838.peg.2350'	'657322.67.peg.2068'	'718252.45.peg.2934'	'6666666.285823.peg.2736'	'6666666.285826.peg.1909'	'6666666.285827.peg.2302'	'6666666.285829.peg.741'	'6666666.285831.peg.1386'	'6666666.285832.peg.2258'	'6666666.285833.peg.2290'	'6666666.285834.peg.721'	'6666666.285835.peg.1156'	'6666666.285837.peg.1737'	'6666666.285838.peg.1686'	'6666666.285839.peg.1152'	'6666666.245839.peg.1775'	'6666666.245842.peg.540'	'6666666.243114.peg.1732'	'6666666.243133.peg.356'	'6666666.243774.peg.1185'	'6666666.247020.peg.2035'	'6666666.243118.peg.567'	'6666666.243773.peg.181'	'6666666.243765.peg.812'	'6666666.243767.peg.1844'	'6666666.269699.peg.565'	'6666666.243090.peg.4181'	'6666666.243772.peg.2301'	'6666666.243775.peg.1703'	'6666666.243766.peg.2479'	'6666666.243086.peg.186'	'6666666.243764.peg.1982'
rum275:	'6666666.234250.peg.1819'	'6666666.234253.peg.1694'	'572511.8.peg.2078'	'6666666.243771.peg.2467'	'6666666.243777.peg.3449'	'214851.3.peg.2454'	'6666666.243768.peg.2115'	'6666666.269701.peg.2133'	'6666666.269697.peg.2490'	'853.94.peg.2499'	'853.95.peg.2368'	'853.96.peg.1926'	'853.97.peg.1494'	'853.98.peg.1878'	'6666666.269698.peg.1846'	'853.99.peg.398'	'6666666.269702.peg.1720'	'6666666.245838.peg.2349'	'657322.67.peg.2067'	'718252.45.peg.2933'	'6666666.285823.peg.2737'	'6666666.285826.peg.1908'	'6666666.285827.peg.2303'	'6666666.285829.peg.742'	'6666666.285831.peg.1385'	'6666666.285832.peg.2257'	'6666666.285833.peg.2289'	'6666666.285834.peg.722'	'6666666.285835.peg.1155'	'6666666.285837.peg.1736'	'6666666.285838.peg.1687'	'6666666.285839.peg.1151'	'6666666.245839.peg.1776'	'6666666.245842.peg.538'	'6666666.243114.peg.1731'	'6666666.243133.peg.355'	'6666666.243774.peg.1186'	'6666666.247020.peg.2034'	'6666666.243118.peg.568'	'6666666.243773.peg.182'	'6666666.243765.peg.813'	'6666666.243767.peg.1843'	'6666666.269699.peg.566'	'6666666.243090.peg.4182'	'6666666.243772.peg.2300'	'6666666.243775.peg.1702'	'6666666.243766.peg.2478'	'6666666.243086.peg.185'	'6666666.243764.peg.1983'
rum276:	'6666666.234250.peg.1867'	'6666666.234253.peg.2388'	'572511.8.peg.3285'	'6666666.243771.peg.2491'	'6666666.243777.peg.2199'	'214851.3.peg.2593'	'6666666.243768.peg.695'	'6666666.269701.peg.2801'	'6666666.269697.peg.1738'	'853.94.peg.1963'	'853.95.peg.829'	'853.96.peg.1182'	'853.97.peg.1370'	'853.98.peg.572'	'6666666.269698.peg.2341'	'853.99.peg.2280'	'6666666.269702.peg.166'	'6666666.245838.peg.2167'	'657322.67.peg.2466'	'718252.45.peg.2161'	'6666666.285823.peg.310'	'6666666.285826.peg.1819'	'6666666.285827.peg.1586'	'6666666.285829.peg.781'	'6666666.285831.peg.2028'	'6666666.285832.peg.2518'	'6666666.285833.peg.2516'	'6666666.285834.peg.760'	'6666666.285835.peg.1094'	'6666666.285837.peg.2113'	'6666666.285838.peg.1747'	'6666666.285839.peg.1113'	'6666666.245839.peg.1839'	'6666666.245842.peg.711'	'6666666.243114.peg.1462'	'6666666.243133.peg.1906'	'6666666.243774.peg.1212'	'6666666.247020.peg.789'	'6666666.243118.peg.263'	'6666666.243773.peg.738'	'6666666.243765.peg.3763'	'6666666.243767.peg.1837'	'6666666.269699.peg.1621'	'6666666.243090.peg.4196'	'6666666.243772.peg.2294'	'6666666.243775.peg.1227'	'6666666.243766.peg.1247'	'6666666.243086.peg.179'	'6666666.243764.peg.2004'
rum277:	'6666666.234250.peg.1508'	'6666666.234253.peg.2380'	'572511.8.peg.1603'	'6666666.243771.peg.2620'	'6666666.243777.peg.2525'	'214851.3.peg.2393'	'6666666.243768.peg.1423'	'6666666.269701.peg.2793'	'6666666.269697.peg.1586'	'853.94.peg.1810'	'853.95.peg.1154'	'853.96.peg.611'	'853.97.peg.1769'	'853.98.peg.564'	'6666666.269698.peg.2333'	'853.99.peg.33'	'6666666.269702.peg.158'	'6666666.245838.peg.1019'	'657322.67.peg.2474'	'718252.45.peg.1270'	'6666666.285823.peg.270'	'6666666.285826.peg.1777'	'6666666.285827.peg.1543'	'6666666.285829.peg.1027'	'6666666.285831.peg.1987'	'6666666.285832.peg.2526'	'6666666.285833.peg.2524'	'6666666.285834.peg.1008'	'6666666.285835.peg.2616'	'6666666.285837.peg.2159'	'6666666.285838.peg.1930'	'6666666.285839.peg.1492'	'6666666.245839.peg.1406'	'6666666.245842.peg.344'	'6666666.243114.peg.2179'	'6666666.243133.peg.2963'	'6666666.243774.peg.1225'	'6666666.247020.peg.762'	'6666666.243118.peg.198'	'6666666.243773.peg.260'	'6666666.243765.peg.3076'	'6666666.243767.peg.2398'	'6666666.269699.peg.2212'	'6666666.243090.peg.4199'	'6666666.243772.peg.3939'	'6666666.243775.peg.658'	'6666666.243766.peg.762'	'6666666.243086.peg.1132'	'6666666.243764.peg.2008'
rum278:	'6666666.234250.peg.1463'	'6666666.234253.peg.500'	'572511.8.peg.2237'	'6666666.243771.peg.2148'	'6666666.243777.peg.2736'	'214851.3.peg.2698'	'6666666.243768.peg.1007'	'6666666.269701.peg.1033'	'6666666.269697.peg.1671'	'853.94.peg.1897'	'853.95.peg.891'	'853.96.peg.1858'	'853.97.peg.488'	'853.98.peg.2128'	'6666666.269698.peg.2132'	'853.99.peg.1209'	'6666666.269702.peg.1298'	'6666666.245838.peg.2860'	'657322.67.peg.2625'	'718252.45.peg.2336'	'6666666.285823.peg.2677'	'6666666.285826.peg.1971'	'6666666.285827.peg.2244'	'6666666.285829.peg.912'	'6666666.285831.peg.1445'	'6666666.285832.peg.2616'	'6666666.285833.peg.2607'	'6666666.285834.peg.893'	'6666666.285835.peg.1221'	'6666666.285837.peg.2225'	'6666666.285838.peg.1622'	'6666666.285839.peg.1700'	'6666666.245839.peg.1715'	'6666666.245842.peg.1043'	'6666666.243114.peg.1005'	'6666666.243133.peg.415'	'6666666.243774.peg.1320'	'6666666.247020.peg.2094'	'6666666.243118.peg.315'	'6666666.243773.peg.3174'	'6666666.243765.peg.2101'	'6666666.243767.peg.1341'	'6666666.269699.peg.970'	'6666666.243090.peg.343'	'6666666.243772.peg.2878'	'6666666.243775.peg.795'	'6666666.243766.peg.1988'	'6666666.243086.peg.3170'	'6666666.243764.peg.1528'
rum279:	'6666666.234250.peg.1462'	'6666666.234253.peg.501'	'572511.8.peg.2238'	'6666666.243771.peg.2147'	'6666666.243777.peg.2737'	'214851.3.peg.2697'	'6666666.243768.peg.1012'	'6666666.269701.peg.1034'	'6666666.269697.peg.1670'	'853.94.peg.1896'	'853.95.peg.892'	'853.96.peg.1859'	'853.97.peg.489'	'853.98.peg.2129'	'6666666.269698.peg.2133'	'853.99.peg.1208'	'6666666.269702.peg.1297'	'6666666.245838.peg.2861'	'657322.67.peg.2624'	'718252.45.peg.2335'	'6666666.285823.peg.2678'	'6666666.285826.peg.1970'	'6666666.285827.peg.2245'	'6666666.285829.peg.913'	'6666666.285831.peg.1444'	'6666666.285832.peg.2615'	'6666666.285833.peg.2606'	'6666666.285834.peg.894'	'6666666.285835.peg.1220'	'6666666.285837.peg.2224'	'6666666.285838.peg.1623'	'6666666.285839.peg.1699'	'6666666.245839.peg.1716'	'6666666.245842.peg.1042'	'6666666.243114.peg.1006'	'6666666.243133.peg.413'	'6666666.243774.peg.1321'	'6666666.247020.peg.2093'	'6666666.243118.peg.1635'	'6666666.243773.peg.3175'	'6666666.243765.peg.1329'	'6666666.243767.peg.1342'	'6666666.269699.peg.969'	'6666666.243090.peg.342'	'6666666.243772.peg.2877'	'6666666.243775.peg.796'	'6666666.243766.peg.1976'	'6666666.243086.peg.3171'	'6666666.243764.peg.1529'
rum280:	'6666666.234250.peg.688'	'6666666.234253.peg.2892'	'572511.8.peg.1771'	'6666666.243771.peg.2325'	'6666666.243777.peg.3519'	'214851.3.peg.1166'	'6666666.243768.peg.1776'	'6666666.269701.peg.2740'	'6666666.269697.peg.2134'	'853.94.peg.1435'	'853.95.peg.1586'	'853.96.peg.2389'	'853.97.peg.236'	'853.98.peg.2673'	'6666666.269698.peg.2806'	'853.99.peg.1863'	'6666666.269702.peg.2667'	'6666666.245838.peg.673'	'657322.67.peg.1696'	'718252.45.peg.2566'	'6666666.285823.peg.902'	'6666666.285826.peg.857'	'6666666.285827.peg.773'	'6666666.285829.peg.2030'	'6666666.285831.peg.1149'	'6666666.285832.peg.1770'	'6666666.285833.peg.1950'	'6666666.285834.peg.1918'	'6666666.285835.peg.958'	'6666666.285837.peg.1341'	'6666666.285838.peg.2058'	'6666666.285839.peg.2188'	'6666666.245839.peg.465'	'6666666.245842.peg.492'	'6666666.243114.peg.528'	'6666666.243133.peg.351'	'6666666.243774.peg.1325'	'6666666.247020.peg.1116'	'6666666.243118.peg.241'	'6666666.243773.peg.375'	'6666666.243765.peg.3093'	'6666666.243767.peg.1346'	'6666666.269699.peg.2025'	'6666666.243090.peg.338'	'6666666.243772.peg.2873'	'6666666.243775.peg.1691'	'6666666.243766.peg.2104'	'6666666.243086.peg.3175'	'6666666.243764.peg.1533'
rum281:	'6666666.234250.peg.2524'	'6666666.234253.peg.1192'	'572511.8.peg.1957'	'6666666.243771.peg.2742'	'6666666.243777.peg.2818'	'214851.3.peg.2988'	'6666666.243768.peg.3082'	'6666666.269701.peg.1586'	'6666666.269697.peg.2214'	'853.94.peg.1355'	'853.95.peg.1667'	'853.96.peg.2310'	'853.97.peg.2709'	'853.98.peg.2387'	'6666666.269698.peg.2520'	'853.99.peg.1935'	'6666666.269702.peg.1017'	'6666666.245838.peg.2007'	'657322.67.peg.1391'	'718252.45.peg.2449'	'6666666.285823.peg.1274'	'6666666.285826.peg.1071'	'6666666.285827.peg.1002'	'6666666.285829.peg.1654'	'6666666.285831.peg.910'	'6666666.285832.peg.1457'	'6666666.285833.peg.1622'	'6666666.285834.peg.1542'	'6666666.285835.peg.880'	'6666666.285837.peg.142'	'6666666.285838.peg.473'	'6666666.285839.peg.641'	'6666666.245839.peg.553'	'6666666.245842.peg.507'	'6666666.243114.peg.1553'	'6666666.243133.peg.2393'	'6666666.243774.peg.1327'	'6666666.247020.peg.2567'	'6666666.243118.peg.3213'	'6666666.243773.peg.505'	'6666666.243765.peg.701'	'6666666.243767.peg.1348'	'6666666.269699.peg.2095'	'6666666.243090.peg.336'	'6666666.243772.peg.2871'	'6666666.243775.peg.463'	'6666666.243766.peg.2524'	'6666666.243086.peg.3177'	'6666666.243764.peg.1535'
rum282:	'6666666.234250.peg.2523'	'6666666.234253.peg.1191'	'572511.8.peg.1958'	'6666666.243771.peg.2740'	'6666666.243777.peg.2820'	'214851.3.peg.2985'	'6666666.243768.peg.3083'	'6666666.269701.peg.1587'	'6666666.269697.peg.2215'	'853.94.peg.1354'	'853.95.peg.1668'	'853.96.peg.2309'	'853.97.peg.2708'	'853.98.peg.2388'	'6666666.269698.peg.2521'	'853.99.peg.1936'	'6666666.269702.peg.1018'	'6666666.245838.peg.2006'	'657322.67.peg.1392'	'718252.45.peg.2448'	'6666666.285823.peg.1275'	'6666666.285826.peg.1072'	'6666666.285827.peg.1004'	'6666666.285829.peg.1653'	'6666666.285831.peg.911'	'6666666.285832.peg.1458'	'6666666.285833.peg.1623'	'6666666.285834.peg.1541'	'6666666.285835.peg.879'	'6666666.285837.peg.143'	'6666666.285838.peg.474'	'6666666.285839.peg.640'	'6666666.245839.peg.554'	'6666666.245842.peg.509'	'6666666.243114.peg.1549'	'6666666.243133.peg.2394'	'6666666.243774.peg.1328'	'6666666.247020.peg.2566'	'6666666.243118.peg.3212'	'6666666.243773.peg.504'	'6666666.243765.peg.702'	'6666666.243767.peg.1349'	'6666666.269699.peg.2096'	'6666666.243090.peg.335'	'6666666.243772.peg.2870'	'6666666.243775.peg.462'	'6666666.243766.peg.2523'	'6666666.243086.peg.3178'	'6666666.243764.peg.1536'
rum283:	'6666666.234250.peg.1488'	'6666666.234253.peg.2510'	'572511.8.peg.717'	'6666666.243771.peg.1789'	'6666666.243777.peg.3717'	'214851.3.peg.1386'	'6666666.243768.peg.1527'	'6666666.269701.peg.17'	'6666666.269697.peg.25'	'853.94.peg.1'	'853.95.peg.1210'	'853.96.peg.1160'	'853.97.peg.1759'	'853.98.peg.202'	'6666666.269698.peg.724'	'853.99.peg.1021'	'6666666.269702.peg.358'	'6666666.245838.peg.1680'	'657322.67.peg.1880'	'718252.45.peg.1212'	'6666666.285823.peg.502'	'6666666.285826.peg.1570'	'6666666.285827.peg.137'	'6666666.285829.peg.971'	'6666666.285831.peg.123'	'6666666.285832.peg.2057'	'6666666.285833.peg.2116'	'6666666.285834.peg.952'	'6666666.285835.peg.2634'	'6666666.285837.peg.1590'	'6666666.285838.peg.1912'	'6666666.285839.peg.1640'	'6666666.245839.peg.1425'	'6666666.245842.peg.664'	'6666666.243114.peg.1233'	'6666666.243133.peg.865'	'6666666.243774.peg.1462'	'6666666.247020.peg.448'	'6666666.243118.peg.2640'	'6666666.243773.peg.2755'	'6666666.243765.peg.3330'	'6666666.243767.peg.1541'	'6666666.269699.peg.799'	'6666666.243090.peg.4347'	'6666666.243772.peg.2679'	'6666666.243775.peg.549'	'6666666.243766.peg.49'	'6666666.243086.peg.3484'	'6666666.243764.peg.2265'
rum284:	'6666666.234250.peg.106'	'6666666.234253.peg.104'	'572511.8.peg.1322'	'6666666.243771.peg.1788'	'6666666.243777.peg.3718'	'214851.3.peg.1387'	'6666666.243768.peg.1526'	'6666666.269701.peg.662'	'6666666.269697.peg.482'	'853.94.peg.434'	'853.95.peg.2856'	'853.96.peg.656'	'853.97.peg.1127'	'853.98.peg.1670'	'6666666.269698.peg.1623'	'853.99.peg.879'	'6666666.269702.peg.2213'	'6666666.245838.peg.2484'	'657322.67.peg.3014'	'718252.45.peg.3164'	'6666666.285823.peg.1895'	'6666666.285826.peg.2561'	'6666666.285827.peg.1773'	'6666666.285829.peg.2940'	'6666666.285831.peg.2206'	'6666666.285832.peg.2999'	'6666666.285833.peg.3110'	'6666666.285834.peg.2934'	'6666666.285835.peg.1414'	'6666666.285837.peg.2720'	'6666666.285838.peg.2700'	'6666666.285839.peg.2686'	'6666666.245839.peg.798'	'6666666.245842.peg.663'	'6666666.243114.peg.1234'	'6666666.243133.peg.864'	'6666666.243774.peg.1463'	'6666666.247020.peg.356'	'6666666.243118.peg.2639'	'6666666.243773.peg.2754'	'6666666.243765.peg.3329'	'6666666.243767.peg.1542'	'6666666.269699.peg.89'	'6666666.243090.peg.4348'	'6666666.243772.peg.2678'	'6666666.243775.peg.1979'	'6666666.243766.peg.50'	'6666666.243086.peg.3485'	'6666666.243764.peg.2266'
rum285:	'6666666.234250.peg.107'	'6666666.234253.peg.103'	'572511.8.peg.3278'	'6666666.243771.peg.1787'	'6666666.243777.peg.3719'	'214851.3.peg.1388'	'6666666.243768.peg.1524'	'6666666.269701.peg.661'	'6666666.269697.peg.481'	'853.94.peg.433'	'853.95.peg.2855'	'853.96.peg.657'	'853.97.peg.1128'	'853.98.peg.1671'	'6666666.269698.peg.1624'	'853.99.peg.880'	'6666666.269702.peg.2212'	'6666666.245838.peg.2483'	'657322.67.peg.3015'	'718252.45.peg.3163'	'6666666.285823.peg.1894'	'6666666.285826.peg.2562'	'6666666.285827.peg.1772'	'6666666.285829.peg.2939'	'6666666.285831.peg.2205'	'6666666.285832.peg.3000'	'6666666.285833.peg.3111'	'6666666.285834.peg.2933'	'6666666.285835.peg.1413'	'6666666.285837.peg.2721'	'6666666.285838.peg.2699'	'6666666.285839.peg.2687'	'6666666.245839.peg.799'	'6666666.245842.peg.662'	'6666666.243114.peg.1235'	'6666666.243133.peg.863'	'6666666.243774.peg.1464'	'6666666.247020.peg.355'	'6666666.243118.peg.2636'	'6666666.243773.peg.2753'	'6666666.243765.peg.3327'	'6666666.243767.peg.1543'	'6666666.269699.peg.88'	'6666666.243090.peg.4349'	'6666666.243772.peg.2677'	'6666666.243775.peg.1978'	'6666666.243766.peg.51'	'6666666.243086.peg.3486'	'6666666.243764.peg.2267'
rum286:	'6666666.234250.peg.1449'	'6666666.234253.peg.512'	'572511.8.peg.2378'	'6666666.243771.peg.2930'	'6666666.243777.peg.1334'	'214851.3.peg.266'	'6666666.243768.peg.1455'	'6666666.269701.peg.1045'	'6666666.269697.peg.1658'	'853.94.peg.1884'	'853.95.peg.904'	'853.96.peg.1870'	'853.97.peg.500'	'853.98.peg.2140'	'6666666.269698.peg.2144'	'853.99.peg.1197'	'6666666.269702.peg.1286'	'6666666.245838.peg.2872'	'657322.67.peg.2613'	'718252.45.peg.2322'	'6666666.285823.peg.2689'	'6666666.285826.peg.1959'	'6666666.285827.peg.2256'	'6666666.285829.peg.924'	'6666666.285831.peg.1433'	'6666666.285832.peg.2604'	'6666666.285833.peg.2595'	'6666666.285834.peg.905'	'6666666.285835.peg.1209'	'6666666.285837.peg.2213'	'6666666.285838.peg.1634'	'6666666.285839.peg.1688'	'6666666.245839.peg.1727'	'6666666.245842.peg.1031'	'6666666.243114.peg.1017'	'6666666.243133.peg.1873'	'6666666.243774.peg.156'	'6666666.247020.peg.2082'	'6666666.243118.peg.2413'	'6666666.243773.peg.315'	'6666666.243765.peg.1175'	'6666666.243767.peg.2514'	'6666666.269699.peg.958'	'6666666.243090.peg.3130'	'6666666.243772.peg.4064'	'6666666.243775.peg.1648'	'6666666.243766.peg.564'	'6666666.243086.peg.1243'	'6666666.243764.peg.2859'
rum287:	'6666666.234250.peg.1447'	'6666666.234253.peg.514'	'572511.8.peg.3581'	'6666666.243771.peg.2932'	'6666666.243777.peg.1332'	'214851.3.peg.268'	'6666666.243768.peg.851'	'6666666.269701.peg.1047'	'6666666.269697.peg.1656'	'853.94.peg.1882'	'853.95.peg.906'	'853.96.peg.1872'	'853.97.peg.502'	'853.98.peg.2142'	'6666666.269698.peg.2146'	'853.99.peg.1195'	'6666666.269702.peg.1284'	'6666666.245838.peg.2874'	'657322.67.peg.2611'	'718252.45.peg.2320'	'6666666.285823.peg.2691'	'6666666.285826.peg.1957'	'6666666.285827.peg.2258'	'6666666.285829.peg.926'	'6666666.285831.peg.1431'	'6666666.285832.peg.2602'	'6666666.285833.peg.2593'	'6666666.285834.peg.907'	'6666666.285835.peg.1207'	'6666666.285837.peg.2211'	'6666666.285838.peg.1636'	'6666666.285839.peg.1686'	'6666666.245839.peg.1729'	'6666666.245842.peg.1029'	'6666666.243114.peg.1019'	'6666666.243133.peg.1871'	'6666666.243774.peg.158'	'6666666.247020.peg.2080'	'6666666.243118.peg.2411'	'6666666.243773.peg.247'	'6666666.243765.peg.1177'	'6666666.243767.peg.2512'	'6666666.269699.peg.956'	'6666666.243090.peg.3132'	'6666666.243772.peg.4062'	'6666666.243775.peg.313'	'6666666.243766.peg.567'	'6666666.243086.peg.1241'	'6666666.243764.peg.2857'
rum288:	'6666666.234250.peg.1562'	'6666666.234253.peg.1409'	'572511.8.peg.2892'	'6666666.243771.peg.2039'	'6666666.243777.peg.3331'	'214851.3.peg.1938'	'6666666.243768.peg.3165'	'6666666.269701.peg.612'	'6666666.269697.peg.2436'	'853.94.peg.2445'	'853.95.peg.1520'	'853.96.peg.2560'	'853.97.peg.1737'	'853.98.peg.486'	'6666666.269698.peg.289'	'853.99.peg.1317'	'6666666.269702.peg.2440'	'6666666.245838.peg.1318'	'657322.67.peg.197'	'718252.45.peg.2884'	'6666666.285823.peg.401'	'6666666.285826.peg.406'	'6666666.285827.peg.1667'	'6666666.285829.peg.1161'	'6666666.285831.peg.2103'	'6666666.285832.peg.273'	'6666666.285833.peg.454'	'6666666.285834.peg.1060'	'6666666.285835.peg.92'	'6666666.285837.peg.491'	'6666666.285838.peg.1815'	'6666666.285839.peg.1441'	'6666666.245839.peg.1079'	'6666666.245842.peg.108'	'6666666.243114.peg.331'	'6666666.243133.peg.3049'	'6666666.243774.peg.1617'	'6666666.247020.peg.883'	'6666666.243118.peg.21'	'6666666.243773.peg.1107'	'6666666.243765.peg.1983'	'6666666.243767.peg.2770'	'6666666.269699.peg.1106'	'6666666.243090.peg.2724'	'6666666.243772.peg.3736'	'6666666.243775.peg.1900'	'6666666.243766.peg.2112'	'6666666.243086.peg.1502'	'6666666.243764.peg.4782'
rum289:	'6666666.234250.peg.72'	'6666666.234253.peg.1453'	'572511.8.peg.852'	'6666666.243771.peg.571'	'6666666.243777.peg.749'	'214851.3.peg.2391'	'6666666.243768.peg.1384'	'6666666.269701.peg.554'	'6666666.269697.peg.2257'	'853.94.peg.2267'	'853.95.peg.115'	'853.96.peg.740'	'853.97.peg.662'	'853.98.peg.531'	'6666666.269698.peg.334'	'853.99.peg.917'	'6666666.269702.peg.2482'	'6666666.245838.peg.1270'	'657322.67.peg.155'	'718252.45.peg.894'	'6666666.285823.peg.477'	'6666666.285826.peg.1596'	'6666666.285827.peg.113'	'6666666.285829.peg.1261'	'6666666.285831.peg.98'	'6666666.285832.peg.230'	'6666666.285833.peg.412'	'6666666.285834.peg.1167'	'6666666.285835.peg.2291'	'6666666.285837.peg.448'	'6666666.285838.peg.647'	'6666666.285839.peg.2736'	'6666666.245839.peg.251'	'6666666.245842.peg.2174'	'6666666.243114.peg.648'	'6666666.243133.peg.1731'	'6666666.243774.peg.162'	'6666666.247020.peg.473'	'6666666.243118.peg.1019'	'6666666.243773.peg.2981'	'6666666.243765.peg.2719'	'6666666.243767.peg.2507'	'6666666.269699.peg.2138'	'6666666.243090.peg.1305'	'6666666.243772.peg.4058'	'6666666.243775.peg.516'	'6666666.243766.peg.352'	'6666666.243086.peg.1239'	'6666666.243764.peg.4689'
rum290:	'6666666.234250.peg.1577'	'6666666.234253.peg.2563'	'572511.8.peg.2320'	'6666666.243771.peg.912'	'6666666.243777.peg.1749'	'214851.3.peg.1278'	'6666666.243768.peg.2952'	'6666666.269701.peg.2455'	'6666666.269697.peg.388'	'853.94.peg.340'	'853.95.peg.2090'	'853.96.peg.2545'	'853.97.peg.1970'	'853.98.peg.2517'	'6666666.269698.peg.2650'	'853.99.peg.1125'	'6666666.269702.peg.2099'	'6666666.245838.peg.759'	'657322.67.peg.336'	'718252.45.peg.1459'	'6666666.285823.peg.415'	'6666666.285826.peg.419'	'6666666.285827.peg.1682'	'6666666.285829.peg.1147'	'6666666.285831.peg.2117'	'6666666.285832.peg.414'	'6666666.285833.peg.689'	'6666666.285834.peg.1046'	'6666666.285835.peg.109'	'6666666.285837.peg.1526'	'6666666.285838.peg.1793'	'6666666.285839.peg.1456'	'6666666.245839.peg.1063'	'6666666.245842.peg.669'	'6666666.243114.peg.1228'	'6666666.243133.peg.1356'	'6666666.243774.peg.1632'	'6666666.247020.peg.895'	'6666666.243118.peg.2199'	'6666666.243773.peg.2863'	'6666666.243765.peg.660'	'6666666.243767.peg.2757'	'6666666.269699.peg.886'	'6666666.243090.peg.1369'	'6666666.243772.peg.3724'	'6666666.243775.peg.2315'	'6666666.243766.peg.875'	'6666666.243086.peg.1490'	'6666666.243764.peg.4765'
rum291:	'6666666.234250.peg.2307'	'6666666.234253.peg.463'	'572511.8.peg.1667'	'6666666.243771.peg.1024'	'6666666.243777.peg.4016'	'214851.3.peg.37'	'6666666.243768.peg.1189'	'6666666.269701.peg.995'	'6666666.269697.peg.2526'	'853.94.peg.2535'	'853.95.peg.2140'	'853.96.peg.673'	'853.97.peg.2527'	'853.98.peg.2091'	'6666666.269698.peg.2095'	'853.99.peg.537'	'6666666.269702.peg.1336'	'6666666.245838.peg.2823'	'657322.67.peg.2663'	'718252.45.peg.1515'	'6666666.285823.peg.2286'	'6666666.285826.peg.2483'	'6666666.285827.peg.2027'	'6666666.285829.peg.2723'	'6666666.285831.peg.1660'	'6666666.285832.peg.2653'	'6666666.285833.peg.2681'	'6666666.285834.peg.2652'	'6666666.285835.peg.1322'	'6666666.285837.peg.2288'	'6666666.285838.peg.1448'	'6666666.285839.peg.773'	'6666666.245839.peg.813'	'6666666.245842.peg.2444'	'6666666.243114.peg.1281'	'6666666.243133.peg.2536'	'6666666.243774.peg.1716'	'6666666.247020.peg.1593'	'6666666.243118.peg.979'	'6666666.243773.peg.860'	'6666666.243765.peg.1021'	'6666666.243767.peg.2202'	'6666666.269699.peg.445'	'6666666.243090.peg.701'	'6666666.243772.peg.1164'	'6666666.243775.peg.89'	'6666666.243766.peg.1524'	'6666666.243086.peg.847'	'6666666.243764.peg.966'
rum292:	'6666666.234250.peg.2146'	'6666666.234253.peg.1438'	'572511.8.peg.2178'	'6666666.243771.peg.2767'	'6666666.243777.peg.2115'	'214851.3.peg.3092'	'6666666.243768.peg.338'	'6666666.269701.peg.536'	'6666666.269697.peg.2329'	'853.94.peg.2339'	'853.95.peg.42'	'853.96.peg.1200'	'853.97.peg.1306'	'853.98.peg.515'	'6666666.269698.peg.318'	'853.99.peg.47'	'6666666.269702.peg.2467'	'6666666.245838.peg.1286'	'657322.67.peg.170'	'718252.45.peg.818'	'6666666.285823.peg.490'	'6666666.285826.peg.1584'	'6666666.285827.peg.125'	'6666666.285829.peg.2658'	'6666666.285831.peg.111'	'6666666.285832.peg.245'	'6666666.285833.peg.427'	'6666666.285834.peg.2588'	'6666666.285835.peg.1101'	'6666666.285837.peg.463'	'6666666.285838.peg.1773'	'6666666.285839.peg.845'	'6666666.245839.peg.1833'	'6666666.245842.peg.424'	'6666666.243114.peg.223'	'6666666.243133.peg.3008'	'6666666.243774.peg.1722'	'6666666.247020.peg.460'	'6666666.243118.peg.230'	'6666666.243773.peg.875'	'6666666.243765.peg.1676'	'6666666.243767.peg.2186'	'6666666.269699.peg.2226'	'6666666.243090.peg.695'	'6666666.243772.peg.1169'	'6666666.243775.peg.2073'	'6666666.243766.peg.2331'	'6666666.243086.peg.843'	'6666666.243764.peg.981'
rum294:	'6666666.234250.peg.2027'	'6666666.234253.peg.2604'	'572511.8.peg.2189'	'6666666.243771.peg.1139'	'6666666.243777.peg.2936'	'214851.3.peg.864'	'6666666.243768.peg.1136'	'6666666.269701.peg.2412'	'6666666.269697.peg.2294'	'853.94.peg.2304'	'853.95.peg.80'	'853.96.peg.95'	'853.97.peg.1600'	'853.98.peg.2557'	'6666666.269698.peg.2689'	'853.99.peg.2383'	'6666666.269702.peg.2058'	'6666666.245838.peg.1228'	'657322.67.peg.297'	'718252.45.peg.853'	'6666666.285823.peg.134'	'6666666.285826.peg.1671'	'6666666.285827.peg.1442'	'6666666.285829.peg.2430'	'6666666.285831.peg.1797'	'6666666.285832.peg.375'	'6666666.285833.peg.649'	'6666666.285834.peg.2388'	'6666666.285835.peg.2387'	'6666666.285837.peg.557'	'6666666.285838.peg.898'	'6666666.285839.peg.2348'	'6666666.245839.peg.1594'	'6666666.245842.peg.1060'	'6666666.243114.peg.1181'	'6666666.243133.peg.2374'	'6666666.243774.peg.1730'	'6666666.247020.peg.655'	'6666666.243118.peg.2531'	'6666666.243773.peg.1708'	'6666666.243765.peg.3716'	'6666666.243767.peg.2177'	'6666666.269699.peg.1721'	'6666666.243090.peg.688'	'6666666.243772.peg.1182'	'6666666.243775.peg.738'	'6666666.243766.peg.2142'	'6666666.243086.peg.836'	'6666666.243764.peg.989'
rum295:	'6666666.234250.peg.2245'	'6666666.234253.peg.2617'	'572511.8.peg.2181'	'6666666.243771.peg.2563'	'6666666.243777.peg.3370'	'214851.3.peg.2310'	'6666666.243768.peg.1065'	'6666666.269701.peg.2400'	'6666666.269697.peg.2382'	'853.94.peg.2392'	'853.95.peg.2516'	'853.96.peg.22'	'853.97.peg.1586'	'853.98.peg.2569'	'6666666.269698.peg.2701'	'853.99.peg.145'	'6666666.269702.peg.2046'	'6666666.245838.peg.1214'	'657322.67.peg.285'	'718252.45.peg.765'	'6666666.285823.peg.598'	'6666666.285826.peg.1127'	'6666666.285827.peg.343'	'6666666.285829.peg.2565'	'6666666.285831.peg.328'	'6666666.285832.peg.363'	'6666666.285833.peg.637'	'6666666.285834.peg.2496'	'6666666.285835.peg.2317'	'6666666.285837.peg.571'	'6666666.285838.peg.987'	'6666666.285839.peg.940'	'6666666.245839.peg.1523'	'6666666.245842.peg.448'	'6666666.243114.peg.419'	'6666666.243133.peg.1986'	'6666666.243774.peg.1737'	'6666666.247020.peg.1437'	'6666666.243118.peg.2287'	'6666666.243773.peg.1560'	'6666666.243765.peg.713'	'6666666.243767.peg.2170'	'6666666.269699.peg.2492'	'6666666.243090.peg.4026'	'6666666.243772.peg.1189'	'6666666.243775.peg.1836'	'6666666.243766.peg.931'	'6666666.243086.peg.829'	'6666666.243764.peg.1785'
rum296:	'6666666.234250.peg.2244'	'6666666.234253.peg.2618'	'572511.8.peg.2182'	'6666666.243771.peg.2562'	'6666666.243777.peg.3369'	'214851.3.peg.2309'	'6666666.243768.peg.1066'	'6666666.269701.peg.2399'	'6666666.269697.peg.2383'	'853.94.peg.2393'	'853.95.peg.2517'	'853.96.peg.23'	'853.97.peg.1587'	'853.98.peg.2570'	'6666666.269698.peg.2702'	'853.99.peg.146'	'6666666.269702.peg.2045'	'6666666.245838.peg.1213'	'657322.67.peg.284'	'718252.45.peg.764'	'6666666.285823.peg.599'	'6666666.285826.peg.1126'	'6666666.285827.peg.344'	'6666666.285829.peg.2566'	'6666666.285831.peg.329'	'6666666.285832.peg.362'	'6666666.285833.peg.636'	'6666666.285834.peg.2497'	'6666666.285835.peg.2318'	'6666666.285837.peg.572'	'6666666.285838.peg.986'	'6666666.285839.peg.939'	'6666666.245839.peg.1524'	'6666666.245842.peg.449'	'6666666.243114.peg.418'	'6666666.243133.peg.1985'	'6666666.243774.peg.1738'	'6666666.247020.peg.1436'	'6666666.243118.peg.2288'	'6666666.243773.peg.1559'	'6666666.243765.peg.712'	'6666666.243767.peg.2169'	'6666666.269699.peg.2493'	'6666666.243090.peg.4027'	'6666666.243772.peg.1190'	'6666666.243775.peg.1837'	'6666666.243766.peg.930'	'6666666.243086.peg.828'	'6666666.243764.peg.1786'
rum297:	'6666666.234250.peg.249'	'6666666.234253.peg.920'	'572511.8.peg.93'	'6666666.243771.peg.478'	'6666666.243777.peg.2236'	'214851.3.peg.1173'	'6666666.243768.peg.1036'	'6666666.269701.peg.212'	'6666666.269697.peg.1785'	'853.94.peg.2009'	'853.95.peg.780'	'853.96.peg.2590'	'853.97.peg.1703'	'853.98.peg.304'	'6666666.269698.peg.196'	'853.99.peg.1062'	'6666666.269702.peg.47'	'6666666.245838.peg.1557'	'657322.67.peg.56'	'718252.45.peg.327'	'6666666.285823.peg.367'	'6666666.285826.peg.369'	'6666666.285827.peg.1632'	'6666666.285829.peg.1192'	'6666666.285831.peg.2068'	'6666666.285832.peg.128'	'6666666.285833.peg.574'	'6666666.285834.peg.1091'	'6666666.285835.peg.60'	'6666666.285837.peg.400'	'6666666.285838.peg.1848'	'6666666.285839.peg.1411'	'6666666.245839.peg.1114'	'6666666.245842.peg.354'	'6666666.243114.peg.2168'	'6666666.243133.peg.370'	'6666666.243774.peg.647'	'6666666.247020.peg.862'	'6666666.243118.peg.3152'	'6666666.243773.peg.1416'	'6666666.243765.peg.1434'	'6666666.243767.peg.537'	'6666666.269699.peg.837'	'6666666.243090.peg.3183'	'6666666.243772.peg.3484'	'6666666.243775.peg.3'	'6666666.243766.peg.899'	'6666666.243086.peg.1353'	'6666666.243764.peg.2804'
rum298:	'6666666.234250.peg.624'	'6666666.234253.peg.583'	'572511.8.peg.707'	'6666666.243771.peg.525'	'6666666.243777.peg.1764'	'214851.3.peg.2898'	'6666666.243768.peg.722'	'6666666.269701.peg.2291'	'6666666.269697.peg.1955'	'853.94.peg.2181'	'853.95.peg.1353'	'853.96.peg.345'	'853.97.peg.2693'	'853.98.peg.2253'	'6666666.269698.peg.2219'	'853.99.peg.2041'	'6666666.269702.peg.1904'	'6666666.245838.peg.111'	'657322.67.peg.718'	'718252.45.peg.604'	'6666666.285823.peg.1363'	'6666666.285826.peg.1140'	'6666666.285827.peg.81'	'6666666.285829.peg.2418'	'6666666.285831.peg.22'	'6666666.285832.peg.663'	'6666666.285833.peg.138'	'6666666.285834.peg.2376'	'6666666.285835.peg.2211'	'6666666.285837.peg.194'	'6666666.285838.peg.336'	'6666666.285839.peg.2361'	'6666666.245839.peg.1036'	'6666666.245842.peg.1270'	'6666666.243114.peg.1314'	'6666666.243133.peg.1618'	'6666666.243774.peg.1877'	'6666666.247020.peg.1292'	'6666666.243118.peg.1298'	'6666666.243773.peg.1679'	'6666666.243765.peg.3742'	'6666666.243767.peg.1197'	'6666666.269699.peg.1833'	'6666666.243090.peg.543'	'6666666.243772.peg.852'	'6666666.243775.peg.773'	'6666666.243766.peg.1682'	'6666666.243086.peg.2962'	'6666666.243764.peg.1325'
rum300:	'6666666.234250.peg.1655'	'6666666.234253.peg.1865'	'572511.8.peg.208'	'6666666.243771.peg.61'	'6666666.243777.peg.4249'	'214851.3.peg.71'	'6666666.243768.peg.1310'	'6666666.269701.peg.383'	'6666666.269697.peg.832'	'853.94.peg.791'	'853.95.peg.1864'	'853.96.peg.1374'	'853.97.peg.574'	'853.98.peg.1317'	'6666666.269698.peg.1957'	'853.99.peg.702'	'6666666.269702.peg.1608'	'6666666.245838.peg.2465'	'657322.67.peg.2306'	'718252.45.peg.1924'	'6666666.285823.peg.2405'	'6666666.285826.peg.2199'	'6666666.285827.peg.2152'	'6666666.285829.peg.234'	'6666666.285831.peg.1539'	'6666666.285832.peg.2372'	'6666666.285833.peg.2400'	'6666666.285834.peg.236'	'6666666.285835.peg.340'	'6666666.285837.peg.1910'	'6666666.285838.peg.1295'	'6666666.285839.peg.1822'	'6666666.245839.peg.2438'	'6666666.245842.peg.1150'	'6666666.243114.peg.807'	'6666666.243133.peg.504'	'6666666.243774.peg.1891'	'6666666.247020.peg.1991'	'6666666.243118.peg.2534'	'6666666.243773.peg.2772'	'6666666.243765.peg.3379'	'6666666.243767.peg.1218'	'6666666.269699.peg.280'	'6666666.243090.peg.518'	'6666666.243772.peg.829'	'6666666.243775.peg.1665'	'6666666.243766.peg.537'	'6666666.243086.peg.2983'	'6666666.243764.peg.1394'
rum301:	'6666666.234250.peg.1862'	'6666666.234253.peg.2391'	'572511.8.peg.3514'	'6666666.243771.peg.2173'	'6666666.243777.peg.2203'	'214851.3.peg.505'	'6666666.243768.peg.1677'	'6666666.269701.peg.2804'	'6666666.269697.peg.1734'	'853.94.peg.1959'	'853.95.peg.833'	'853.96.peg.1179'	'853.97.peg.1367'	'853.98.peg.575'	'6666666.269698.peg.2344'	'853.99.peg.2284'	'6666666.269702.peg.169'	'6666666.245838.peg.2170'	'657322.67.peg.2463'	'718252.45.peg.2157'	'6666666.285823.peg.307'	'6666666.285826.peg.1816'	'6666666.285827.peg.1583'	'6666666.285829.peg.785'	'6666666.285831.peg.2025'	'6666666.285832.peg.2515'	'6666666.285833.peg.2513'	'6666666.285834.peg.764'	'6666666.285835.peg.1091'	'6666666.285837.peg.2110'	'6666666.285838.peg.1750'	'6666666.285839.peg.1109'	'6666666.245839.peg.1842'	'6666666.245842.peg.708'	'6666666.243114.peg.1466'	'6666666.243133.peg.185'	'6666666.243774.peg.1897'	'6666666.247020.peg.792'	'6666666.243118.peg.2821'	'6666666.243773.peg.2532'	'6666666.243765.peg.3033'	'6666666.243767.peg.1224'	'6666666.269699.peg.1625'	'6666666.243090.peg.512'	'6666666.243772.peg.823'	'6666666.243775.peg.655'	'6666666.243766.peg.506'	'6666666.243086.peg.2990'	'6666666.243764.peg.1401'
rum302:	'6666666.234250.peg.1861'	'6666666.234253.peg.2392'	'572511.8.peg.3515'	'6666666.243771.peg.2172'	'6666666.243777.peg.2204'	'214851.3.peg.504'	'6666666.243768.peg.1676'	'6666666.269701.peg.2805'	'6666666.269697.peg.1733'	'853.94.peg.1958'	'853.95.peg.834'	'853.96.peg.1178'	'853.97.peg.1366'	'853.98.peg.576'	'6666666.269698.peg.2345'	'853.99.peg.2285'	'6666666.269702.peg.170'	'6666666.245838.peg.2171'	'657322.67.peg.2462'	'718252.45.peg.2156'	'6666666.285823.peg.306'	'6666666.285826.peg.1815'	'6666666.285827.peg.1582'	'6666666.285829.peg.786'	'6666666.285831.peg.2024'	'6666666.285832.peg.2514'	'6666666.285833.peg.2512'	'6666666.285834.peg.765'	'6666666.285835.peg.1090'	'6666666.285837.peg.2109'	'6666666.285838.peg.1751'	'6666666.285839.peg.1108'	'6666666.245839.peg.1843'	'6666666.245842.peg.707'	'6666666.243114.peg.1467'	'6666666.243133.peg.186'	'6666666.243774.peg.1898'	'6666666.247020.peg.793'	'6666666.243118.peg.2822'	'6666666.243773.peg.2533'	'6666666.243765.peg.3034'	'6666666.243767.peg.1225'	'6666666.269699.peg.1626'	'6666666.243090.peg.511'	'6666666.243772.peg.822'	'6666666.243775.peg.656'	'6666666.243766.peg.507'	'6666666.243086.peg.2991'	'6666666.243764.peg.1402'
rum303:	'6666666.234250.peg.2472'	'6666666.234253.peg.1248'	'572511.8.peg.709'	'6666666.243771.peg.2608'	'6666666.243777.peg.1602'	'214851.3.peg.2234'	'6666666.243768.peg.3077'	'6666666.269701.peg.1482'	'6666666.269697.peg.97'	'853.94.peg.1312'	'853.95.peg.1706'	'853.96.peg.2108'	'853.97.peg.2091'	'853.98.peg.2327'	'6666666.269698.peg.2459'	'853.99.peg.1643'	'6666666.269702.peg.961'	'6666666.245838.peg.2077'	'657322.67.peg.1279'	'718252.45.peg.2358'	'6666666.285823.peg.1164'	'6666666.285826.peg.1192'	'6666666.285827.peg.892'	'6666666.285829.peg.1579'	'6666666.285831.peg.803'	'6666666.285832.peg.1323'	'6666666.285833.peg.1473'	'6666666.285834.peg.1468'	'6666666.285835.peg.2070'	'6666666.285837.peg.74'	'6666666.285838.peg.512'	'6666666.285839.peg.573'	'6666666.245839.peg.219'	'6666666.245842.peg.2149'	'6666666.243114.peg.1558'	'6666666.243133.peg.2978'	'6666666.243774.peg.1945'	'6666666.247020.peg.2529'	'6666666.243118.peg.247'	'6666666.243773.peg.2399'	'6666666.243765.peg.2426'	'6666666.243767.peg.1249'	'6666666.269699.peg.1322'	'6666666.243090.peg.416'	'6666666.243772.peg.799'	'6666666.243775.peg.1144'	'6666666.243766.peg.411'	'6666666.243086.peg.3010'	'6666666.243764.peg.1441'
rum304:	'6666666.234250.peg.1796'	'6666666.234253.peg.1436'	'572511.8.peg.708'	'6666666.243771.peg.2674'	'6666666.243777.peg.348'	'214851.3.peg.704'	'6666666.243768.peg.2073'	'6666666.269701.peg.534'	'6666666.269697.peg.2454'	'853.94.peg.2463'	'853.95.peg.2404'	'853.96.peg.1947'	'853.97.peg.1304'	'853.98.peg.513'	'6666666.269698.peg.316'	'853.99.peg.376'	'6666666.269702.peg.2465'	'6666666.245838.peg.1288'	'657322.67.peg.172'	'718252.45.peg.2902'	'6666666.285823.peg.1825'	'6666666.285826.peg.2046'	'6666666.285827.peg.1711'	'6666666.285829.peg.768'	'6666666.285831.peg.2146'	'6666666.285832.peg.247'	'6666666.285833.peg.429'	'6666666.285834.peg.747'	'6666666.285835.peg.1134'	'6666666.285837.peg.465'	'6666666.285838.peg.1710'	'6666666.285839.peg.1126'	'6666666.245839.peg.1797'	'6666666.245842.peg.65'	'6666666.243114.peg.467'	'6666666.243133.peg.2249'	'6666666.243774.peg.1946'	'6666666.247020.peg.421'	'6666666.243118.peg.2884'	'6666666.243773.peg.270'	'6666666.243765.peg.2651'	'6666666.243767.peg.1250'	'6666666.269699.peg.586'	'6666666.243090.peg.415'	'6666666.243772.peg.798'	'6666666.243775.peg.2400'	'6666666.243766.peg.2189'	'6666666.243086.peg.3011'	'6666666.243764.peg.1443'
rum305:	'6666666.234250.peg.1496'	'6666666.234253.peg.997'	'572511.8.peg.1752'	'6666666.243771.peg.2787'	'6666666.243777.peg.2108'	'214851.3.peg.3090'	'6666666.243768.peg.333'	'6666666.269701.peg.2617'	'6666666.269697.peg.1611'	'853.94.peg.1836'	'853.95.peg.951'	'853.96.peg.603'	'853.97.peg.1662'	'853.98.peg.665'	'6666666.269698.peg.488'	'853.99.peg.2354'	'6666666.269702.peg.490'	'6666666.245838.peg.152'	'657322.67.peg.1544'	'718252.45.peg.2260'	'6666666.285823.peg.261'	'6666666.285826.peg.1767'	'6666666.285827.peg.1534'	'6666666.285829.peg.1041'	'6666666.285831.peg.1978'	'6666666.285832.peg.1618'	'6666666.285833.peg.1838'	'6666666.285834.peg.1022'	'6666666.285835.peg.2607'	'6666666.285837.peg.1230'	'6666666.285838.peg.1941'	'6666666.285839.peg.1478'	'6666666.245839.peg.1398'	'6666666.245842.peg.426'	'6666666.243114.peg.225'	'6666666.243133.peg.205'	'6666666.243774.peg.1959'	'6666666.247020.peg.771'	'6666666.243118.peg.3103'	'6666666.243773.peg.880'	'6666666.243765.peg.1679'	'6666666.243767.peg.1265'	'6666666.269699.peg.1693'	'6666666.243090.peg.401'	'6666666.243772.peg.782'	'6666666.243775.peg.1941'	'6666666.243766.peg.462'	'6666666.243086.peg.3026'	'6666666.243764.peg.1456'
rum306:	'6666666.234250.peg.1653'	'6666666.234253.peg.1863'	'572511.8.peg.372'	'6666666.243771.peg.57'	'6666666.243777.peg.4252'	'214851.3.peg.73'	'6666666.243768.peg.1304'	'6666666.269701.peg.381'	'6666666.269697.peg.834'	'853.94.peg.793'	'853.95.peg.1862'	'853.96.peg.1376'	'853.97.peg.576'	'853.98.peg.1319'	'6666666.269698.peg.1955'	'853.99.peg.700'	'6666666.269702.peg.1610'	'6666666.245838.peg.2463'	'657322.67.peg.2304'	'718252.45.peg.1922'	'6666666.285823.peg.2407'	'6666666.285826.peg.2197'	'6666666.285827.peg.2154'	'6666666.285829.peg.236'	'6666666.285831.peg.1537'	'6666666.285832.peg.2370'	'6666666.285833.peg.2398'	'6666666.285834.peg.238'	'6666666.285835.peg.342'	'6666666.285837.peg.1908'	'6666666.285838.peg.1297'	'6666666.285839.peg.1820'	'6666666.245839.peg.2436'	'6666666.245842.peg.1148'	'6666666.243114.peg.805'	'6666666.243133.peg.520'	'6666666.243774.peg.2035'	'6666666.247020.peg.1989'	'6666666.243118.peg.2542'	'6666666.243773.peg.2768'	'6666666.243765.peg.3375'	'6666666.243767.peg.2252'	'6666666.269699.peg.282'	'6666666.243090.peg.2664'	'6666666.243772.peg.311'	'6666666.243775.peg.603'	'6666666.243766.peg.542'	'6666666.243086.peg.930'	'6666666.243764.peg.4941'
rum307:	'6666666.234250.peg.356'	'6666666.234253.peg.1052'	'572511.8.peg.1749'	'6666666.243771.peg.2885'	'6666666.243777.peg.3229'	'214851.3.peg.1728'	'6666666.243768.peg.1680'	'6666666.269701.peg.2549'	'6666666.269697.peg.2022'	'853.94.peg.2248'	'853.95.peg.1373'	'853.96.peg.2005'	'853.97.peg.2227'	'853.98.peg.2747'	'6666666.269698.peg.1205'	'853.99.peg.2012'	'6666666.269702.peg.396'	'6666666.245838.peg.938'	'657322.67.peg.1517'	'718252.45.peg.568'	'6666666.285823.peg.1402'	'6666666.285826.peg.1495'	'6666666.285827.peg.1261'	'6666666.285829.peg.2327'	'6666666.285831.peg.1703'	'6666666.285832.peg.1588'	'6666666.285833.peg.1789'	'6666666.285834.peg.2284'	'6666666.285835.peg.1960'	'6666666.285837.peg.1182'	'6666666.285838.peg.558'	'6666666.285839.peg.2543'	'6666666.245839.peg.1288'	'6666666.245842.peg.324'	'6666666.243114.peg.1789'	'6666666.243133.peg.183'	'6666666.243774.peg.2103'	'6666666.247020.peg.588'	'6666666.243118.peg.1123'	'6666666.243773.peg.2529'	'6666666.243765.peg.3029'	'6666666.243767.peg.2095'	'6666666.269699.peg.1864'	'6666666.243090.peg.4093'	'6666666.243772.peg.1920'	'6666666.243775.peg.652'	'6666666.243766.peg.454'	'6666666.243086.peg.412'	'6666666.243764.peg.1841'
rum308:	'6666666.234250.peg.1767'	'6666666.234253.peg.1731'	'572511.8.peg.2643'	'6666666.243771.peg.2438'	'6666666.243777.peg.4124'	'214851.3.peg.546'	'6666666.243768.peg.2054'	'6666666.269701.peg.2096'	'6666666.269697.peg.194'	'853.94.peg.70'	'853.95.peg.425'	'853.96.peg.1501'	'853.97.peg.2574'	'853.98.peg.1914'	'6666666.269698.peg.1882'	'853.99.peg.870'	'6666666.269702.peg.1684'	'6666666.245838.peg.2384'	'657322.67.peg.2212'	'718252.45.peg.1694'	'6666666.285823.peg.2317'	'6666666.285826.peg.2342'	'6666666.285827.peg.2072'	'6666666.285829.peg.561'	'6666666.285831.peg.1614'	'6666666.285832.peg.2294'	'6666666.285833.peg.2325'	'6666666.285834.peg.556'	'6666666.285835.peg.466'	'6666666.285837.peg.1770'	'6666666.285838.peg.1567'	'6666666.285839.peg.1321'	'6666666.245839.peg.2311'	'6666666.245842.peg.1138'	'6666666.243114.peg.746'	'6666666.243133.peg.429'	'6666666.243774.peg.2107'	'6666666.247020.peg.2714'	'6666666.243118.peg.125'	'6666666.243773.peg.3163'	'6666666.243765.peg.2654'	'6666666.243767.peg.2091'	'6666666.269699.peg.98'	'6666666.243090.peg.4100'	'6666666.243772.peg.1916'	'6666666.243775.peg.2193'	'6666666.243766.peg.685'	'6666666.243086.peg.407'	'6666666.243764.peg.1847'
rum310:	'6666666.234250.peg.126'	'6666666.234253.peg.275'	'572511.8.peg.109'	'6666666.243771.peg.1015'	'6666666.243777.peg.4116'	'214851.3.peg.646'	'6666666.243768.peg.1927'	'6666666.269701.peg.816'	'6666666.269697.peg.2619'	'853.94.peg.2626'	'853.95.peg.665'	'853.96.peg.2269'	'853.97.peg.741'	'853.98.peg.1514'	'6666666.269698.peg.1467'	'853.99.peg.1504'	'6666666.269702.peg.1538'	'6666666.245838.peg.2666'	'657322.67.peg.2844'	'718252.45.peg.1729'	'6666666.285823.peg.2014'	'6666666.285826.peg.2144'	'6666666.285827.peg.2718'	'6666666.285829.peg.2956'	'6666666.285831.peg.2322'	'6666666.285832.peg.2841'	'6666666.285833.peg.2944'	'6666666.285834.peg.2950'	'6666666.285835.peg.576'	'6666666.285837.peg.2453'	'6666666.285838.peg.2548'	'6666666.285839.peg.2672'	'6666666.245839.peg.724'	'6666666.245842.peg.2114'	'6666666.243114.peg.940'	'6666666.243133.peg.1342'	'6666666.243774.peg.2125'	'6666666.247020.peg.1695'	'6666666.243118.peg.1691'	'6666666.243773.peg.3025'	'6666666.243765.peg.2949'	'6666666.243767.peg.2064'	'6666666.269699.peg.2385'	'6666666.243090.peg.4121'	'6666666.243772.peg.1898'	'6666666.243775.peg.1264'	'6666666.243766.peg.1388'	'6666666.243086.peg.389'	'6666666.243764.peg.1873'
rum311:	'6666666.234250.peg.1043'	'6666666.234253.peg.204'	'572511.8.peg.1276'	'6666666.243771.peg.1175'	'6666666.243777.peg.4034'	'214851.3.peg.1308'	'6666666.243768.peg.864'	'6666666.269701.peg.749'	'6666666.269697.peg.820'	'853.94.peg.779'	'853.95.peg.1878'	'853.96.peg.875'	'853.97.peg.812'	'853.98.peg.1583'	'6666666.269698.peg.1535'	'853.99.peg.775'	'6666666.269702.peg.2311'	'6666666.245838.peg.2595'	'657322.67.peg.2914'	'718252.45.peg.2077'	'6666666.285823.peg.2214'	'6666666.285826.peg.2382'	'6666666.285827.peg.1942'	'6666666.285829.peg.191'	'6666666.285831.peg.2426'	'6666666.285832.peg.2911'	'6666666.285833.peg.3014'	'6666666.285834.peg.193'	'6666666.285835.peg.297'	'6666666.285837.peg.2610'	'6666666.285838.peg.1261'	'6666666.285839.peg.1865'	'6666666.245839.peg.2481'	'6666666.245842.peg.833'	'6666666.243114.peg.830'	'6666666.243133.peg.1641'	'6666666.243774.peg.2171'	'6666666.247020.peg.1542'	'6666666.243118.peg.2397'	'6666666.243773.peg.2775'	'6666666.243765.peg.2283'	'6666666.243767.peg.2028'	'6666666.269699.peg.176'	'6666666.243090.peg.575'	'6666666.243772.peg.1859'	'6666666.243775.peg.1228'	'6666666.243766.peg.2051'	'6666666.243086.peg.351'	'6666666.243764.peg.1261'
rum312:	'6666666.234250.peg.1858'	'6666666.234253.peg.2396'	'572511.8.peg.3389'	'6666666.243771.peg.1764'	'6666666.243777.peg.1996'	'214851.3.peg.1228'	'6666666.243768.peg.973'	'6666666.269701.peg.2809'	'6666666.269697.peg.1730'	'853.94.peg.1955'	'853.95.peg.837'	'853.96.peg.1174'	'853.97.peg.1362'	'853.98.peg.580'	'6666666.269698.peg.2349'	'853.99.peg.2288'	'6666666.269702.peg.174'	'6666666.245838.peg.2175'	'657322.67.peg.2458'	'718252.45.peg.2152'	'6666666.285823.peg.303'	'6666666.285826.peg.1811'	'6666666.285827.peg.1579'	'6666666.285829.peg.789'	'6666666.285831.peg.2021'	'6666666.285832.peg.2510'	'6666666.285833.peg.2509'	'6666666.285834.peg.768'	'6666666.285835.peg.1086'	'6666666.285837.peg.2105'	'6666666.285838.peg.1755'	'6666666.285839.peg.1105'	'6666666.245839.peg.1847'	'6666666.245842.peg.1196'	'6666666.243114.peg.1396'	'6666666.243133.peg.3062'	'6666666.243774.peg.2197'	'6666666.247020.peg.796'	'6666666.243118.peg.3009'	'6666666.243773.peg.699'	'6666666.243765.peg.1205'	'6666666.243767.peg.3810'	'6666666.269699.peg.1629'	'6666666.243090.peg.1879'	'6666666.243772.peg.249'	'6666666.243775.peg.2262'	'6666666.243766.peg.525'	'6666666.243086.peg.749'	'6666666.243764.peg.3921'
rum313:	'6666666.234250.peg.2030'	'6666666.234253.peg.2607'	'572511.8.peg.1286'	'6666666.243771.peg.1142'	'6666666.243777.peg.2939'	'214851.3.peg.867'	'6666666.243768.peg.1132'	'6666666.269701.peg.2409'	'6666666.269697.peg.2298'	'853.94.peg.2308'	'853.95.peg.76'	'853.96.peg.91'	'853.97.peg.1597'	'853.98.peg.2560'	'6666666.269698.peg.2692'	'853.99.peg.2387'	'6666666.269702.peg.2055'	'6666666.245838.peg.1223'	'657322.67.peg.294'	'718252.45.peg.849'	'6666666.285823.peg.131'	'6666666.285826.peg.1667'	'6666666.285827.peg.1439'	'6666666.285829.peg.2427'	'6666666.285831.peg.1794'	'6666666.285832.peg.372'	'6666666.285833.peg.646'	'6666666.285834.peg.2385'	'6666666.285835.peg.2383'	'6666666.285837.peg.562'	'6666666.285838.peg.902'	'6666666.285839.peg.2351'	'6666666.245839.peg.1590'	'6666666.245842.peg.1057'	'6666666.243114.peg.1184'	'6666666.243133.peg.2377'	'6666666.243774.peg.2268'	'6666666.247020.peg.658'	'6666666.243118.peg.2826'	'6666666.243773.peg.1704'	'6666666.243765.peg.3719'	'6666666.243767.peg.3832'	'6666666.269699.peg.1725'	'6666666.243090.peg.1830'	'6666666.243772.peg.232'	'6666666.243775.peg.1746'	'6666666.243766.peg.2138'	'6666666.243086.peg.738'	'6666666.243764.peg.327'
rum314:	'6666666.234250.peg.616'	'6666666.234253.peg.2608'	'572511.8.peg.1287'	'6666666.243771.peg.1086'	'6666666.243777.peg.2401'	'214851.3.peg.868'	'6666666.243768.peg.1130'	'6666666.269701.peg.2408'	'6666666.269697.peg.2300'	'853.94.peg.2310'	'853.95.peg.75'	'853.96.peg.90'	'853.97.peg.1596'	'853.98.peg.2561'	'6666666.269698.peg.2693'	'853.99.peg.2388'	'6666666.269702.peg.2054'	'6666666.245838.peg.1222'	'657322.67.peg.293'	'718252.45.peg.848'	'6666666.285823.peg.130'	'6666666.285826.peg.1666'	'6666666.285827.peg.1438'	'6666666.285829.peg.2426'	'6666666.285831.peg.1793'	'6666666.285832.peg.371'	'6666666.285833.peg.645'	'6666666.285834.peg.2384'	'6666666.285835.peg.2382'	'6666666.285837.peg.563'	'6666666.285838.peg.903'	'6666666.285839.peg.2352'	'6666666.245839.peg.1589'	'6666666.245842.peg.1056'	'6666666.243114.peg.1185'	'6666666.243133.peg.2379'	'6666666.243774.peg.2269'	'6666666.247020.peg.659'	'6666666.243118.peg.430'	'6666666.243773.peg.1702'	'6666666.243765.peg.3720'	'6666666.243767.peg.3833'	'6666666.269699.peg.1726'	'6666666.243090.peg.1829'	'6666666.243772.peg.231'	'6666666.243775.peg.611'	'6666666.243766.peg.2137'	'6666666.243086.peg.737'	'6666666.243764.peg.326'
rum315:	'6666666.234250.peg.617'	'6666666.234253.peg.2609'	'572511.8.peg.1288'	'6666666.243771.peg.1087'	'6666666.243777.peg.2402'	'214851.3.peg.869'	'6666666.243768.peg.1129'	'6666666.269701.peg.2407'	'6666666.269697.peg.2301'	'853.94.peg.2311'	'853.95.peg.74'	'853.96.peg.89'	'853.97.peg.1595'	'853.98.peg.2562'	'6666666.269698.peg.2694'	'853.99.peg.2389'	'6666666.269702.peg.2053'	'6666666.245838.peg.1221'	'657322.67.peg.292'	'718252.45.peg.847'	'6666666.285823.peg.129'	'6666666.285826.peg.1665'	'6666666.285827.peg.1437'	'6666666.285829.peg.2425'	'6666666.285831.peg.1792'	'6666666.285832.peg.370'	'6666666.285833.peg.644'	'6666666.285834.peg.2383'	'6666666.285835.peg.2381'	'6666666.285837.peg.564'	'6666666.285838.peg.904'	'6666666.285839.peg.2353'	'6666666.245839.peg.1588'	'6666666.245842.peg.1055'	'6666666.243114.peg.1186'	'6666666.243133.peg.2380'	'6666666.243774.peg.2270'	'6666666.247020.peg.660'	'6666666.243118.peg.429'	'6666666.243773.peg.1701'	'6666666.243765.peg.3721'	'6666666.243767.peg.3834'	'6666666.269699.peg.1727'	'6666666.243090.peg.1828'	'6666666.243772.peg.230'	'6666666.243775.peg.612'	'6666666.243766.peg.2136'	'6666666.243086.peg.736'	'6666666.243764.peg.325'
rum316:	'6666666.234250.peg.618'	'6666666.234253.peg.2610'	'572511.8.peg.1289'	'6666666.243771.peg.1088'	'6666666.243777.peg.2403'	'214851.3.peg.870'	'6666666.243768.peg.1128'	'6666666.269701.peg.2406'	'6666666.269697.peg.2302'	'853.94.peg.2312'	'853.95.peg.73'	'853.96.peg.88'	'853.97.peg.1594'	'853.98.peg.2563'	'6666666.269698.peg.2695'	'853.99.peg.2391'	'6666666.269702.peg.2052'	'6666666.245838.peg.1220'	'657322.67.peg.291'	'718252.45.peg.846'	'6666666.285823.peg.128'	'6666666.285826.peg.1664'	'6666666.285827.peg.1436'	'6666666.285829.peg.2424'	'6666666.285831.peg.1791'	'6666666.285832.peg.369'	'6666666.285833.peg.643'	'6666666.285834.peg.2382'	'6666666.285835.peg.2380'	'6666666.285837.peg.565'	'6666666.285838.peg.905'	'6666666.285839.peg.2354'	'6666666.245839.peg.1587'	'6666666.245842.peg.1054'	'6666666.243114.peg.1187'	'6666666.243133.peg.2381'	'6666666.243774.peg.2271'	'6666666.247020.peg.661'	'6666666.243118.peg.427'	'6666666.243773.peg.1700'	'6666666.243765.peg.3722'	'6666666.243767.peg.3835'	'6666666.269699.peg.1728'	'6666666.243090.peg.1827'	'6666666.243772.peg.229'	'6666666.243775.peg.613'	'6666666.243766.peg.2135'	'6666666.243086.peg.735'	'6666666.243764.peg.324'
rum317:	'6666666.234250.peg.619'	'6666666.234253.peg.2611'	'572511.8.peg.1290'	'6666666.243771.peg.1089'	'6666666.243777.peg.2404'	'214851.3.peg.871'	'6666666.243768.peg.1127'	'6666666.269701.peg.2405'	'6666666.269697.peg.2303'	'853.94.peg.2313'	'853.95.peg.72'	'853.96.peg.87'	'853.97.peg.1593'	'853.98.peg.2564'	'6666666.269698.peg.2696'	'853.99.peg.2392'	'6666666.269702.peg.2051'	'6666666.245838.peg.1219'	'657322.67.peg.290'	'718252.45.peg.845'	'6666666.285823.peg.127'	'6666666.285826.peg.1663'	'6666666.285827.peg.1435'	'6666666.285829.peg.2423'	'6666666.285831.peg.1790'	'6666666.285832.peg.368'	'6666666.285833.peg.642'	'6666666.285834.peg.2381'	'6666666.285835.peg.2379'	'6666666.285837.peg.566'	'6666666.285838.peg.906'	'6666666.285839.peg.2355'	'6666666.245839.peg.1586'	'6666666.245842.peg.1053'	'6666666.243114.peg.1188'	'6666666.243133.peg.2382'	'6666666.243774.peg.2272'	'6666666.247020.peg.662'	'6666666.243118.peg.426'	'6666666.243773.peg.1699'	'6666666.243765.peg.3723'	'6666666.243767.peg.3836'	'6666666.269699.peg.1729'	'6666666.243090.peg.1826'	'6666666.243772.peg.228'	'6666666.243775.peg.614'	'6666666.243766.peg.2134'	'6666666.243086.peg.734'	'6666666.243764.peg.323'
rum319:	'6666666.234250.peg.244'	'6666666.234253.peg.925'	'572511.8.peg.2641'	'6666666.243771.peg.473'	'6666666.243777.peg.2231'	'214851.3.peg.1178'	'6666666.243768.peg.1031'	'6666666.269701.peg.207'	'6666666.269697.peg.1790'	'853.94.peg.2014'	'853.95.peg.774'	'853.96.peg.2585'	'853.97.peg.1708'	'853.98.peg.299'	'6666666.269698.peg.191'	'853.99.peg.1067'	'6666666.269702.peg.52'	'6666666.245838.peg.1562'	'657322.67.peg.61'	'718252.45.peg.332'	'6666666.285823.peg.372'	'6666666.285826.peg.375'	'6666666.285827.peg.1638'	'6666666.285829.peg.1187'	'6666666.285831.peg.2073'	'6666666.285832.peg.133'	'6666666.285833.peg.569'	'6666666.285834.peg.1086'	'6666666.285835.peg.65'	'6666666.285837.peg.405'	'6666666.285838.peg.1843'	'6666666.285839.peg.1416'	'6666666.245839.peg.1109'	'6666666.245842.peg.359'	'6666666.243114.peg.2160'	'6666666.243133.peg.375'	'6666666.243774.peg.2294'	'6666666.247020.peg.857'	'6666666.243118.peg.3157'	'6666666.243773.peg.1421'	'6666666.243765.peg.1429'	'6666666.243767.peg.211'	'6666666.269699.peg.842'	'6666666.243090.peg.2054'	'6666666.243772.peg.418'	'6666666.243775.peg.8'	'6666666.243766.peg.714'	'6666666.243086.peg.2114'	'6666666.243764.peg.3181'
rum320:	'6666666.234250.peg.245'	'6666666.234253.peg.924'	'572511.8.peg.2640'	'6666666.243771.peg.474'	'6666666.243777.peg.2232'	'214851.3.peg.1177'	'6666666.243768.peg.1032'	'6666666.269701.peg.208'	'6666666.269697.peg.1789'	'853.94.peg.2013'	'853.95.peg.776'	'853.96.peg.2586'	'853.97.peg.1707'	'853.98.peg.300'	'6666666.269698.peg.192'	'853.99.peg.1066'	'6666666.269702.peg.51'	'6666666.245838.peg.1561'	'657322.67.peg.60'	'718252.45.peg.331'	'6666666.285823.peg.371'	'6666666.285826.peg.374'	'6666666.285827.peg.1637'	'6666666.285829.peg.1188'	'6666666.285831.peg.2072'	'6666666.285832.peg.132'	'6666666.285833.peg.570'	'6666666.285834.peg.1087'	'6666666.285835.peg.64'	'6666666.285837.peg.404'	'6666666.285838.peg.1844'	'6666666.285839.peg.1415'	'6666666.245839.peg.1110'	'6666666.245842.peg.358'	'6666666.243114.peg.2161'	'6666666.243133.peg.374'	'6666666.243774.peg.2296'	'6666666.247020.peg.858'	'6666666.243118.peg.1712'	'6666666.243773.peg.1420'	'6666666.243765.peg.1430'	'6666666.243767.peg.212'	'6666666.269699.peg.841'	'6666666.243090.peg.2055'	'6666666.243772.peg.419'	'6666666.243775.peg.691'	'6666666.243766.peg.715'	'6666666.243086.peg.2115'	'6666666.243764.peg.3180'
rum321:	'6666666.234250.peg.1443'	'6666666.234253.peg.518'	'572511.8.peg.2639'	'6666666.243771.peg.2875'	'6666666.243777.peg.3829'	'214851.3.peg.2729'	'6666666.243768.peg.1530'	'6666666.269701.peg.1051'	'6666666.269697.peg.1652'	'853.94.peg.1878'	'853.95.peg.910'	'853.96.peg.1877'	'853.97.peg.506'	'853.98.peg.2146'	'6666666.269698.peg.2150'	'853.99.peg.1191'	'6666666.269702.peg.1280'	'6666666.245838.peg.2878'	'657322.67.peg.2607'	'718252.45.peg.2316'	'6666666.285823.peg.2695'	'6666666.285826.peg.1952'	'6666666.285827.peg.2262'	'6666666.285829.peg.929'	'6666666.285831.peg.1427'	'6666666.285832.peg.2597'	'6666666.285833.peg.2589'	'6666666.285834.peg.910'	'6666666.285835.peg.1203'	'6666666.285837.peg.2207'	'6666666.285838.peg.1640'	'6666666.285839.peg.1683'	'6666666.245839.peg.1733'	'6666666.245842.peg.1221'	'6666666.243114.peg.1344'	'6666666.243133.peg.494'	'6666666.243774.peg.2297'	'6666666.247020.peg.2076'	'6666666.243118.peg.2995'	'6666666.243773.peg.1447'	'6666666.243765.peg.1232'	'6666666.243767.peg.213'	'6666666.269699.peg.952'	'6666666.243090.peg.2056'	'6666666.243772.peg.420'	'6666666.243775.peg.2362'	'6666666.243766.peg.160'	'6666666.243086.peg.2116'	'6666666.243764.peg.3179'
rum322:	'6666666.234250.peg.973'	'6666666.234253.peg.146'	'572511.8.peg.2725'	'6666666.243771.peg.1284'	'6666666.243777.peg.4155'	'214851.3.peg.540'	'6666666.243768.peg.1557'	'6666666.269701.peg.702'	'6666666.269697.peg.772'	'853.94.peg.731'	'853.95.peg.1927'	'853.96.peg.967'	'853.97.peg.708'	'853.98.peg.1630'	'6666666.269698.peg.1582'	'853.99.peg.722'	'6666666.269702.peg.2252'	'6666666.245838.peg.2541'	'657322.67.peg.2974'	'718252.45.peg.2029'	'6666666.285823.peg.2145'	'6666666.285826.peg.2285'	'6666666.285827.peg.2557'	'6666666.285829.peg.165'	'6666666.285831.peg.2567'	'6666666.285832.peg.2959'	'6666666.285833.peg.3069'	'6666666.285834.peg.167'	'6666666.285835.peg.271'	'6666666.285837.peg.2668'	'6666666.285838.peg.1338'	'6666666.285839.peg.1891'	'6666666.245839.peg.2506'	'6666666.245842.peg.797'	'6666666.243114.peg.790'	'6666666.243133.peg.3055'	'6666666.243774.peg.2304'	'6666666.247020.peg.1476'	'6666666.243118.peg.1094'	'6666666.243773.peg.3058'	'6666666.243765.peg.1200'	'6666666.243767.peg.214'	'6666666.269699.peg.224'	'6666666.243090.peg.2281'	'6666666.243772.peg.421'	'6666666.243775.peg.2257'	'6666666.243766.peg.520'	'6666666.243086.peg.2117'	'6666666.243764.peg.84'
rum323:	'6666666.234250.peg.1887'	'6666666.234253.peg.1606'	'572511.8.peg.2718'	'6666666.243771.peg.647'	'6666666.243777.peg.3687'	'214851.3.peg.159'	'6666666.243768.peg.2083'	'6666666.269701.peg.2220'	'6666666.269697.peg.1690'	'853.94.peg.1916'	'853.95.peg.874'	'853.96.peg.1593'	'853.97.peg.1412'	'853.98.peg.1792'	'6666666.269698.peg.1760'	'853.99.peg.1228'	'6666666.269702.peg.1811'	'6666666.245838.peg.2263'	'657322.67.peg.1975'	'718252.45.peg.929'	'6666666.285823.peg.1846'	'6666666.285826.peg.2039'	'6666666.285827.peg.1732'	'6666666.285829.peg.815'	'6666666.285831.peg.2167'	'6666666.285832.peg.2169'	'6666666.285833.peg.2200'	'6666666.285834.peg.794'	'6666666.285835.peg.691'	'6666666.285837.peg.1650'	'6666666.285838.peg.2610'	'6666666.285839.peg.1082'	'6666666.245839.peg.1227'	'6666666.245842.peg.1116'	'6666666.243114.peg.763'	'6666666.243133.peg.1895'	'6666666.243774.peg.2305'	'6666666.247020.peg.372'	'6666666.243118.peg.1707'	'6666666.243773.peg.2669'	'6666666.243765.peg.2347'	'6666666.243767.peg.216'	'6666666.269699.peg.988'	'6666666.243090.peg.2283'	'6666666.243772.peg.423'	'6666666.243775.peg.221'	'6666666.243766.peg.1731'	'6666666.243086.peg.2119'	'6666666.243764.peg.82'
rum324:	'6666666.234250.peg.275'	'6666666.234253.peg.978'	'572511.8.peg.90'	'6666666.243771.peg.554'	'6666666.243777.peg.733'	'214851.3.peg.3168'	'6666666.243768.peg.1156'	'6666666.269701.peg.2635'	'6666666.269697.peg.1764'	'853.94.peg.1988'	'853.95.peg.803'	'853.96.peg.2625'	'853.97.peg.1680'	'853.98.peg.647'	'6666666.269698.peg.506'	'853.99.peg.82'	'6666666.269702.peg.508'	'6666666.245838.peg.356'	'657322.67.peg.1561'	'718252.45.peg.2520'	'6666666.285823.peg.344'	'6666666.285826.peg.1830'	'6666666.285827.peg.1609'	'6666666.285829.peg.1218'	'6666666.285831.peg.2044'	'6666666.285832.peg.1635'	'6666666.285833.peg.1855'	'6666666.285834.peg.1117'	'6666666.285835.peg.2695'	'6666666.285837.peg.1247'	'6666666.285838.peg.2768'	'6666666.285839.peg.1390'	'6666666.245839.peg.1487'	'6666666.245842.peg.216'	'6666666.243114.peg.1136'	'6666666.243133.peg.2356'	'6666666.243774.peg.2312'	'6666666.247020.peg.826'	'6666666.243118.peg.3136'	'6666666.243773.peg.2960'	'6666666.243765.peg.1155'	'6666666.243767.peg.219'	'6666666.269699.peg.2258'	'6666666.243090.peg.2287'	'6666666.243772.peg.426'	'6666666.243775.peg.47'	'6666666.243766.peg.1670'	'6666666.243086.peg.2122'	'6666666.243764.peg.79'
rum325:	'6666666.234250.peg.2145'	'6666666.234253.peg.1439'	'572511.8.peg.1324'	'6666666.243771.peg.2764'	'6666666.243777.peg.2109'	'214851.3.peg.3091'	'6666666.243768.peg.335'	'6666666.269701.peg.537'	'6666666.269697.peg.2328'	'853.94.peg.2338'	'853.95.peg.43'	'853.96.peg.1201'	'853.97.peg.1307'	'853.98.peg.516'	'6666666.269698.peg.319'	'853.99.peg.46'	'6666666.269702.peg.2468'	'6666666.245838.peg.1285'	'657322.67.peg.169'	'718252.45.peg.819'	'6666666.285823.peg.489'	'6666666.285826.peg.1585'	'6666666.285827.peg.124'	'6666666.285829.peg.2659'	'6666666.285831.peg.110'	'6666666.285832.peg.244'	'6666666.285833.peg.426'	'6666666.285834.peg.2589'	'6666666.285835.peg.1102'	'6666666.285837.peg.462'	'6666666.285838.peg.1772'	'6666666.285839.peg.844'	'6666666.245839.peg.1832'	'6666666.245842.peg.425'	'6666666.243114.peg.224'	'6666666.243133.peg.3004'	'6666666.243774.peg.2324'	'6666666.247020.peg.461'	'6666666.243118.peg.295'	'6666666.243773.peg.879'	'6666666.243765.peg.1678'	'6666666.243767.peg.230'	'6666666.269699.peg.2225'	'6666666.243090.peg.2774'	'6666666.243772.peg.438'	'6666666.243775.peg.486'	'6666666.243766.peg.2328'	'6666666.243086.peg.2133'	'6666666.243764.peg.5014'
rum326:	'6666666.234250.peg.558'	'6666666.234253.peg.2723'	'572511.8.peg.375'	'6666666.243771.peg.792'	'6666666.243777.peg.1368'	'214851.3.peg.1753'	'6666666.243768.peg.761'	'6666666.269701.peg.395'	'6666666.269697.peg.348'	'853.94.peg.266'	'853.95.peg.391'	'853.96.peg.2063'	'853.97.peg.2420'	'853.98.peg.1716'	'6666666.269698.peg.1370'	'853.99.peg.1974'	'6666666.269702.peg.728'	'6666666.245838.peg.593'	'657322.67.peg.995'	'718252.45.peg.438'	'6666666.285823.peg.967'	'6666666.285826.peg.938'	'6666666.285827.peg.840'	'6666666.285829.peg.2200'	'6666666.285831.peg.620'	'6666666.285832.peg.1015'	'6666666.285833.peg.1188'	'6666666.285834.peg.2074'	'6666666.285835.peg.2028'	'6666666.285837.peg.897'	'6666666.285838.peg.2083'	'6666666.285839.peg.2047'	'6666666.245839.peg.1343'	'6666666.245842.peg.202'	'6666666.243114.peg.1972'	'6666666.243133.peg.1210'	'6666666.243774.peg.2441'	'6666666.247020.peg.1157'	'6666666.243118.peg.954'	'6666666.243773.peg.2552'	'6666666.243765.peg.2192'	'6666666.243767.peg.2140'	'6666666.269699.peg.2123'	'6666666.243090.peg.4048'	'6666666.243772.peg.1201'	'6666666.243775.peg.1181'	'6666666.243766.peg.231'	'6666666.243086.peg.820'	'6666666.243764.peg.1796'
rum327:	'6666666.234250.peg.582'	'6666666.234253.peg.2655'	'572511.8.peg.791'	'6666666.243771.peg.2838'	'6666666.243777.peg.3104'	'214851.3.peg.433'	'6666666.243768.peg.2436'	'6666666.269701.peg.462'	'6666666.269697.peg.168'	'853.94.peg.1241'	'853.95.peg.1778'	'853.96.peg.286'	'853.97.peg.2350'	'853.98.peg.77'	'6666666.269698.peg.63'	'853.99.peg.1566'	'6666666.269702.peg.796'	'6666666.245838.peg.1351'	'657322.67.peg.1062'	'718252.45.peg.2832'	'6666666.285823.peg.1234'	'6666666.285826.peg.1026'	'6666666.285827.peg.961'	'6666666.285829.peg.2161'	'6666666.285831.peg.872'	'6666666.285832.peg.1080'	'6666666.285833.peg.1255'	'6666666.285834.peg.2050'	'6666666.285835.peg.2147'	'6666666.285837.peg.964'	'6666666.285838.peg.2245'	'6666666.285839.peg.2082'	'6666666.245839.peg.977'	'6666666.245842.peg.583'	'6666666.243114.peg.1658'	'6666666.243133.peg.466'	'6666666.243774.peg.2445'	'6666666.247020.peg.2458'	'6666666.243118.peg.71'	'6666666.243773.peg.1037'	'6666666.243765.peg.1621'	'6666666.243767.peg.2136'	'6666666.269699.peg.1245'	'6666666.243090.peg.4052'	'6666666.243772.peg.1205'	'6666666.243775.peg.2076'	'6666666.243766.peg.275'	'6666666.243086.peg.816'	'6666666.243764.peg.1802'
rum328:	'6666666.234250.peg.583'	'6666666.234253.peg.2656'	'572511.8.peg.792'	'6666666.243771.peg.2839'	'6666666.243777.peg.3105'	'214851.3.peg.434'	'6666666.243768.peg.2437'	'6666666.269701.peg.461'	'6666666.269697.peg.167'	'853.94.peg.1242'	'853.95.peg.1777'	'853.96.peg.285'	'853.97.peg.2351'	'853.98.peg.78'	'6666666.269698.peg.62'	'853.99.peg.1567'	'6666666.269702.peg.795'	'6666666.245838.peg.1352'	'657322.67.peg.1061'	'718252.45.peg.2831'	'6666666.285823.peg.1233'	'6666666.285826.peg.1025'	'6666666.285827.peg.960'	'6666666.285829.peg.2160'	'6666666.285831.peg.871'	'6666666.285832.peg.1079'	'6666666.285833.peg.1254'	'6666666.285834.peg.2049'	'6666666.285835.peg.2146'	'6666666.285837.peg.963'	'6666666.285838.peg.2246'	'6666666.285839.peg.2083'	'6666666.245839.peg.976'	'6666666.245842.peg.582'	'6666666.243114.peg.1659'	'6666666.243133.peg.465'	'6666666.243774.peg.2446'	'6666666.247020.peg.2459'	'6666666.243118.peg.70'	'6666666.243773.peg.1038'	'6666666.243765.peg.1622'	'6666666.243767.peg.2135'	'6666666.269699.peg.1246'	'6666666.243090.peg.4053'	'6666666.243772.peg.1206'	'6666666.243775.peg.2077'	'6666666.243766.peg.276'	'6666666.243086.peg.815'	'6666666.243764.peg.1803'
rum329:	'6666666.234250.peg.584'	'6666666.234253.peg.2657'	'572511.8.peg.793'	'6666666.243771.peg.2840'	'6666666.243777.peg.3106'	'214851.3.peg.435'	'6666666.243768.peg.2438'	'6666666.269701.peg.460'	'6666666.269697.peg.166'	'853.94.peg.1243'	'853.95.peg.1776'	'853.96.peg.284'	'853.97.peg.2352'	'853.98.peg.79'	'6666666.269698.peg.61'	'853.99.peg.1568'	'6666666.269702.peg.794'	'6666666.245838.peg.1353'	'657322.67.peg.1060'	'718252.45.peg.2830'	'6666666.285823.peg.1232'	'6666666.285826.peg.1024'	'6666666.285827.peg.959'	'6666666.285829.peg.2159'	'6666666.285831.peg.870'	'6666666.285832.peg.1078'	'6666666.285833.peg.1253'	'6666666.285834.peg.2048'	'6666666.285835.peg.2145'	'6666666.285837.peg.962'	'6666666.285838.peg.2247'	'6666666.285839.peg.2084'	'6666666.245839.peg.975'	'6666666.245842.peg.581'	'6666666.243114.peg.1660'	'6666666.243133.peg.463'	'6666666.243774.peg.2447'	'6666666.247020.peg.2460'	'6666666.243118.peg.69'	'6666666.243773.peg.1039'	'6666666.243765.peg.1623'	'6666666.243767.peg.2134'	'6666666.269699.peg.1247'	'6666666.243090.peg.4054'	'6666666.243772.peg.1207'	'6666666.243775.peg.2078'	'6666666.243766.peg.277'	'6666666.243086.peg.814'	'6666666.243764.peg.1804'
rum330:	'6666666.234250.peg.585'	'6666666.234253.peg.2658'	'572511.8.peg.794'	'6666666.243771.peg.2841'	'6666666.243777.peg.3107'	'214851.3.peg.436'	'6666666.243768.peg.2439'	'6666666.269701.peg.459'	'6666666.269697.peg.165'	'853.94.peg.1244'	'853.95.peg.1775'	'853.96.peg.283'	'853.97.peg.2353'	'853.98.peg.80'	'6666666.269698.peg.60'	'853.99.peg.1569'	'6666666.269702.peg.793'	'6666666.245838.peg.1354'	'657322.67.peg.1059'	'718252.45.peg.2829'	'6666666.285823.peg.1231'	'6666666.285826.peg.1023'	'6666666.285827.peg.958'	'6666666.285829.peg.2158'	'6666666.285831.peg.869'	'6666666.285832.peg.1077'	'6666666.285833.peg.1252'	'6666666.285834.peg.2047'	'6666666.285835.peg.2144'	'6666666.285837.peg.961'	'6666666.285838.peg.2248'	'6666666.285839.peg.2085'	'6666666.245839.peg.974'	'6666666.245842.peg.580'	'6666666.243114.peg.1661'	'6666666.243133.peg.462'	'6666666.243774.peg.2448'	'6666666.247020.peg.2461'	'6666666.243118.peg.68'	'6666666.243773.peg.1040'	'6666666.243765.peg.1624'	'6666666.243767.peg.2133'	'6666666.269699.peg.1248'	'6666666.243090.peg.4055'	'6666666.243772.peg.1208'	'6666666.243775.peg.2079'	'6666666.243766.peg.278'	'6666666.243086.peg.813'	'6666666.243764.peg.1805'
rum331:	'6666666.234250.peg.588'	'6666666.234253.peg.2661'	'572511.8.peg.800'	'6666666.243771.peg.2843'	'6666666.243777.peg.3110'	'214851.3.peg.439'	'6666666.243768.peg.2442'	'6666666.269701.peg.456'	'6666666.269697.peg.162'	'853.94.peg.1247'	'853.95.peg.1772'	'853.96.peg.280'	'853.97.peg.2356'	'853.98.peg.83'	'6666666.269698.peg.57'	'853.99.peg.1572'	'6666666.269702.peg.790'	'6666666.245838.peg.1357'	'657322.67.peg.1056'	'718252.45.peg.2826'	'6666666.285823.peg.1228'	'6666666.285826.peg.1020'	'6666666.285827.peg.955'	'6666666.285829.peg.2155'	'6666666.285831.peg.866'	'6666666.285832.peg.1074'	'6666666.285833.peg.1249'	'6666666.285834.peg.2044'	'6666666.285835.peg.2141'	'6666666.285837.peg.958'	'6666666.285838.peg.2251'	'6666666.285839.peg.2088'	'6666666.245839.peg.971'	'6666666.245842.peg.577'	'6666666.243114.peg.1664'	'6666666.243133.peg.459'	'6666666.243774.peg.2450'	'6666666.247020.peg.2464'	'6666666.243118.peg.65'	'6666666.243773.peg.1043'	'6666666.243765.peg.1626'	'6666666.243767.peg.2130'	'6666666.269699.peg.1251'	'6666666.243090.peg.4058'	'6666666.243772.peg.1212'	'6666666.243775.peg.2082'	'6666666.243766.peg.280'	'6666666.243086.peg.810'	'6666666.243764.peg.1808'
rum332:	'6666666.234250.peg.590'	'6666666.234253.peg.2663'	'572511.8.peg.801'	'6666666.243771.peg.2844'	'6666666.243777.peg.3111'	'214851.3.peg.441'	'6666666.243768.peg.2444'	'6666666.269701.peg.454'	'6666666.269697.peg.160'	'853.94.peg.1249'	'853.95.peg.1770'	'853.96.peg.279'	'853.97.peg.2357'	'853.98.peg.84'	'6666666.269698.peg.56'	'853.99.peg.1574'	'6666666.269702.peg.788'	'6666666.245838.peg.1359'	'657322.67.peg.1054'	'718252.45.peg.2824'	'6666666.285823.peg.1227'	'6666666.285826.peg.1019'	'6666666.285827.peg.954'	'6666666.285829.peg.2153'	'6666666.285831.peg.865'	'6666666.285832.peg.1073'	'6666666.285833.peg.1247'	'6666666.285834.peg.2042'	'6666666.285835.peg.2139'	'6666666.285837.peg.956'	'6666666.285838.peg.2252'	'6666666.285839.peg.2090'	'6666666.245839.peg.969'	'6666666.245842.peg.575'	'6666666.243114.peg.1666'	'6666666.243133.peg.457'	'6666666.243774.peg.2453'	'6666666.247020.peg.2466'	'6666666.243118.peg.63'	'6666666.243773.peg.1045'	'6666666.243765.peg.1628'	'6666666.243767.peg.2128'	'6666666.269699.peg.1253'	'6666666.243090.peg.4060'	'6666666.243772.peg.1214'	'6666666.243775.peg.2084'	'6666666.243766.peg.282'	'6666666.243086.peg.808'	'6666666.243764.peg.1810'
rum333:	'6666666.234250.peg.591'	'6666666.234253.peg.2664'	'572511.8.peg.802'	'6666666.243771.peg.2845'	'6666666.243777.peg.3112'	'214851.3.peg.442'	'6666666.243768.peg.2445'	'6666666.269701.peg.453'	'6666666.269697.peg.159'	'853.94.peg.1250'	'853.95.peg.1769'	'853.96.peg.278'	'853.97.peg.2358'	'853.98.peg.85'	'6666666.269698.peg.55'	'853.99.peg.1575'	'6666666.269702.peg.787'	'6666666.245838.peg.1360'	'657322.67.peg.1053'	'718252.45.peg.2823'	'6666666.285823.peg.1226'	'6666666.285826.peg.1018'	'6666666.285827.peg.953'	'6666666.285829.peg.2152'	'6666666.285831.peg.864'	'6666666.285832.peg.1072'	'6666666.285833.peg.1246'	'6666666.285834.peg.2041'	'6666666.285835.peg.2138'	'6666666.285837.peg.955'	'6666666.285838.peg.2253'	'6666666.285839.peg.2091'	'6666666.245839.peg.968'	'6666666.245842.peg.574'	'6666666.243114.peg.1667'	'6666666.243133.peg.456'	'6666666.243774.peg.2454'	'6666666.247020.peg.2467'	'6666666.243118.peg.62'	'6666666.243773.peg.1046'	'6666666.243765.peg.1629'	'6666666.243767.peg.2127'	'6666666.269699.peg.1254'	'6666666.243090.peg.4061'	'6666666.243772.peg.1215'	'6666666.243775.peg.2085'	'6666666.243766.peg.283'	'6666666.243086.peg.807'	'6666666.243764.peg.1811'
rum334:	'6666666.234250.peg.592'	'6666666.234253.peg.2665'	'572511.8.peg.803'	'6666666.243771.peg.2846'	'6666666.243777.peg.3113'	'214851.3.peg.443'	'6666666.243768.peg.2446'	'6666666.269701.peg.452'	'6666666.269697.peg.158'	'853.94.peg.1251'	'853.95.peg.1768'	'853.96.peg.277'	'853.97.peg.2359'	'853.98.peg.86'	'6666666.269698.peg.54'	'853.99.peg.1576'	'6666666.269702.peg.786'	'6666666.245838.peg.1361'	'657322.67.peg.1052'	'718252.45.peg.2822'	'6666666.285823.peg.1225'	'6666666.285826.peg.1017'	'6666666.285827.peg.952'	'6666666.285829.peg.2151'	'6666666.285831.peg.863'	'6666666.285832.peg.1071'	'6666666.285833.peg.1245'	'6666666.285834.peg.2040'	'6666666.285835.peg.2137'	'6666666.285837.peg.954'	'6666666.285838.peg.2254'	'6666666.285839.peg.2092'	'6666666.245839.peg.967'	'6666666.245842.peg.573'	'6666666.243114.peg.1668'	'6666666.243133.peg.455'	'6666666.243774.peg.2455'	'6666666.247020.peg.2468'	'6666666.243118.peg.61'	'6666666.243773.peg.1047'	'6666666.243765.peg.1630'	'6666666.243767.peg.2126'	'6666666.269699.peg.1255'	'6666666.243090.peg.4062'	'6666666.243772.peg.1216'	'6666666.243775.peg.2086'	'6666666.243766.peg.284'	'6666666.243086.peg.806'	'6666666.243764.peg.1812'
rum335:	'6666666.234250.peg.593'	'6666666.234253.peg.2666'	'572511.8.peg.804'	'6666666.243771.peg.2847'	'6666666.243777.peg.3114'	'214851.3.peg.444'	'6666666.243768.peg.2447'	'6666666.269701.peg.451'	'6666666.269697.peg.157'	'853.94.peg.1252'	'853.95.peg.1767'	'853.96.peg.276'	'853.97.peg.2360'	'853.98.peg.87'	'6666666.269698.peg.53'	'853.99.peg.1577'	'6666666.269702.peg.785'	'6666666.245838.peg.1362'	'657322.67.peg.1051'	'718252.45.peg.2821'	'6666666.285823.peg.1224'	'6666666.285826.peg.1016'	'6666666.285827.peg.951'	'6666666.285829.peg.2150'	'6666666.285831.peg.862'	'6666666.285832.peg.1070'	'6666666.285833.peg.1244'	'6666666.285834.peg.2039'	'6666666.285835.peg.2136'	'6666666.285837.peg.953'	'6666666.285838.peg.2255'	'6666666.285839.peg.2093'	'6666666.245839.peg.966'	'6666666.245842.peg.572'	'6666666.243114.peg.1669'	'6666666.243133.peg.454'	'6666666.243774.peg.2456'	'6666666.247020.peg.2469'	'6666666.243118.peg.60'	'6666666.243773.peg.1048'	'6666666.243765.peg.1631'	'6666666.243767.peg.2125'	'6666666.269699.peg.1256'	'6666666.243090.peg.4063'	'6666666.243772.peg.1217'	'6666666.243775.peg.2087'	'6666666.243766.peg.285'	'6666666.243086.peg.805'	'6666666.243764.peg.1813'
rum336:	'6666666.234250.peg.594'	'6666666.234253.peg.2667'	'572511.8.peg.805'	'6666666.243771.peg.2848'	'6666666.243777.peg.3115'	'214851.3.peg.445'	'6666666.243768.peg.2448'	'6666666.269701.peg.450'	'6666666.269697.peg.156'	'853.94.peg.1253'	'853.95.peg.1766'	'853.96.peg.275'	'853.97.peg.2361'	'853.98.peg.88'	'6666666.269698.peg.52'	'853.99.peg.1578'	'6666666.269702.peg.784'	'6666666.245838.peg.1363'	'657322.67.peg.1050'	'718252.45.peg.2820'	'6666666.285823.peg.1223'	'6666666.285826.peg.1015'	'6666666.285827.peg.950'	'6666666.285829.peg.2149'	'6666666.285831.peg.861'	'6666666.285832.peg.1069'	'6666666.285833.peg.1243'	'6666666.285834.peg.2038'	'6666666.285835.peg.2135'	'6666666.285837.peg.952'	'6666666.285838.peg.2256'	'6666666.285839.peg.2094'	'6666666.245839.peg.965'	'6666666.245842.peg.571'	'6666666.243114.peg.1670'	'6666666.243133.peg.453'	'6666666.243774.peg.2457'	'6666666.247020.peg.2470'	'6666666.243118.peg.59'	'6666666.243773.peg.1049'	'6666666.243765.peg.1632'	'6666666.243767.peg.2124'	'6666666.269699.peg.1257'	'6666666.243090.peg.4064'	'6666666.243772.peg.1218'	'6666666.243775.peg.2088'	'6666666.243766.peg.286'	'6666666.243086.peg.804'	'6666666.243764.peg.1814'
rum337:	'6666666.234250.peg.595'	'6666666.234253.peg.2668'	'572511.8.peg.806'	'6666666.243771.peg.2849'	'6666666.243777.peg.3116'	'214851.3.peg.446'	'6666666.243768.peg.2449'	'6666666.269701.peg.449'	'6666666.269697.peg.155'	'853.94.peg.1254'	'853.95.peg.1765'	'853.96.peg.274'	'853.97.peg.2362'	'853.98.peg.89'	'6666666.269698.peg.51'	'853.99.peg.1579'	'6666666.269702.peg.783'	'6666666.245838.peg.1364'	'657322.67.peg.1049'	'718252.45.peg.2819'	'6666666.285823.peg.1222'	'6666666.285826.peg.1014'	'6666666.285827.peg.949'	'6666666.285829.peg.2148'	'6666666.285831.peg.860'	'6666666.285832.peg.1068'	'6666666.285833.peg.1242'	'6666666.285834.peg.2037'	'6666666.285835.peg.2134'	'6666666.285837.peg.951'	'6666666.285838.peg.2257'	'6666666.285839.peg.2095'	'6666666.245839.peg.964'	'6666666.245842.peg.570'	'6666666.243114.peg.1671'	'6666666.243133.peg.452'	'6666666.243774.peg.2458'	'6666666.247020.peg.2471'	'6666666.243118.peg.58'	'6666666.243773.peg.1050'	'6666666.243765.peg.1633'	'6666666.243767.peg.2123'	'6666666.269699.peg.1258'	'6666666.243090.peg.4065'	'6666666.243772.peg.1219'	'6666666.243775.peg.2089'	'6666666.243766.peg.287'	'6666666.243086.peg.803'	'6666666.243764.peg.1815'
rum338:	'6666666.234250.peg.596'	'6666666.234253.peg.2669'	'572511.8.peg.807'	'6666666.243771.peg.2850'	'6666666.243777.peg.3117'	'214851.3.peg.447'	'6666666.243768.peg.2450'	'6666666.269701.peg.448'	'6666666.269697.peg.154'	'853.94.peg.1255'	'853.95.peg.1764'	'853.96.peg.273'	'853.97.peg.2363'	'853.98.peg.90'	'6666666.269698.peg.50'	'853.99.peg.1580'	'6666666.269702.peg.782'	'6666666.245838.peg.1365'	'657322.67.peg.1048'	'718252.45.peg.2818'	'6666666.285823.peg.1221'	'6666666.285826.peg.1013'	'6666666.285827.peg.948'	'6666666.285829.peg.2147'	'6666666.285831.peg.859'	'6666666.285832.peg.1067'	'6666666.285833.peg.1241'	'6666666.285834.peg.2036'	'6666666.285835.peg.2133'	'6666666.285837.peg.950'	'6666666.285838.peg.2258'	'6666666.285839.peg.2096'	'6666666.245839.peg.963'	'6666666.245842.peg.569'	'6666666.243114.peg.1672'	'6666666.243133.peg.451'	'6666666.243774.peg.2459'	'6666666.247020.peg.2472'	'6666666.243118.peg.57'	'6666666.243773.peg.1051'	'6666666.243765.peg.1634'	'6666666.243767.peg.2122'	'6666666.269699.peg.1259'	'6666666.243090.peg.4066'	'6666666.243772.peg.1220'	'6666666.243775.peg.2090'	'6666666.243766.peg.288'	'6666666.243086.peg.802'	'6666666.243764.peg.1816'
rum339:	'6666666.234250.peg.597'	'6666666.234253.peg.2670'	'572511.8.peg.808'	'6666666.243771.peg.2851'	'6666666.243777.peg.3118'	'214851.3.peg.448'	'6666666.243768.peg.2451'	'6666666.269701.peg.447'	'6666666.269697.peg.153'	'853.94.peg.1256'	'853.95.peg.1763'	'853.96.peg.272'	'853.97.peg.2364'	'853.98.peg.91'	'6666666.269698.peg.49'	'853.99.peg.1581'	'6666666.269702.peg.781'	'6666666.245838.peg.1366'	'657322.67.peg.1047'	'718252.45.peg.2817'	'6666666.285823.peg.1220'	'6666666.285826.peg.1012'	'6666666.285827.peg.947'	'6666666.285829.peg.2146'	'6666666.285831.peg.858'	'6666666.285832.peg.1066'	'6666666.285833.peg.1240'	'6666666.285834.peg.2035'	'6666666.285835.peg.2132'	'6666666.285837.peg.949'	'6666666.285838.peg.2259'	'6666666.285839.peg.2097'	'6666666.245839.peg.962'	'6666666.245842.peg.568'	'6666666.243114.peg.1673'	'6666666.243133.peg.450'	'6666666.243774.peg.2460'	'6666666.247020.peg.2473'	'6666666.243118.peg.56'	'6666666.243773.peg.1052'	'6666666.243765.peg.1635'	'6666666.243767.peg.2121'	'6666666.269699.peg.1260'	'6666666.243090.peg.4067'	'6666666.243772.peg.1221'	'6666666.243775.peg.2091'	'6666666.243766.peg.289'	'6666666.243086.peg.801'	'6666666.243764.peg.1817'
rum340:	'6666666.234250.peg.598'	'6666666.234253.peg.2672'	'572511.8.peg.809'	'6666666.243771.peg.2852'	'6666666.243777.peg.3119'	'214851.3.peg.450'	'6666666.243768.peg.2452'	'6666666.269701.peg.446'	'6666666.269697.peg.152'	'853.94.peg.1257'	'853.95.peg.1762'	'853.96.peg.271'	'853.97.peg.2365'	'853.98.peg.92'	'6666666.269698.peg.48'	'853.99.peg.1582'	'6666666.269702.peg.779'	'6666666.245838.peg.1367'	'657322.67.peg.1046'	'718252.45.peg.2816'	'6666666.285823.peg.1218'	'6666666.285826.peg.1011'	'6666666.285827.peg.945'	'6666666.285829.peg.2145'	'6666666.285831.peg.856'	'6666666.285832.peg.1065'	'6666666.285833.peg.1239'	'6666666.285834.peg.2034'	'6666666.285835.peg.2131'	'6666666.285837.peg.947'	'6666666.285838.peg.2260'	'6666666.285839.peg.2098'	'6666666.245839.peg.961'	'6666666.245842.peg.567'	'6666666.243114.peg.1674'	'6666666.243133.peg.449'	'6666666.243774.peg.2461'	'6666666.247020.peg.2475'	'6666666.243118.peg.55'	'6666666.243773.peg.1053'	'6666666.243765.peg.1636'	'6666666.243767.peg.2120'	'6666666.269699.peg.1261'	'6666666.243090.peg.4068'	'6666666.243772.peg.1222'	'6666666.243775.peg.2092'	'6666666.243766.peg.290'	'6666666.243086.peg.800'	'6666666.243764.peg.1818'
rum341:	'6666666.234250.peg.600'	'6666666.234253.peg.2674'	'572511.8.peg.811'	'6666666.243771.peg.2854'	'6666666.243777.peg.3121'	'214851.3.peg.452'	'6666666.243768.peg.2454'	'6666666.269701.peg.444'	'6666666.269697.peg.150'	'853.94.peg.1259'	'853.95.peg.1760'	'853.96.peg.269'	'853.97.peg.2367'	'853.98.peg.94'	'6666666.269698.peg.46'	'853.99.peg.1584'	'6666666.269702.peg.777'	'6666666.245838.peg.1369'	'657322.67.peg.1044'	'718252.45.peg.2814'	'6666666.285823.peg.1216'	'6666666.285826.peg.1009'	'6666666.285827.peg.943'	'6666666.285829.peg.2143'	'6666666.285831.peg.854'	'6666666.285832.peg.1063'	'6666666.285833.peg.1237'	'6666666.285834.peg.2032'	'6666666.285835.peg.2129'	'6666666.285837.peg.945'	'6666666.285838.peg.2262'	'6666666.285839.peg.2100'	'6666666.245839.peg.959'	'6666666.245842.peg.565'	'6666666.243114.peg.1676'	'6666666.243133.peg.447'	'6666666.243774.peg.2462'	'6666666.247020.peg.2477'	'6666666.243118.peg.53'	'6666666.243773.peg.1055'	'6666666.243765.peg.1638'	'6666666.243767.peg.2118'	'6666666.269699.peg.1263'	'6666666.243090.peg.4070'	'6666666.243772.peg.1223'	'6666666.243775.peg.2094'	'6666666.243766.peg.292'	'6666666.243086.peg.799'	'6666666.243764.peg.1820'
rum342:	'6666666.234250.peg.601'	'6666666.234253.peg.2675'	'572511.8.peg.812'	'6666666.243771.peg.2855'	'6666666.243777.peg.3122'	'214851.3.peg.453'	'6666666.243768.peg.2455'	'6666666.269701.peg.443'	'6666666.269697.peg.149'	'853.94.peg.1260'	'853.95.peg.1759'	'853.96.peg.268'	'853.97.peg.2368'	'853.98.peg.95'	'6666666.269698.peg.45'	'853.99.peg.1585'	'6666666.269702.peg.776'	'6666666.245838.peg.1370'	'657322.67.peg.1043'	'718252.45.peg.2813'	'6666666.285823.peg.1215'	'6666666.285826.peg.1008'	'6666666.285827.peg.942'	'6666666.285829.peg.2142'	'6666666.285831.peg.853'	'6666666.285832.peg.1062'	'6666666.285833.peg.1236'	'6666666.285834.peg.2031'	'6666666.285835.peg.2128'	'6666666.285837.peg.944'	'6666666.285838.peg.2263'	'6666666.285839.peg.2101'	'6666666.245839.peg.958'	'6666666.245842.peg.564'	'6666666.243114.peg.1677'	'6666666.243133.peg.446'	'6666666.243774.peg.2463'	'6666666.247020.peg.2478'	'6666666.243118.peg.52'	'6666666.243773.peg.1056'	'6666666.243765.peg.1639'	'6666666.243767.peg.2117'	'6666666.269699.peg.1264'	'6666666.243090.peg.4071'	'6666666.243772.peg.1224'	'6666666.243775.peg.2095'	'6666666.243766.peg.293'	'6666666.243086.peg.798'	'6666666.243764.peg.1821'
rum343:	'6666666.234250.peg.602'	'6666666.234253.peg.2676'	'572511.8.peg.813'	'6666666.243771.peg.2856'	'6666666.243777.peg.3123'	'214851.3.peg.454'	'6666666.243768.peg.2456'	'6666666.269701.peg.442'	'6666666.269697.peg.148'	'853.94.peg.1261'	'853.95.peg.1758'	'853.96.peg.267'	'853.97.peg.2369'	'853.98.peg.96'	'6666666.269698.peg.44'	'853.99.peg.1586'	'6666666.269702.peg.775'	'6666666.245838.peg.1371'	'657322.67.peg.1042'	'718252.45.peg.2812'	'6666666.285823.peg.1214'	'6666666.285826.peg.1007'	'6666666.285827.peg.941'	'6666666.285829.peg.2141'	'6666666.285831.peg.852'	'6666666.285832.peg.1061'	'6666666.285833.peg.1235'	'6666666.285834.peg.2030'	'6666666.285835.peg.2127'	'6666666.285837.peg.943'	'6666666.285838.peg.2264'	'6666666.285839.peg.2102'	'6666666.245839.peg.957'	'6666666.245842.peg.563'	'6666666.243114.peg.1678'	'6666666.243133.peg.445'	'6666666.243774.peg.2464'	'6666666.247020.peg.2479'	'6666666.243118.peg.51'	'6666666.243773.peg.1057'	'6666666.243765.peg.1640'	'6666666.243767.peg.2116'	'6666666.269699.peg.1265'	'6666666.243090.peg.4072'	'6666666.243772.peg.1225'	'6666666.243775.peg.2096'	'6666666.243766.peg.294'	'6666666.243086.peg.797'	'6666666.243764.peg.1822'
rum344:	'6666666.234250.peg.603'	'6666666.234253.peg.2677'	'572511.8.peg.814'	'6666666.243771.peg.2857'	'6666666.243777.peg.3124'	'214851.3.peg.455'	'6666666.243768.peg.2457'	'6666666.269701.peg.441'	'6666666.269697.peg.147'	'853.94.peg.1262'	'853.95.peg.1757'	'853.96.peg.266'	'853.97.peg.2370'	'853.98.peg.97'	'6666666.269698.peg.43'	'853.99.peg.1587'	'6666666.269702.peg.774'	'6666666.245838.peg.1372'	'657322.67.peg.1041'	'718252.45.peg.2811'	'6666666.285823.peg.1213'	'6666666.285826.peg.1006'	'6666666.285827.peg.940'	'6666666.285829.peg.2140'	'6666666.285831.peg.851'	'6666666.285832.peg.1060'	'6666666.285833.peg.1234'	'6666666.285834.peg.2029'	'6666666.285835.peg.2126'	'6666666.285837.peg.942'	'6666666.285838.peg.2265'	'6666666.285839.peg.2103'	'6666666.245839.peg.956'	'6666666.245842.peg.562'	'6666666.243114.peg.1679'	'6666666.243133.peg.444'	'6666666.243774.peg.2465'	'6666666.247020.peg.2480'	'6666666.243118.peg.50'	'6666666.243773.peg.1058'	'6666666.243765.peg.1641'	'6666666.243767.peg.2115'	'6666666.269699.peg.1266'	'6666666.243090.peg.4073'	'6666666.243772.peg.1226'	'6666666.243775.peg.2097'	'6666666.243766.peg.295'	'6666666.243086.peg.796'	'6666666.243764.peg.1823'
rum345:	'6666666.234250.peg.604'	'6666666.234253.peg.2678'	'572511.8.peg.815'	'6666666.243771.peg.2858'	'6666666.243777.peg.3125'	'214851.3.peg.456'	'6666666.243768.peg.2458'	'6666666.269701.peg.440'	'6666666.269697.peg.146'	'853.94.peg.1263'	'853.95.peg.1756'	'853.96.peg.265'	'853.97.peg.2371'	'853.98.peg.98'	'6666666.269698.peg.42'	'853.99.peg.1588'	'6666666.269702.peg.773'	'6666666.245838.peg.1373'	'657322.67.peg.1040'	'718252.45.peg.2810'	'6666666.285823.peg.1212'	'6666666.285826.peg.1005'	'6666666.285827.peg.939'	'6666666.285829.peg.2139'	'6666666.285831.peg.850'	'6666666.285832.peg.1059'	'6666666.285833.peg.1233'	'6666666.285834.peg.2028'	'6666666.285835.peg.2125'	'6666666.285837.peg.941'	'6666666.285838.peg.2266'	'6666666.285839.peg.2104'	'6666666.245839.peg.955'	'6666666.245842.peg.561'	'6666666.243114.peg.1680'	'6666666.243133.peg.443'	'6666666.243774.peg.2466'	'6666666.247020.peg.2481'	'6666666.243118.peg.49'	'6666666.243773.peg.1059'	'6666666.243765.peg.1642'	'6666666.243767.peg.2114'	'6666666.269699.peg.1267'	'6666666.243090.peg.4074'	'6666666.243772.peg.1227'	'6666666.243775.peg.2098'	'6666666.243766.peg.296'	'6666666.243086.peg.795'	'6666666.243764.peg.1824'
rum346:	'6666666.234250.peg.605'	'6666666.234253.peg.2679'	'572511.8.peg.816'	'6666666.243771.peg.2859'	'6666666.243777.peg.3126'	'214851.3.peg.457'	'6666666.243768.peg.2459'	'6666666.269701.peg.439'	'6666666.269697.peg.145'	'853.94.peg.1264'	'853.95.peg.1755'	'853.96.peg.264'	'853.97.peg.2372'	'853.98.peg.99'	'6666666.269698.peg.41'	'853.99.peg.1589'	'6666666.269702.peg.772'	'6666666.245838.peg.1374'	'657322.67.peg.1039'	'718252.45.peg.2809'	'6666666.285823.peg.1211'	'6666666.285826.peg.1004'	'6666666.285827.peg.938'	'6666666.285829.peg.2138'	'6666666.285831.peg.849'	'6666666.285832.peg.1058'	'6666666.285833.peg.1232'	'6666666.285834.peg.2027'	'6666666.285835.peg.2124'	'6666666.285837.peg.940'	'6666666.285838.peg.2267'	'6666666.285839.peg.2105'	'6666666.245839.peg.954'	'6666666.245842.peg.560'	'6666666.243114.peg.1681'	'6666666.243133.peg.442'	'6666666.243774.peg.2467'	'6666666.247020.peg.2482'	'6666666.243118.peg.48'	'6666666.243773.peg.1060'	'6666666.243765.peg.1643'	'6666666.243767.peg.2113'	'6666666.269699.peg.1268'	'6666666.243090.peg.4075'	'6666666.243772.peg.1228'	'6666666.243775.peg.2099'	'6666666.243766.peg.297'	'6666666.243086.peg.794'	'6666666.243764.peg.1825'
rum347:	'6666666.234250.peg.606'	'6666666.234253.peg.2680'	'572511.8.peg.817'	'6666666.243771.peg.2860'	'6666666.243777.peg.3127'	'214851.3.peg.458'	'6666666.243768.peg.2460'	'6666666.269701.peg.438'	'6666666.269697.peg.144'	'853.94.peg.1265'	'853.95.peg.1754'	'853.96.peg.263'	'853.97.peg.2373'	'853.98.peg.100'	'6666666.269698.peg.40'	'853.99.peg.1590'	'6666666.269702.peg.771'	'6666666.245838.peg.1375'	'657322.67.peg.1038'	'718252.45.peg.2808'	'6666666.285823.peg.1210'	'6666666.285826.peg.1003'	'6666666.285827.peg.937'	'6666666.285829.peg.2137'	'6666666.285831.peg.848'	'6666666.285832.peg.1057'	'6666666.285833.peg.1231'	'6666666.285834.peg.2026'	'6666666.285835.peg.2123'	'6666666.285837.peg.939'	'6666666.285838.peg.2268'	'6666666.285839.peg.2106'	'6666666.245839.peg.953'	'6666666.245842.peg.559'	'6666666.243114.peg.1682'	'6666666.243133.peg.441'	'6666666.243774.peg.2468'	'6666666.247020.peg.2483'	'6666666.243118.peg.47'	'6666666.243773.peg.1061'	'6666666.243765.peg.1644'	'6666666.243767.peg.2112'	'6666666.269699.peg.1269'	'6666666.243090.peg.4076'	'6666666.243772.peg.1229'	'6666666.243775.peg.2100'	'6666666.243766.peg.298'	'6666666.243086.peg.793'	'6666666.243764.peg.1826'
rum348:	'6666666.234250.peg.607'	'6666666.234253.peg.2681'	'572511.8.peg.818'	'6666666.243771.peg.2861'	'6666666.243777.peg.3128'	'214851.3.peg.459'	'6666666.243768.peg.2461'	'6666666.269701.peg.437'	'6666666.269697.peg.143'	'853.94.peg.1266'	'853.95.peg.1753'	'853.96.peg.262'	'853.97.peg.2374'	'853.98.peg.101'	'6666666.269698.peg.39'	'853.99.peg.1591'	'6666666.269702.peg.770'	'6666666.245838.peg.1376'	'657322.67.peg.1037'	'718252.45.peg.2807'	'6666666.285823.peg.1209'	'6666666.285826.peg.1002'	'6666666.285827.peg.936'	'6666666.285829.peg.2136'	'6666666.285831.peg.847'	'6666666.285832.peg.1056'	'6666666.285833.peg.1230'	'6666666.285834.peg.2025'	'6666666.285835.peg.2122'	'6666666.285837.peg.938'	'6666666.285838.peg.2269'	'6666666.285839.peg.2107'	'6666666.245839.peg.952'	'6666666.245842.peg.558'	'6666666.243114.peg.1683'	'6666666.243133.peg.440'	'6666666.243774.peg.2469'	'6666666.247020.peg.2484'	'6666666.243118.peg.46'	'6666666.243773.peg.1062'	'6666666.243765.peg.1645'	'6666666.243767.peg.2111'	'6666666.269699.peg.1270'	'6666666.243090.peg.4077'	'6666666.243772.peg.1230'	'6666666.243775.peg.2101'	'6666666.243766.peg.299'	'6666666.243086.peg.792'	'6666666.243764.peg.1827'
rum349:	'6666666.234250.peg.609'	'6666666.234253.peg.2683'	'572511.8.peg.820'	'6666666.243771.peg.2863'	'6666666.243777.peg.3130'	'214851.3.peg.461'	'6666666.243768.peg.2463'	'6666666.269701.peg.435'	'6666666.269697.peg.141'	'853.94.peg.1268'	'853.95.peg.1751'	'853.96.peg.260'	'853.97.peg.2376'	'853.98.peg.103'	'6666666.269698.peg.37'	'853.99.peg.1593'	'6666666.269702.peg.768'	'6666666.245838.peg.1378'	'657322.67.peg.1035'	'718252.45.peg.2805'	'6666666.285823.peg.1207'	'6666666.285826.peg.1000'	'6666666.285827.peg.934'	'6666666.285829.peg.2134'	'6666666.285831.peg.845'	'6666666.285832.peg.1054'	'6666666.285833.peg.1228'	'6666666.285834.peg.2023'	'6666666.285835.peg.2120'	'6666666.285837.peg.936'	'6666666.285838.peg.2271'	'6666666.285839.peg.2109'	'6666666.245839.peg.950'	'6666666.245842.peg.556'	'6666666.243114.peg.1685'	'6666666.243133.peg.438'	'6666666.243774.peg.2471'	'6666666.247020.peg.2486'	'6666666.243118.peg.44'	'6666666.243773.peg.1064'	'6666666.243765.peg.1646'	'6666666.243767.peg.2109'	'6666666.269699.peg.1272'	'6666666.243090.peg.4079'	'6666666.243772.peg.1232'	'6666666.243775.peg.2103'	'6666666.243766.peg.300'	'6666666.243086.peg.790'	'6666666.243764.peg.1829'
rum350:	'6666666.234250.peg.610'	'6666666.234253.peg.2684'	'572511.8.peg.821'	'6666666.243771.peg.2864'	'6666666.243777.peg.3131'	'214851.3.peg.462'	'6666666.243768.peg.2464'	'6666666.269701.peg.434'	'6666666.269697.peg.140'	'853.94.peg.1269'	'853.95.peg.1750'	'853.96.peg.259'	'853.97.peg.2377'	'853.98.peg.104'	'6666666.269698.peg.36'	'853.99.peg.1594'	'6666666.269702.peg.767'	'6666666.245838.peg.1379'	'657322.67.peg.1034'	'718252.45.peg.2804'	'6666666.285823.peg.1206'	'6666666.285826.peg.999'	'6666666.285827.peg.933'	'6666666.285829.peg.2133'	'6666666.285831.peg.844'	'6666666.285832.peg.1053'	'6666666.285833.peg.1227'	'6666666.285834.peg.2022'	'6666666.285835.peg.2119'	'6666666.285837.peg.935'	'6666666.285838.peg.2272'	'6666666.285839.peg.2110'	'6666666.245839.peg.949'	'6666666.245842.peg.555'	'6666666.243114.peg.1686'	'6666666.243133.peg.437'	'6666666.243774.peg.2472'	'6666666.247020.peg.2487'	'6666666.243118.peg.42'	'6666666.243773.peg.1065'	'6666666.243765.peg.1647'	'6666666.243767.peg.2108'	'6666666.269699.peg.1273'	'6666666.243090.peg.4080'	'6666666.243772.peg.1233'	'6666666.243775.peg.2104'	'6666666.243766.peg.301'	'6666666.243086.peg.789'	'6666666.243764.peg.1830'
rum351:	'6666666.234250.peg.611'	'6666666.234253.peg.2685'	'572511.8.peg.822'	'6666666.243771.peg.2865'	'6666666.243777.peg.3132'	'214851.3.peg.463'	'6666666.243768.peg.2465'	'6666666.269701.peg.433'	'6666666.269697.peg.139'	'853.94.peg.1270'	'853.95.peg.1749'	'853.96.peg.258'	'853.97.peg.2378'	'853.98.peg.105'	'6666666.269698.peg.35'	'853.99.peg.1595'	'6666666.269702.peg.766'	'6666666.245838.peg.1380'	'657322.67.peg.1033'	'718252.45.peg.2803'	'6666666.285823.peg.1205'	'6666666.285826.peg.998'	'6666666.285827.peg.932'	'6666666.285829.peg.2132'	'6666666.285831.peg.843'	'6666666.285832.peg.1052'	'6666666.285833.peg.1226'	'6666666.285834.peg.2021'	'6666666.285835.peg.2118'	'6666666.285837.peg.934'	'6666666.285838.peg.2273'	'6666666.285839.peg.2111'	'6666666.245839.peg.948'	'6666666.245842.peg.554'	'6666666.243114.peg.1687'	'6666666.243133.peg.436'	'6666666.243774.peg.2473'	'6666666.247020.peg.2488'	'6666666.243118.peg.41'	'6666666.243773.peg.1066'	'6666666.243765.peg.1648'	'6666666.243767.peg.2107'	'6666666.269699.peg.1274'	'6666666.243090.peg.4081'	'6666666.243772.peg.1234'	'6666666.243775.peg.2105'	'6666666.243766.peg.302'	'6666666.243086.peg.788'	'6666666.243764.peg.1831'
rum352:	'6666666.234250.peg.612'	'6666666.234253.peg.2686'	'572511.8.peg.823'	'6666666.243771.peg.2866'	'6666666.243777.peg.3133'	'214851.3.peg.464'	'6666666.243768.peg.2466'	'6666666.269701.peg.432'	'6666666.269697.peg.138'	'853.94.peg.1271'	'853.95.peg.1748'	'853.96.peg.257'	'853.97.peg.2379'	'853.98.peg.106'	'6666666.269698.peg.34'	'853.99.peg.1596'	'6666666.269702.peg.765'	'6666666.245838.peg.1381'	'657322.67.peg.1032'	'718252.45.peg.2802'	'6666666.285823.peg.1204'	'6666666.285826.peg.997'	'6666666.285827.peg.931'	'6666666.285829.peg.2131'	'6666666.285831.peg.842'	'6666666.285832.peg.1051'	'6666666.285833.peg.1225'	'6666666.285834.peg.2020'	'6666666.285835.peg.2117'	'6666666.285837.peg.933'	'6666666.285838.peg.2274'	'6666666.285839.peg.2112'	'6666666.245839.peg.947'	'6666666.245842.peg.553'	'6666666.243114.peg.1688'	'6666666.243133.peg.435'	'6666666.243774.peg.2474'	'6666666.247020.peg.2489'	'6666666.243118.peg.40'	'6666666.243773.peg.1067'	'6666666.243765.peg.1649'	'6666666.243767.peg.2106'	'6666666.269699.peg.1275'	'6666666.243090.peg.4082'	'6666666.243772.peg.1235'	'6666666.243775.peg.2106'	'6666666.243766.peg.303'	'6666666.243086.peg.787'	'6666666.243764.peg.1832'
rum353:	'6666666.234250.peg.613'	'6666666.234253.peg.2687'	'572511.8.peg.824'	'6666666.243771.peg.2867'	'6666666.243777.peg.3134'	'214851.3.peg.465'	'6666666.243768.peg.2467'	'6666666.269701.peg.431'	'6666666.269697.peg.137'	'853.94.peg.1272'	'853.95.peg.1747'	'853.96.peg.256'	'853.97.peg.2380'	'853.98.peg.107'	'6666666.269698.peg.33'	'853.99.peg.1597'	'6666666.269702.peg.764'	'6666666.245838.peg.1382'	'657322.67.peg.1031'	'718252.45.peg.2801'	'6666666.285823.peg.1203'	'6666666.285826.peg.996'	'6666666.285827.peg.930'	'6666666.285829.peg.2130'	'6666666.285831.peg.841'	'6666666.285832.peg.1050'	'6666666.285833.peg.1224'	'6666666.285834.peg.2019'	'6666666.285835.peg.2116'	'6666666.285837.peg.932'	'6666666.285838.peg.2275'	'6666666.285839.peg.2113'	'6666666.245839.peg.946'	'6666666.245842.peg.552'	'6666666.243114.peg.1689'	'6666666.243133.peg.434'	'6666666.243774.peg.2475'	'6666666.247020.peg.2490'	'6666666.243118.peg.39'	'6666666.243773.peg.1068'	'6666666.243765.peg.1650'	'6666666.243767.peg.2105'	'6666666.269699.peg.1276'	'6666666.243090.peg.4083'	'6666666.243772.peg.1236'	'6666666.243775.peg.2107'	'6666666.243766.peg.304'	'6666666.243086.peg.786'	'6666666.243764.peg.1833'
rum357:	'6666666.234250.peg.2309'	'6666666.234253.peg.1870'	'572511.8.peg.2214'	'6666666.243771.peg.2718'	'6666666.243777.peg.3259'	'214851.3.peg.2236'	'6666666.243768.peg.2069'	'6666666.269701.peg.388'	'6666666.269697.peg.535'	'853.94.peg.487'	'853.95.peg.2892'	'853.96.peg.1808'	'853.97.peg.1527'	'853.98.peg.1311'	'6666666.269698.peg.1963'	'853.99.peg.1527'	'6666666.269702.peg.1603'	'6666666.245838.peg.2471'	'657322.67.peg.2311'	'718252.45.peg.45'	'6666666.285823.peg.1972'	'6666666.285826.peg.479'	'6666666.285827.peg.1851'	'6666666.285829.peg.2721'	'6666666.285831.peg.2282'	'6666666.285832.peg.2378'	'6666666.285833.peg.2405'	'6666666.285834.peg.2650'	'6666666.285835.peg.1297'	'6666666.285837.peg.1916'	'6666666.285838.peg.1443'	'6666666.285839.peg.778'	'6666666.245839.peg.1649'	'6666666.245842.peg.701'	'6666666.243114.peg.1165'	'6666666.243133.peg.2258'	'6666666.243774.peg.2596'	'6666666.247020.peg.327'	'6666666.243118.peg.2437'	'6666666.243773.peg.2022'	'6666666.243765.peg.1047'	'6666666.243767.peg.2755'	'6666666.269699.peg.2408'	'6666666.243090.peg.1367'	'6666666.243772.peg.3722'	'6666666.243775.peg.2197'	'6666666.243766.peg.2031'	'6666666.243086.peg.1488'	'6666666.243764.peg.4762'
rum358:	'6666666.234250.peg.2310'	'6666666.234253.peg.1869'	'572511.8.peg.2213'	'6666666.243771.peg.2717'	'6666666.243777.peg.3258'	'214851.3.peg.2237'	'6666666.243768.peg.2070'	'6666666.269701.peg.387'	'6666666.269697.peg.534'	'853.94.peg.486'	'853.95.peg.2891'	'853.96.peg.1809'	'853.97.peg.1526'	'853.98.peg.1312'	'6666666.269698.peg.1962'	'853.99.peg.1526'	'6666666.269702.peg.1604'	'6666666.245838.peg.2470'	'657322.67.peg.2310'	'718252.45.peg.44'	'6666666.285823.peg.1971'	'6666666.285826.peg.478'	'6666666.285827.peg.1850'	'6666666.285829.peg.2720'	'6666666.285831.peg.2281'	'6666666.285832.peg.2377'	'6666666.285833.peg.2404'	'6666666.285834.peg.2649'	'6666666.285835.peg.1296'	'6666666.285837.peg.1915'	'6666666.285838.peg.1444'	'6666666.285839.peg.779'	'6666666.245839.peg.1650'	'6666666.245842.peg.700'	'6666666.243114.peg.1166'	'6666666.243133.peg.2259'	'6666666.243774.peg.2597'	'6666666.247020.peg.326'	'6666666.243118.peg.2438'	'6666666.243773.peg.2023'	'6666666.243765.peg.1046'	'6666666.243767.peg.2754'	'6666666.269699.peg.2407'	'6666666.243090.peg.1366'	'6666666.243772.peg.3721'	'6666666.243775.peg.2196'	'6666666.243766.peg.2034'	'6666666.243086.peg.1487'	'6666666.243764.peg.4761'
rum359:	'6666666.234250.peg.246'	'6666666.234253.peg.923'	'572511.8.peg.1758'	'6666666.243771.peg.475'	'6666666.243777.peg.2233'	'214851.3.peg.1176'	'6666666.243768.peg.1033'	'6666666.269701.peg.209'	'6666666.269697.peg.1788'	'853.94.peg.2012'	'853.95.peg.777'	'853.96.peg.2587'	'853.97.peg.1706'	'853.98.peg.301'	'6666666.269698.peg.193'	'853.99.peg.1065'	'6666666.269702.peg.50'	'6666666.245838.peg.1560'	'657322.67.peg.59'	'718252.45.peg.330'	'6666666.285823.peg.370'	'6666666.285826.peg.373'	'6666666.285827.peg.1636'	'6666666.285829.peg.1189'	'6666666.285831.peg.2071'	'6666666.285832.peg.131'	'6666666.285833.peg.571'	'6666666.285834.peg.1088'	'6666666.285835.peg.63'	'6666666.285837.peg.403'	'6666666.285838.peg.1845'	'6666666.285839.peg.1414'	'6666666.245839.peg.1111'	'6666666.245842.peg.357'	'6666666.243114.peg.2162'	'6666666.243133.peg.373'	'6666666.243774.peg.2603'	'6666666.247020.peg.859'	'6666666.243118.peg.3155'	'6666666.243773.peg.1419'	'6666666.243765.peg.1431'	'6666666.243767.peg.2749'	'6666666.269699.peg.840'	'6666666.243090.peg.3181'	'6666666.243772.peg.3715'	'6666666.243775.peg.7'	'6666666.243766.peg.716'	'6666666.243086.peg.1482'	'6666666.243764.peg.2807'
rum360:	'6666666.234250.peg.883'	'6666666.234253.peg.2691'	'572511.8.peg.172'	'6666666.243771.peg.1234'	'6666666.243777.peg.3139'	'214851.3.peg.1157'	'6666666.243768.peg.1535'	'6666666.269701.peg.427'	'6666666.269697.peg.133'	'853.94.peg.1276'	'853.95.peg.1742'	'853.96.peg.249'	'853.97.peg.2384'	'853.98.peg.111'	'6666666.269698.peg.29'	'853.99.peg.1603'	'6666666.269702.peg.760'	'6666666.245838.peg.1386'	'657322.67.peg.1027'	'718252.45.peg.2795'	'6666666.285823.peg.1199'	'6666666.285826.peg.992'	'6666666.285827.peg.925'	'6666666.285829.peg.2125'	'6666666.285831.peg.836'	'6666666.285832.peg.1046'	'6666666.285833.peg.1220'	'6666666.285834.peg.2014'	'6666666.285835.peg.2110'	'6666666.285837.peg.928'	'6666666.285838.peg.2279'	'6666666.285839.peg.2119'	'6666666.245839.peg.940'	'6666666.245842.peg.547'	'6666666.243114.peg.1696'	'6666666.243133.peg.1278'	'6666666.243774.peg.2725'	'6666666.247020.peg.2496'	'6666666.243118.peg.204'	'6666666.243773.peg.1450'	'6666666.243765.peg.918'	'6666666.243767.peg.650'	'6666666.269699.peg.1282'	'6666666.243090.peg.3442'	'6666666.243772.peg.966'	'6666666.243775.peg.512'	'6666666.243766.peg.1881'	'6666666.243086.peg.2493'	'6666666.243764.peg.2356'
rum362:	'6666666.234250.peg.3048'	'6666666.234253.peg.2808'	'572511.8.peg.1334'	'6666666.243771.peg.872'	'6666666.243777.peg.2575'	'214851.3.peg.1835'	'6666666.243768.peg.347'	'6666666.269701.peg.491'	'6666666.269697.peg.2176'	'853.94.peg.1393'	'853.95.peg.1632'	'853.96.peg.1653'	'853.97.peg.96'	'853.98.peg.1150'	'6666666.269698.peg.1086'	'853.99.peg.1898'	'6666666.269702.peg.695'	'6666666.245838.peg.1050'	'657322.67.peg.948'	'718252.45.peg.2510'	'6666666.285823.peg.939'	'6666666.285826.peg.908'	'6666666.285827.peg.810'	'6666666.285829.peg.1714'	'6666666.285831.peg.1184'	'6666666.285832.peg.978'	'6666666.285833.peg.1155'	'6666666.285834.peg.1602'	'6666666.285835.peg.2768'	'6666666.285837.peg.864'	'6666666.285838.peg.776'	'6666666.285839.peg.35'	'6666666.245839.peg.1937'	'6666666.245842.peg.70'	'6666666.243114.peg.462'	'6666666.243133.peg.3032'	'6666666.243774.peg.2732'	'6666666.247020.peg.1135'	'6666666.243118.peg.395'	'6666666.243773.peg.1081'	'6666666.243765.peg.69'	'6666666.243767.peg.657'	'6666666.269699.peg.2059'	'6666666.243090.peg.1906'	'6666666.243772.peg.959'	'6666666.243775.peg.1716'	'6666666.243766.peg.1313'	'6666666.243086.peg.2500'	'6666666.243764.peg.3824'
rum363:	'6666666.234250.peg.719'	'6666666.234253.peg.2871'	'572511.8.peg.75'	'6666666.243771.peg.2435'	'6666666.243777.peg.201'	'214851.3.peg.2660'	'6666666.243768.peg.370'	'6666666.269701.peg.2763'	'6666666.269697.peg.2108'	'853.94.peg.1461'	'853.95.peg.1563'	'853.96.peg.427'	'853.97.peg.415'	'853.98.peg.2694'	'6666666.269698.peg.2828'	'853.99.peg.1842'	'6666666.269702.peg.2689'	'6666666.245838.peg.696'	'657322.67.peg.1674'	'718252.45.peg.2665'	'6666666.285823.peg.1099'	'6666666.285826.peg.734'	'6666666.285827.peg.452'	'6666666.285829.peg.2002'	'6666666.285831.peg.525'	'6666666.285832.peg.1747'	'6666666.285833.peg.1925'	'6666666.285834.peg.1890'	'6666666.285835.peg.977'	'6666666.285837.peg.1307'	'6666666.285838.peg.2127'	'6666666.285839.peg.2216'	'6666666.245839.peg.345'	'6666666.245842.peg.633'	'6666666.243114.peg.2049'	'6666666.243133.peg.2482'	'6666666.243774.peg.282'	'6666666.247020.peg.2431'	'6666666.243118.peg.2615'	'6666666.243773.peg.2619'	'6666666.243765.peg.3736'	'6666666.243767.peg.3944'	'6666666.269699.peg.2005'	'6666666.243090.peg.2763'	'6666666.243772.peg.1605'	'6666666.243775.peg.1528'	'6666666.243766.peg.104'	'6666666.243086.peg.614'	'6666666.243764.peg.5023'
rum364:	'6666666.234250.peg.1660'	'6666666.234253.peg.930'	'572511.8.peg.1300'	'6666666.243771.peg.467'	'6666666.243777.peg.2226'	'214851.3.peg.1184'	'6666666.243768.peg.1025'	'6666666.269701.peg.202'	'6666666.269697.peg.1795'	'853.94.peg.2019'	'853.95.peg.769'	'853.96.peg.2580'	'853.97.peg.1714'	'853.98.peg.294'	'6666666.269698.peg.186'	'853.99.peg.1072'	'6666666.269702.peg.57'	'6666666.245838.peg.1567'	'657322.67.peg.66'	'718252.45.peg.392'	'6666666.285823.peg.377'	'6666666.285826.peg.380'	'6666666.285827.peg.1643'	'6666666.285829.peg.1182'	'6666666.285831.peg.2078'	'6666666.285832.peg.138'	'6666666.285833.peg.564'	'6666666.285834.peg.1081'	'6666666.285835.peg.71'	'6666666.285837.peg.410'	'6666666.285838.peg.1838'	'6666666.285839.peg.1421'	'6666666.245839.peg.1103'	'6666666.245842.peg.364'	'6666666.243114.peg.2155'	'6666666.243133.peg.383'	'6666666.243774.peg.2906'	'6666666.247020.peg.852'	'6666666.243118.peg.3171'	'6666666.243773.peg.1427'	'6666666.243765.peg.1423'	'6666666.243767.peg.3847'	'6666666.269699.peg.847'	'6666666.243090.peg.2781'	'6666666.243772.peg.217'	'6666666.243775.peg.15'	'6666666.243766.peg.706'	'6666666.243086.peg.723'	'6666666.243764.peg.5006'
rum365:	'6666666.234250.peg.241'	'6666666.234253.peg.928'	'572511.8.peg.1302'	'6666666.243771.peg.470'	'6666666.243777.peg.2228'	'214851.3.peg.1182'	'6666666.243768.peg.1028'	'6666666.269701.peg.204'	'6666666.269697.peg.1793'	'853.94.peg.2017'	'853.95.peg.771'	'853.96.peg.2582'	'853.97.peg.1712'	'853.98.peg.296'	'6666666.269698.peg.188'	'853.99.peg.1070'	'6666666.269702.peg.55'	'6666666.245838.peg.1565'	'657322.67.peg.64'	'718252.45.peg.390'	'6666666.285823.peg.375'	'6666666.285826.peg.378'	'6666666.285827.peg.1641'	'6666666.285829.peg.1184'	'6666666.285831.peg.2076'	'6666666.285832.peg.136'	'6666666.285833.peg.566'	'6666666.285834.peg.1083'	'6666666.285835.peg.68'	'6666666.285837.peg.408'	'6666666.285838.peg.1840'	'6666666.285839.peg.1419'	'6666666.245839.peg.1106'	'6666666.245842.peg.362'	'6666666.243114.peg.2157'	'6666666.243133.peg.379'	'6666666.243774.peg.2917'	'6666666.247020.peg.854'	'6666666.243118.peg.3165'	'6666666.243773.peg.1424'	'6666666.243765.peg.1426'	'6666666.243767.peg.3854'	'6666666.269699.peg.845'	'6666666.243090.peg.2485'	'6666666.243772.peg.1711'	'6666666.243775.peg.11'	'6666666.243766.peg.710'	'6666666.243086.peg.713'	'6666666.243764.peg.5001'
rum367:	'6666666.234250.peg.573'	'6666666.234253.peg.2645'	'572511.8.peg.2315'	'6666666.243771.peg.1886'	'6666666.243777.peg.1940'	'214851.3.peg.1508'	'6666666.243768.peg.1986'	'6666666.269701.peg.1789'	'6666666.269697.peg.178'	'853.94.peg.1231'	'853.95.peg.1788'	'853.96.peg.295'	'853.97.peg.2337'	'853.98.peg.67'	'6666666.269698.peg.73'	'853.99.peg.1557'	'6666666.269702.peg.806'	'6666666.245838.peg.21'	'657322.67.peg.1072'	'718252.45.peg.2841'	'6666666.285823.peg.1243'	'6666666.285826.peg.1037'	'6666666.285827.peg.972'	'6666666.285829.peg.2171'	'6666666.285831.peg.883'	'6666666.285832.peg.1091'	'6666666.285833.peg.1264'	'6666666.285834.peg.2060'	'6666666.285835.peg.2156'	'6666666.285837.peg.976'	'6666666.285838.peg.2235'	'6666666.285839.peg.2072'	'6666666.245839.peg.986'	'6666666.245842.peg.1602'	'6666666.243114.peg.1925'	'6666666.243133.peg.2267'	'6666666.243774.peg.2925'	'6666666.247020.peg.2595'	'6666666.243118.peg.2273'	'6666666.243773.peg.2370'	'6666666.243765.peg.3707'	'6666666.243767.peg.3862'	'6666666.269699.peg.1236'	'6666666.243090.peg.2493'	'6666666.243772.peg.1703'	'6666666.243775.peg.1421'	'6666666.243766.peg.246'	'6666666.243086.peg.705'	'6666666.243764.peg.4798'
rum368:	'6666666.234250.peg.574'	'6666666.234253.peg.2646'	'572511.8.peg.2314'	'6666666.243771.peg.1885'	'6666666.243777.peg.1941'	'214851.3.peg.1507'	'6666666.243768.peg.1985'	'6666666.269701.peg.1788'	'6666666.269697.peg.177'	'853.94.peg.1232'	'853.95.peg.1787'	'853.96.peg.294'	'853.97.peg.2338'	'853.98.peg.68'	'6666666.269698.peg.72'	'853.99.peg.1558'	'6666666.269702.peg.805'	'6666666.245838.peg.22'	'657322.67.peg.1071'	'718252.45.peg.2840'	'6666666.285823.peg.1242'	'6666666.285826.peg.1036'	'6666666.285827.peg.971'	'6666666.285829.peg.2170'	'6666666.285831.peg.882'	'6666666.285832.peg.1090'	'6666666.285833.peg.1263'	'6666666.285834.peg.2059'	'6666666.285835.peg.2155'	'6666666.285837.peg.975'	'6666666.285838.peg.2236'	'6666666.285839.peg.2073'	'6666666.245839.peg.985'	'6666666.245842.peg.1601'	'6666666.243114.peg.1926'	'6666666.243133.peg.2268'	'6666666.243774.peg.2926'	'6666666.247020.peg.2596'	'6666666.243118.peg.2274'	'6666666.243773.peg.2371'	'6666666.243765.peg.3708'	'6666666.243767.peg.3863'	'6666666.269699.peg.1237'	'6666666.243090.peg.2494'	'6666666.243772.peg.1702'	'6666666.243775.peg.1420'	'6666666.243766.peg.247'	'6666666.243086.peg.704'	'6666666.243764.peg.4799'
rum369:	'6666666.234250.peg.576'	'6666666.234253.peg.2648'	'572511.8.peg.3495'	'6666666.243771.peg.1883'	'6666666.243777.peg.1943'	'214851.3.peg.181'	'6666666.243768.peg.1983'	'6666666.269701.peg.1786'	'6666666.269697.peg.174'	'853.94.peg.1235'	'853.95.peg.1784'	'853.96.peg.292'	'853.97.peg.2341'	'853.98.peg.70'	'6666666.269698.peg.70'	'853.99.peg.1560'	'6666666.269702.peg.803'	'6666666.245838.peg.92'	'657322.67.peg.1069'	'718252.45.peg.2838'	'6666666.285823.peg.1240'	'6666666.285826.peg.1034'	'6666666.285827.peg.969'	'6666666.285829.peg.2168'	'6666666.285831.peg.880'	'6666666.285832.peg.1088'	'6666666.285833.peg.1261'	'6666666.285834.peg.2057'	'6666666.285835.peg.2153'	'6666666.285837.peg.972'	'6666666.285838.peg.2238'	'6666666.285839.peg.2075'	'6666666.245839.peg.983'	'6666666.245842.peg.1599'	'6666666.243114.peg.1928'	'6666666.243133.peg.2270'	'6666666.243774.peg.2929'	'6666666.247020.peg.2598'	'6666666.243118.peg.2277'	'6666666.243773.peg.2373'	'6666666.243765.peg.3710'	'6666666.243767.peg.3865'	'6666666.269699.peg.1239'	'6666666.243090.peg.1503'	'6666666.243772.peg.1700'	'6666666.243775.peg.1418'	'6666666.243766.peg.249'	'6666666.243086.peg.702'	'6666666.243764.peg.673'
rum370:	'6666666.234250.peg.1560'	'6666666.234253.peg.950'	'572511.8.peg.2316'	'6666666.243771.peg.2216'	'6666666.243777.peg.3312'	'214851.3.peg.2052'	'6666666.243768.peg.3276'	'6666666.269701.peg.183'	'6666666.269697.peg.2442'	'853.94.peg.2451'	'853.95.peg.2416'	'853.96.peg.2562'	'853.97.peg.1734'	'853.98.peg.275'	'6666666.269698.peg.167'	'853.99.peg.364'	'6666666.269702.peg.76'	'6666666.245838.peg.1587'	'657322.67.peg.85'	'718252.45.peg.2890'	'6666666.285823.peg.398'	'6666666.285826.peg.399'	'6666666.285827.peg.1664'	'6666666.285829.peg.1163'	'6666666.285831.peg.2100'	'6666666.285832.peg.157'	'6666666.285833.peg.545'	'6666666.285834.peg.1062'	'6666666.285835.peg.90'	'6666666.285837.peg.428'	'6666666.285838.peg.1817'	'6666666.285839.peg.1439'	'6666666.245839.peg.1081'	'6666666.245842.peg.488'	'6666666.243114.peg.1639'	'6666666.243133.peg.1912'	'6666666.243774.peg.2931'	'6666666.247020.peg.865'	'6666666.243118.peg.119'	'6666666.243773.peg.776'	'6666666.243765.peg.1777'	'6666666.243767.peg.3867'	'6666666.269699.peg.598'	'6666666.243090.peg.1501'	'6666666.243772.peg.1698'	'6666666.243775.peg.1827'	'6666666.243766.peg.987'	'6666666.243086.peg.700'	'6666666.243764.peg.671'
rum372:	'6666666.234250.peg.615'	'6666666.234253.peg.2689'	'572511.8.peg.1157'	'6666666.243771.peg.574'	'6666666.243777.peg.3137'	'214851.3.peg.1155'	'6666666.243768.peg.1537'	'6666666.269701.peg.429'	'6666666.269697.peg.135'	'853.94.peg.1274'	'853.95.peg.1744'	'853.96.peg.251'	'853.97.peg.2382'	'853.98.peg.109'	'6666666.269698.peg.31'	'853.99.peg.1601'	'6666666.269702.peg.762'	'6666666.245838.peg.1384'	'657322.67.peg.1029'	'718252.45.peg.2797'	'6666666.285823.peg.1201'	'6666666.285826.peg.994'	'6666666.285827.peg.927'	'6666666.285829.peg.2128'	'6666666.285831.peg.838'	'6666666.285832.peg.1048'	'6666666.285833.peg.1222'	'6666666.285834.peg.2017'	'6666666.285835.peg.2112'	'6666666.285837.peg.930'	'6666666.285838.peg.2277'	'6666666.285839.peg.2116'	'6666666.245839.peg.942'	'6666666.245842.peg.549'	'6666666.243114.peg.1694'	'6666666.243133.peg.1280'	'6666666.243774.peg.2962'	'6666666.247020.peg.2494'	'6666666.243118.peg.130'	'6666666.243773.peg.1452'	'6666666.243765.peg.916'	'6666666.243767.peg.3140'	'6666666.269699.peg.1280'	'6666666.243090.peg.2199'	'6666666.243772.peg.508'	'6666666.243775.peg.514'	'6666666.243766.peg.1882'	'6666666.243086.peg.566'	'6666666.243764.peg.127'
rum373:	'6666666.234250.peg.2404'	'6666666.234253.peg.304'	'572511.8.peg.1155'	'6666666.243771.peg.1456'	'6666666.243777.peg.3821'	'214851.3.peg.2737'	'6666666.243768.peg.510'	'6666666.269701.peg.843'	'6666666.269697.peg.540'	'853.94.peg.492'	'853.95.peg.2896'	'853.96.peg.1067'	'853.97.peg.713'	'853.98.peg.1487'	'6666666.269698.peg.1438'	'853.99.peg.1303'	'6666666.269702.peg.1510'	'6666666.245838.peg.2694'	'657322.67.peg.2816'	'718252.45.peg.50'	'6666666.285823.peg.2653'	'6666666.285826.peg.2530'	'6666666.285827.peg.2220'	'6666666.285829.peg.2779'	'6666666.285831.peg.1468'	'6666666.285832.peg.2814'	'6666666.285833.peg.2916'	'6666666.285834.peg.2724'	'6666666.285835.peg.175'	'6666666.285837.peg.2425'	'6666666.285838.peg.1538'	'6666666.285839.peg.736'	'6666666.245839.peg.2671'	'6666666.245842.peg.1298'	'6666666.243114.peg.973'	'6666666.243133.peg.1249'	'6666666.243774.peg.2966'	'6666666.247020.peg.1933'	'6666666.243118.peg.1558'	'6666666.243773.peg.3415'	'6666666.243765.peg.1126'	'6666666.243767.peg.3137'	'6666666.269699.peg.1092'	'6666666.243090.peg.2205'	'6666666.243772.peg.505'	'6666666.243775.peg.731'	'6666666.243766.peg.150'	'6666666.243086.peg.563'	'6666666.243764.peg.120'
rum374:	'6666666.234250.peg.2405'	'6666666.234253.peg.305'	'572511.8.peg.1154'	'6666666.243771.peg.1457'	'6666666.243777.peg.3822'	'214851.3.peg.2736'	'6666666.243768.peg.509'	'6666666.269701.peg.844'	'6666666.269697.peg.539'	'853.94.peg.491'	'853.95.peg.2895'	'853.96.peg.1068'	'853.97.peg.712'	'853.98.peg.1486'	'6666666.269698.peg.1437'	'853.99.peg.1302'	'6666666.269702.peg.1509'	'6666666.245838.peg.2695'	'657322.67.peg.2815'	'718252.45.peg.49'	'6666666.285823.peg.2654'	'6666666.285826.peg.2531'	'6666666.285827.peg.2221'	'6666666.285829.peg.2778'	'6666666.285831.peg.1467'	'6666666.285832.peg.2813'	'6666666.285833.peg.2915'	'6666666.285834.peg.2723'	'6666666.285835.peg.174'	'6666666.285837.peg.2424'	'6666666.285838.peg.1539'	'6666666.285839.peg.737'	'6666666.245839.peg.2672'	'6666666.245842.peg.1299'	'6666666.243114.peg.974'	'6666666.243133.peg.1248'	'6666666.243774.peg.2967'	'6666666.247020.peg.1932'	'6666666.243118.peg.1557'	'6666666.243773.peg.3416'	'6666666.243765.peg.1127'	'6666666.243767.peg.3136'	'6666666.269699.peg.1091'	'6666666.243090.peg.2206'	'6666666.243772.peg.504'	'6666666.243775.peg.732'	'6666666.243766.peg.151'	'6666666.243086.peg.562'	'6666666.243764.peg.119'
rum375:	'6666666.234250.peg.974'	'6666666.234253.peg.145'	'572511.8.peg.2109'	'6666666.243771.peg.1765'	'6666666.243777.peg.4158'	'214851.3.peg.539'	'6666666.243768.peg.1554'	'6666666.269701.peg.701'	'6666666.269697.peg.771'	'853.94.peg.730'	'853.95.peg.1928'	'853.96.peg.968'	'853.97.peg.707'	'853.98.peg.1631'	'6666666.269698.peg.1583'	'853.99.peg.721'	'6666666.269702.peg.2251'	'6666666.245838.peg.2540'	'657322.67.peg.2975'	'718252.45.peg.2028'	'6666666.285823.peg.2144'	'6666666.285826.peg.2284'	'6666666.285827.peg.2558'	'6666666.285829.peg.164'	'6666666.285831.peg.2568'	'6666666.285832.peg.2960'	'6666666.285833.peg.3070'	'6666666.285834.peg.166'	'6666666.285835.peg.270'	'6666666.285837.peg.2669'	'6666666.285838.peg.1339'	'6666666.285839.peg.1892'	'6666666.245839.peg.2507'	'6666666.245842.peg.796'	'6666666.243114.peg.789'	'6666666.243133.peg.3061'	'6666666.243774.peg.2971'	'6666666.247020.peg.1475'	'6666666.243118.peg.376'	'6666666.243773.peg.39'	'6666666.243765.peg.1203'	'6666666.243767.peg.3132'	'6666666.269699.peg.225'	'6666666.243090.peg.2217'	'6666666.243772.peg.500'	'6666666.243775.peg.2261'	'6666666.243766.peg.524'	'6666666.243086.peg.558'	'6666666.243764.peg.107'
rum377:	'6666666.234250.peg.1025'	'6666666.234253.peg.207'	'572511.8.peg.148'	'6666666.243771.peg.636'	'6666666.243777.peg.4038'	'214851.3.peg.1303'	'6666666.243768.peg.878'	'6666666.269701.peg.752'	'6666666.269697.peg.817'	'853.94.peg.776'	'853.95.peg.1881'	'853.96.peg.865'	'853.97.peg.809'	'853.98.peg.1580'	'6666666.269698.peg.1532'	'853.99.peg.772'	'6666666.269702.peg.2314'	'6666666.245838.peg.2598'	'657322.67.peg.2911'	'718252.45.peg.2074'	'6666666.285823.peg.2210'	'6666666.285826.peg.2386'	'6666666.285827.peg.1938'	'6666666.285829.peg.208'	'6666666.285831.peg.2422'	'6666666.285832.peg.2908'	'6666666.285833.peg.3011'	'6666666.285834.peg.210'	'6666666.285835.peg.309'	'6666666.285837.peg.2607'	'6666666.285838.peg.1272'	'6666666.285839.peg.1847'	'6666666.245839.peg.2469'	'6666666.245842.peg.840'	'6666666.243114.peg.821'	'6666666.243133.peg.1655'	'6666666.243774.peg.2976'	'6666666.247020.peg.1538'	'6666666.243118.peg.2060'	'6666666.243773.peg.2789'	'6666666.243765.peg.2272'	'6666666.243767.peg.3127'	'6666666.269699.peg.179'	'6666666.243090.peg.2511'	'6666666.243772.peg.495'	'6666666.243775.peg.950'	'6666666.243766.peg.852'	'6666666.243086.peg.553'	'6666666.243764.peg.4816'
rum378:	'6666666.234250.peg.1024'	'6666666.234253.peg.208'	'572511.8.peg.149'	'6666666.243771.peg.1103'	'6666666.243777.peg.4039'	'214851.3.peg.1302'	'6666666.243768.peg.879'	'6666666.269701.peg.753'	'6666666.269697.peg.816'	'853.94.peg.775'	'853.95.peg.1882'	'853.96.peg.864'	'853.97.peg.808'	'853.98.peg.1579'	'6666666.269698.peg.1531'	'853.99.peg.771'	'6666666.269702.peg.2315'	'6666666.245838.peg.2599'	'657322.67.peg.2910'	'718252.45.peg.2073'	'6666666.285823.peg.2209'	'6666666.285826.peg.2387'	'6666666.285827.peg.1937'	'6666666.285829.peg.209'	'6666666.285831.peg.2421'	'6666666.285832.peg.2907'	'6666666.285833.peg.3010'	'6666666.285834.peg.211'	'6666666.285835.peg.310'	'6666666.285837.peg.2606'	'6666666.285838.peg.1273'	'6666666.285839.peg.1846'	'6666666.245839.peg.2468'	'6666666.245842.peg.841'	'6666666.243114.peg.820'	'6666666.243133.peg.1656'	'6666666.243774.peg.2977'	'6666666.247020.peg.1537'	'6666666.243118.peg.1070'	'6666666.243773.peg.2790'	'6666666.243765.peg.2271'	'6666666.243767.peg.3126'	'6666666.269699.peg.180'	'6666666.243090.peg.2512'	'6666666.243772.peg.494'	'6666666.243775.peg.881'	'6666666.243766.peg.851'	'6666666.243086.peg.552'	'6666666.243764.peg.4817'
rum379:	'6666666.234250.peg.1023'	'6666666.234253.peg.209'	'572511.8.peg.1284'	'6666666.243771.peg.1101'	'6666666.243777.peg.4040'	'214851.3.peg.1301'	'6666666.243768.peg.891'	'6666666.269701.peg.754'	'6666666.269697.peg.815'	'853.94.peg.774'	'853.95.peg.1883'	'853.96.peg.1352'	'853.97.peg.806'	'853.98.peg.1578'	'6666666.269698.peg.1530'	'853.99.peg.770'	'6666666.269702.peg.2316'	'6666666.245838.peg.2600'	'657322.67.peg.2909'	'718252.45.peg.2072'	'6666666.285823.peg.2207'	'6666666.285826.peg.2388'	'6666666.285827.peg.1935'	'6666666.285829.peg.210'	'6666666.285831.peg.2419'	'6666666.285832.peg.2906'	'6666666.285833.peg.3009'	'6666666.285834.peg.212'	'6666666.285835.peg.319'	'6666666.285837.peg.2516'	'6666666.285838.peg.1274'	'6666666.285839.peg.1845'	'6666666.245839.peg.2459'	'6666666.245842.peg.844'	'6666666.243114.peg.819'	'6666666.243133.peg.1657'	'6666666.243774.peg.2978'	'6666666.247020.peg.1536'	'6666666.243118.peg.2295'	'6666666.243773.peg.2791'	'6666666.243765.peg.2270'	'6666666.243767.peg.3125'	'6666666.269699.peg.181'	'6666666.243090.peg.2513'	'6666666.243772.peg.493'	'6666666.243775.peg.883'	'6666666.243766.peg.845'	'6666666.243086.peg.551'	'6666666.243764.peg.4818'
rum380:	'6666666.234250.peg.1021'	'6666666.234253.peg.211'	'572511.8.peg.2900'	'6666666.243771.peg.1099'	'6666666.243777.peg.4042'	'214851.3.peg.1298'	'6666666.243768.peg.893'	'6666666.269701.peg.757'	'6666666.269697.peg.813'	'853.94.peg.772'	'853.95.peg.1885'	'853.96.peg.1354'	'853.97.peg.803'	'853.98.peg.1576'	'6666666.269698.peg.1528'	'853.99.peg.768'	'6666666.269702.peg.2319'	'6666666.245838.peg.2603'	'657322.67.peg.2906'	'718252.45.peg.2070'	'6666666.285823.peg.2205'	'6666666.285826.peg.2390'	'6666666.285827.peg.1933'	'6666666.285829.peg.212'	'6666666.285831.peg.2417'	'6666666.285832.peg.2903'	'6666666.285833.peg.3006'	'6666666.285834.peg.214'	'6666666.285835.peg.321'	'6666666.285837.peg.2514'	'6666666.285838.peg.1276'	'6666666.285839.peg.1843'	'6666666.245839.peg.2457'	'6666666.245842.peg.847'	'6666666.243114.peg.817'	'6666666.243133.peg.1661'	'6666666.243774.peg.2982'	'6666666.247020.peg.1534'	'6666666.243118.peg.2292'	'6666666.243773.peg.2794'	'6666666.243765.peg.2267'	'6666666.243767.peg.3122'	'6666666.269699.peg.183'	'6666666.243090.peg.2515'	'6666666.243772.peg.490'	'6666666.243775.peg.885'	'6666666.243766.peg.843'	'6666666.243086.peg.548'	'6666666.243764.peg.4822'
rum381:	'6666666.234250.peg.1020'	'6666666.234253.peg.213'	'572511.8.peg.2899'	'6666666.243771.peg.1098'	'6666666.243777.peg.4043'	'214851.3.peg.1297'	'6666666.243768.peg.894'	'6666666.269701.peg.758'	'6666666.269697.peg.812'	'853.94.peg.771'	'853.95.peg.1886'	'853.96.peg.1355'	'853.97.peg.802'	'853.98.peg.1574'	'6666666.269698.peg.1526'	'853.99.peg.767'	'6666666.269702.peg.2320'	'6666666.245838.peg.2604'	'657322.67.peg.2904'	'718252.45.peg.2069'	'6666666.285823.peg.2204'	'6666666.285826.peg.2391'	'6666666.285827.peg.1932'	'6666666.285829.peg.213'	'6666666.285831.peg.2416'	'6666666.285832.peg.2902'	'6666666.285833.peg.3005'	'6666666.285834.peg.215'	'6666666.285835.peg.322'	'6666666.285837.peg.2513'	'6666666.285838.peg.1277'	'6666666.285839.peg.1842'	'6666666.245839.peg.2456'	'6666666.245842.peg.848'	'6666666.243114.peg.816'	'6666666.243133.peg.1662'	'6666666.243774.peg.2983'	'6666666.247020.peg.1533'	'6666666.243118.peg.2291'	'6666666.243773.peg.2796'	'6666666.243765.peg.2265'	'6666666.243767.peg.3121'	'6666666.269699.peg.184'	'6666666.243090.peg.2516'	'6666666.243772.peg.489'	'6666666.243775.peg.886'	'6666666.243766.peg.842'	'6666666.243086.peg.547'	'6666666.243764.peg.4823'
rum382:	'6666666.234250.peg.2536'	'6666666.234253.peg.2978'	'572511.8.peg.1828'	'6666666.243771.peg.2626'	'6666666.243777.peg.3237'	'214851.3.peg.342'	'6666666.243768.peg.3288'	'6666666.269701.peg.1803'	'6666666.269697.peg.2038'	'853.94.peg.301'	'853.95.peg.1392'	'853.96.peg.2123'	'853.97.peg.2323'	'853.98.peg.52'	'6666666.269698.peg.88'	'853.99.peg.1992'	'6666666.269702.peg.819'	'6666666.245838.peg.300'	'657322.67.peg.1092'	'718252.45.peg.525'	'6666666.285823.peg.1257'	'6666666.285826.peg.1052'	'6666666.285827.peg.986'	'6666666.285829.peg.1665'	'6666666.285831.peg.897'	'6666666.285832.peg.1105'	'6666666.285833.peg.1278'	'6666666.285834.peg.1553'	'6666666.285835.peg.2085'	'6666666.285837.peg.988'	'6666666.285838.peg.2105'	'6666666.285839.peg.652'	'6666666.245839.peg.234'	'6666666.245842.peg.1308'	'6666666.243114.peg.998'	'6666666.243133.peg.1807'	'6666666.243774.peg.988'	'6666666.247020.peg.2582'	'6666666.243118.peg.1306'	'6666666.243773.peg.2520'	'6666666.243765.peg.1797'	'6666666.243767.peg.1609'	'6666666.269699.peg.1899'	'6666666.243090.peg.82'	'6666666.243772.peg.1266'	'6666666.243775.peg.1692'	'6666666.243766.peg.29'	'6666666.243086.peg.3542'	'6666666.243764.peg.1630'
rum383:	'6666666.234250.peg.2750'	'6666666.234253.peg.973'	'572511.8.peg.1258'	'6666666.243771.peg.1794'	'6666666.243777.peg.3493'	'214851.3.peg.2374'	'6666666.243768.peg.2971'	'6666666.269701.peg.2639'	'6666666.269697.peg.324'	'853.94.peg.290'	'853.95.peg.1810'	'853.96.peg.2426'	'853.97.peg.548'	'853.98.peg.643'	'6666666.269698.peg.510'	'853.99.peg.2141'	'6666666.269702.peg.512'	'6666666.245838.peg.361'	'657322.67.peg.1566'	'718252.45.peg.2873'	'6666666.285823.peg.1725'	'6666666.285826.peg.1336'	'6666666.285827.peg.1181'	'6666666.285829.peg.1311'	'6666666.285831.peg.783'	'6666666.285832.peg.1640'	'6666666.285833.peg.1859'	'6666666.285834.peg.1218'	'6666666.285835.peg.2446'	'6666666.285837.peg.1252'	'6666666.285838.peg.213'	'6666666.285839.peg.283'	'6666666.245839.peg.842'	'6666666.245842.peg.160'	'6666666.243114.peg.1499'	'6666666.243133.peg.16'	'6666666.243774.peg.3060'	'6666666.247020.peg.899'	'6666666.243118.peg.2948'	'6666666.243773.peg.2445'	'6666666.243765.peg.1379'	'6666666.243767.peg.3921'	'6666666.269699.peg.26'	'6666666.243090.peg.2504'	'6666666.243772.peg.1628'	'6666666.243775.peg.2134'	'6666666.243766.peg.486'	'6666666.243086.peg.637'	'6666666.243764.peg.4809'
rum384:	'6666666.234250.peg.995'	'6666666.234253.peg.124'	'572511.8.peg.2346'	'6666666.243771.peg.1193'	'6666666.243777.peg.4277'	'214851.3.peg.1993'	'6666666.243768.peg.1963'	'6666666.269701.peg.681'	'6666666.269697.peg.750'	'853.94.peg.709'	'853.95.peg.1948'	'853.96.peg.987'	'853.97.peg.686'	'853.98.peg.1651'	'6666666.269698.peg.1603'	'853.99.peg.787'	'6666666.269702.peg.2232'	'6666666.245838.peg.2519'	'657322.67.peg.2995'	'718252.45.peg.2008'	'6666666.285823.peg.2122'	'6666666.285826.peg.2263'	'6666666.285827.peg.2580'	'6666666.285829.peg.144'	'6666666.285831.peg.2589'	'6666666.285832.peg.2980'	'6666666.285833.peg.3091'	'6666666.285834.peg.146'	'6666666.285835.peg.251'	'6666666.285837.peg.2688'	'6666666.285838.peg.1359'	'6666666.285839.peg.1912'	'6666666.245839.peg.2526'	'6666666.245842.peg.887'	'6666666.243114.peg.901'	'6666666.243133.peg.855'	'6666666.243774.peg.3063'	'6666666.247020.peg.1453'	'6666666.243118.peg.2042'	'6666666.243773.peg.1154'	'6666666.243765.peg.1242'	'6666666.243767.peg.3925'	'6666666.269699.peg.165'	'6666666.243090.peg.2221'	'6666666.243772.peg.1625'	'6666666.243775.peg.1018'	'6666666.243766.peg.1300'	'6666666.243086.peg.634'	'6666666.243764.peg.103'
rum385:	'6666666.234250.peg.568'	'6666666.234253.peg.2161'	'572511.8.peg.3492'	'6666666.243771.peg.2490'	'6666666.243777.peg.3614'	'214851.3.peg.2800'	'6666666.243768.peg.538'	'6666666.269701.peg.105'	'6666666.269697.peg.1243'	'853.94.peg.1208'	'853.95.peg.210'	'853.96.peg.2078'	'853.97.peg.21'	'853.98.peg.1039'	'6666666.269698.peg.976'	'853.99.peg.1655'	'6666666.269702.peg.276'	'6666666.245838.peg.24'	'657322.67.peg.860'	'718252.45.peg.1309'	'6666666.285823.peg.1054'	'6666666.285826.peg.713'	'6666666.285827.peg.424'	'6666666.285829.peg.2176'	'6666666.285831.peg.497'	'6666666.285832.peg.885'	'6666666.285833.peg.1051'	'6666666.285834.peg.2065'	'6666666.285835.peg.2041'	'6666666.285837.peg.1272'	'6666666.285838.peg.549'	'6666666.285839.peg.2067'	'6666666.245839.peg.2222'	'6666666.245842.peg.2675'	'6666666.243114.peg.2182'	'6666666.243133.peg.247'	'6666666.243774.peg.3068'	'6666666.247020.peg.2792'	'6666666.243118.peg.3117'	'6666666.243773.peg.578'	'6666666.243765.peg.3319'	'6666666.243767.peg.3930'	'6666666.269699.peg.1333'	'6666666.243090.peg.1458'	'6666666.243772.peg.1620'	'6666666.243775.peg.2062'	'6666666.243766.peg.2327'	'6666666.243086.peg.629'	'6666666.243764.peg.3534'
rum386:	'6666666.234250.peg.1000'	'6666666.234253.peg.120'	'572511.8.peg.2343'	'6666666.243771.peg.1189'	'6666666.243777.peg.4281'	'214851.3.peg.1989'	'6666666.243768.peg.1959'	'6666666.269701.peg.677'	'6666666.269697.peg.746'	'853.94.peg.705'	'853.95.peg.1952'	'853.96.peg.991'	'853.97.peg.682'	'853.98.peg.1655'	'6666666.269698.peg.1607'	'853.99.peg.791'	'6666666.269702.peg.2228'	'6666666.245838.peg.2515'	'657322.67.peg.2999'	'718252.45.peg.2004'	'6666666.285823.peg.2118'	'6666666.285826.peg.2259'	'6666666.285827.peg.2584'	'6666666.285829.peg.140'	'6666666.285831.peg.2593'	'6666666.285832.peg.2984'	'6666666.285833.peg.3095'	'6666666.285834.peg.142'	'6666666.285835.peg.247'	'6666666.285837.peg.2692'	'6666666.285838.peg.1363'	'6666666.285839.peg.1916'	'6666666.245839.peg.2530'	'6666666.245842.peg.891'	'6666666.243114.peg.905'	'6666666.243133.peg.851'	'6666666.243774.peg.3082'	'6666666.247020.peg.1449'	'6666666.243118.peg.2045'	'6666666.243773.peg.1157'	'6666666.243765.peg.1246'	'6666666.243767.peg.3936'	'6666666.269699.peg.161'	'6666666.243090.peg.2098'	'6666666.243772.peg.1614'	'6666666.243775.peg.1021'	'6666666.243766.peg.1296'	'6666666.243086.peg.623'	'6666666.243764.peg.5144'
rum387:	'6666666.234250.peg.1001'	'6666666.234253.peg.119'	'572511.8.peg.2342'	'6666666.243771.peg.1188'	'6666666.243777.peg.4282'	'214851.3.peg.1988'	'6666666.243768.peg.1958'	'6666666.269701.peg.676'	'6666666.269697.peg.745'	'853.94.peg.704'	'853.95.peg.1953'	'853.96.peg.992'	'853.97.peg.681'	'853.98.peg.1656'	'6666666.269698.peg.1608'	'853.99.peg.792'	'6666666.269702.peg.2227'	'6666666.245838.peg.2514'	'657322.67.peg.3000'	'718252.45.peg.2003'	'6666666.285823.peg.2117'	'6666666.285826.peg.2258'	'6666666.285827.peg.2585'	'6666666.285829.peg.139'	'6666666.285831.peg.2594'	'6666666.285832.peg.2985'	'6666666.285833.peg.3096'	'6666666.285834.peg.141'	'6666666.285835.peg.246'	'6666666.285837.peg.2693'	'6666666.285838.peg.1364'	'6666666.285839.peg.1917'	'6666666.245839.peg.2531'	'6666666.245842.peg.892'	'6666666.243114.peg.906'	'6666666.243133.peg.849'	'6666666.243774.peg.3084'	'6666666.247020.peg.1448'	'6666666.243118.peg.2046'	'6666666.243773.peg.1158'	'6666666.243765.peg.1247'	'6666666.243767.peg.3937'	'6666666.269699.peg.160'	'6666666.243090.peg.2100'	'6666666.243772.peg.1612'	'6666666.243775.peg.1022'	'6666666.243766.peg.1295'	'6666666.243086.peg.621'	'6666666.243764.peg.5142'
rum388:	'6666666.234250.peg.661'	'6666666.234253.peg.2704'	'572511.8.peg.2341'	'6666666.243771.peg.1187'	'6666666.243777.peg.814'	'214851.3.peg.1527'	'6666666.243768.peg.1957'	'6666666.269701.peg.414'	'6666666.269697.peg.1223'	'853.94.peg.1188'	'853.95.peg.189'	'853.96.peg.2369'	'853.97.peg.2398'	'853.98.peg.124'	'6666666.269698.peg.16'	'853.99.peg.1682'	'6666666.269702.peg.747'	'6666666.245838.peg.612'	'657322.67.peg.1014'	'718252.45.peg.1328'	'6666666.285823.peg.992'	'6666666.285826.peg.954'	'6666666.285827.peg.866'	'6666666.285829.peg.2059'	'6666666.285831.peg.644'	'6666666.285832.peg.1033'	'6666666.285833.peg.1207'	'6666666.285834.peg.1947'	'6666666.285835.peg.938'	'6666666.285837.peg.914'	'6666666.285838.peg.2034'	'6666666.285839.peg.2163'	'6666666.245839.peg.444'	'6666666.245842.peg.308'	'6666666.243114.peg.1865'	'6666666.243133.peg.848'	'6666666.243774.peg.3085'	'6666666.247020.peg.2623'	'6666666.243118.peg.2047'	'6666666.243773.peg.1159'	'6666666.243765.peg.1248'	'6666666.243767.peg.3938'	'6666666.269699.peg.1359'	'6666666.243090.peg.2101'	'6666666.243772.peg.1611'	'6666666.243775.peg.1023'	'6666666.243766.peg.1294'	'6666666.243086.peg.620'	'6666666.243764.peg.5141'
rum389:	'6666666.234250.peg.1747'	'6666666.234253.peg.326'	'572511.8.peg.2380'	'6666666.243771.peg.42'	'6666666.243777.peg.2977'	'214851.3.peg.428'	'6666666.243768.peg.2020'	'6666666.269701.peg.865'	'6666666.269697.peg.1275'	'853.94.peg.213'	'853.95.peg.703'	'853.96.peg.1462'	'853.97.peg.970'	'853.98.peg.1467'	'6666666.269698.peg.1419'	'853.99.peg.1276'	'6666666.269702.peg.1488'	'6666666.245838.peg.2716'	'657322.67.peg.2795'	'718252.45.peg.257'	'6666666.285823.peg.1903'	'6666666.285826.peg.2552'	'6666666.285827.peg.1781'	'6666666.285829.peg.498'	'6666666.285831.peg.2214'	'6666666.285832.peg.2791'	'6666666.285833.peg.2894'	'6666666.285834.peg.493'	'6666666.285835.peg.429'	'6666666.285837.peg.2402'	'6666666.285838.peg.1133'	'6666666.285839.peg.1732'	'6666666.245839.peg.2348'	'6666666.245842.peg.593'	'6666666.243114.peg.1653'	'6666666.243133.peg.2273'	'6666666.243774.peg.3087'	'6666666.247020.peg.337'	'6666666.243118.peg.1028'	'6666666.243773.peg.1753'	'6666666.243765.peg.4052'	'6666666.243767.peg.3940'	'6666666.269699.peg.1066'	'6666666.243090.peg.2103'	'6666666.243772.peg.1609'	'6666666.243775.peg.1065'	'6666666.243766.peg.2259'	'6666666.243086.peg.618'	'6666666.243764.peg.5139'
rum390:	'6666666.234250.peg.1056'	'6666666.234253.peg.218'	'572511.8.peg.2756'	'6666666.243771.peg.848'	'6666666.243777.peg.4048'	'214851.3.peg.2838'	'6666666.243768.peg.908'	'6666666.269701.peg.764'	'6666666.269697.peg.808'	'853.94.peg.767'	'853.95.peg.1890'	'853.96.peg.1358'	'853.97.peg.798'	'853.98.peg.1569'	'6666666.269698.peg.1521'	'853.99.peg.764'	'6666666.269702.peg.2326'	'6666666.245838.peg.2610'	'657322.67.peg.2898'	'718252.45.peg.2065'	'6666666.285823.peg.2199'	'6666666.285826.peg.2320'	'6666666.285827.peg.1927'	'6666666.285829.peg.218'	'6666666.285831.peg.2411'	'6666666.285832.peg.2896'	'6666666.285833.peg.2999'	'6666666.285834.peg.220'	'6666666.285835.peg.325'	'6666666.285837.peg.2508'	'6666666.285838.peg.1280'	'6666666.285839.peg.1837'	'6666666.245839.peg.2453'	'6666666.245842.peg.829'	'6666666.243114.peg.832'	'6666666.243133.peg.1433'	'6666666.243774.peg.3093'	'6666666.247020.peg.1528'	'6666666.243118.peg.2016'	'6666666.243773.peg.2802'	'6666666.243765.peg.2364'	'6666666.243767.peg.1'	'6666666.269699.peg.187'	'6666666.243090.peg.2122'	'6666666.243772.peg.3066'	'6666666.243775.peg.792'	'6666666.243766.peg.1348'	'6666666.243086.peg.1953'	'6666666.243764.peg.5125'
rum391:	'6666666.234250.peg.1055'	'6666666.234253.peg.219'	'572511.8.peg.2755'	'6666666.243771.peg.849'	'6666666.243777.peg.4049'	'214851.3.peg.2839'	'6666666.243768.peg.909'	'6666666.269701.peg.765'	'6666666.269697.peg.807'	'853.94.peg.766'	'853.95.peg.1891'	'853.96.peg.1359'	'853.97.peg.797'	'853.98.peg.1568'	'6666666.269698.peg.1520'	'853.99.peg.763'	'6666666.269702.peg.2327'	'6666666.245838.peg.2611'	'657322.67.peg.2897'	'718252.45.peg.2064'	'6666666.285823.peg.2198'	'6666666.285826.peg.2319'	'6666666.285827.peg.1926'	'6666666.285829.peg.219'	'6666666.285831.peg.2410'	'6666666.285832.peg.2895'	'6666666.285833.peg.2998'	'6666666.285834.peg.221'	'6666666.285835.peg.326'	'6666666.285837.peg.2507'	'6666666.285838.peg.1281'	'6666666.285839.peg.1836'	'6666666.245839.peg.2452'	'6666666.245842.peg.828'	'6666666.243114.peg.833'	'6666666.243133.peg.1432'	'6666666.243774.peg.3095'	'6666666.247020.peg.1527'	'6666666.243118.peg.2017'	'6666666.243773.peg.2803'	'6666666.243765.peg.2365'	'6666666.243767.peg.2'	'6666666.269699.peg.188'	'6666666.243090.peg.2123'	'6666666.243772.peg.3065'	'6666666.243775.peg.791'	'6666666.243766.peg.1347'	'6666666.243086.peg.1954'	'6666666.243764.peg.5124'
rum392:	'6666666.234250.peg.1054'	'6666666.234253.peg.220'	'572511.8.peg.2754'	'6666666.243771.peg.850'	'6666666.243777.peg.4050'	'214851.3.peg.2840'	'6666666.243768.peg.910'	'6666666.269701.peg.766'	'6666666.269697.peg.806'	'853.94.peg.765'	'853.95.peg.1892'	'853.96.peg.1360'	'853.97.peg.796'	'853.98.peg.1567'	'6666666.269698.peg.1519'	'853.99.peg.762'	'6666666.269702.peg.2328'	'6666666.245838.peg.2612'	'657322.67.peg.2896'	'718252.45.peg.2063'	'6666666.285823.peg.2197'	'6666666.285826.peg.2318'	'6666666.285827.peg.1925'	'6666666.285829.peg.220'	'6666666.285831.peg.2409'	'6666666.285832.peg.2894'	'6666666.285833.peg.2997'	'6666666.285834.peg.222'	'6666666.285835.peg.327'	'6666666.285837.peg.2506'	'6666666.285838.peg.1282'	'6666666.285839.peg.1835'	'6666666.245839.peg.2451'	'6666666.245842.peg.827'	'6666666.243114.peg.834'	'6666666.243133.peg.1431'	'6666666.243774.peg.3096'	'6666666.247020.peg.1526'	'6666666.243118.peg.2018'	'6666666.243773.peg.2804'	'6666666.243765.peg.2366'	'6666666.243767.peg.3'	'6666666.269699.peg.189'	'6666666.243090.peg.2124'	'6666666.243772.peg.3064'	'6666666.243775.peg.790'	'6666666.243766.peg.1346'	'6666666.243086.peg.1955'	'6666666.243764.peg.5123'
rum393:	'6666666.234250.peg.1063'	'6666666.234253.peg.221'	'572511.8.peg.2753'	'6666666.243771.peg.851'	'6666666.243777.peg.4051'	'214851.3.peg.25'	'6666666.243768.peg.911'	'6666666.269701.peg.767'	'6666666.269697.peg.805'	'853.94.peg.764'	'853.95.peg.1893'	'853.96.peg.1361'	'853.97.peg.795'	'853.98.peg.1566'	'6666666.269698.peg.1518'	'853.99.peg.761'	'6666666.269702.peg.2329'	'6666666.245838.peg.2613'	'657322.67.peg.2895'	'718252.45.peg.2062'	'6666666.285823.peg.2196'	'6666666.285826.peg.2317'	'6666666.285827.peg.1924'	'6666666.285829.peg.221'	'6666666.285831.peg.2408'	'6666666.285832.peg.2893'	'6666666.285833.peg.2996'	'6666666.285834.peg.223'	'6666666.285835.peg.328'	'6666666.285837.peg.2505'	'6666666.285838.peg.1283'	'6666666.285839.peg.1834'	'6666666.245839.peg.2450'	'6666666.245842.peg.826'	'6666666.243114.peg.835'	'6666666.243133.peg.1430'	'6666666.243774.peg.3097'	'6666666.247020.peg.1525'	'6666666.243118.peg.2019'	'6666666.243773.peg.2805'	'6666666.243765.peg.2367'	'6666666.243767.peg.4'	'6666666.269699.peg.190'	'6666666.243090.peg.2144'	'6666666.243772.peg.3063'	'6666666.243775.peg.789'	'6666666.243766.peg.1344'	'6666666.243086.peg.1956'	'6666666.243764.peg.5086'
rum394:	'6666666.234250.peg.1062'	'6666666.234253.peg.222'	'572511.8.peg.2752'	'6666666.243771.peg.852'	'6666666.243777.peg.4052'	'214851.3.peg.26'	'6666666.243768.peg.912'	'6666666.269701.peg.768'	'6666666.269697.peg.804'	'853.94.peg.763'	'853.95.peg.1894'	'853.96.peg.1362'	'853.97.peg.794'	'853.98.peg.1565'	'6666666.269698.peg.1517'	'853.99.peg.760'	'6666666.269702.peg.2330'	'6666666.245838.peg.2614'	'657322.67.peg.2894'	'718252.45.peg.2061'	'6666666.285823.peg.2195'	'6666666.285826.peg.2316'	'6666666.285827.peg.1923'	'6666666.285829.peg.222'	'6666666.285831.peg.2407'	'6666666.285832.peg.2892'	'6666666.285833.peg.2995'	'6666666.285834.peg.224'	'6666666.285835.peg.329'	'6666666.285837.peg.2504'	'6666666.285838.peg.1284'	'6666666.285839.peg.1833'	'6666666.245839.peg.2449'	'6666666.245842.peg.825'	'6666666.243114.peg.836'	'6666666.243133.peg.1429'	'6666666.243774.peg.3098'	'6666666.247020.peg.1524'	'6666666.243118.peg.2020'	'6666666.243773.peg.2806'	'6666666.243765.peg.2368'	'6666666.243767.peg.5'	'6666666.269699.peg.191'	'6666666.243090.peg.2145'	'6666666.243772.peg.3062'	'6666666.243775.peg.788'	'6666666.243766.peg.1343'	'6666666.243086.peg.1957'	'6666666.243764.peg.5085'
rum395:	'6666666.234250.peg.1259'	'6666666.234253.peg.226'	'572511.8.peg.2749'	'6666666.243771.peg.856'	'6666666.243777.peg.4056'	'214851.3.peg.30'	'6666666.243768.peg.915'	'6666666.269701.peg.772'	'6666666.269697.peg.800'	'853.94.peg.759'	'853.95.peg.1899'	'853.96.peg.1366'	'853.97.peg.790'	'853.98.peg.1561'	'6666666.269698.peg.1513'	'853.99.peg.756'	'6666666.269702.peg.2334'	'6666666.245838.peg.2618'	'657322.67.peg.2890'	'718252.45.peg.2057'	'6666666.285823.peg.2191'	'6666666.285826.peg.2312'	'6666666.285827.peg.1919'	'6666666.285829.peg.226'	'6666666.285831.peg.2403'	'6666666.285832.peg.2888'	'6666666.285833.peg.2991'	'6666666.285834.peg.228'	'6666666.285835.peg.333'	'6666666.285837.peg.2500'	'6666666.285838.peg.1288'	'6666666.285839.peg.1829'	'6666666.245839.peg.2445'	'6666666.245842.peg.821'	'6666666.243114.peg.840'	'6666666.243133.peg.1425'	'6666666.243774.peg.3102'	'6666666.247020.peg.1520'	'6666666.243118.peg.2023'	'6666666.243773.peg.2730'	'6666666.243765.peg.2372'	'6666666.243767.peg.9'	'6666666.269699.peg.195'	'6666666.243090.peg.2151'	'6666666.243772.peg.3058'	'6666666.243775.peg.784'	'6666666.243766.peg.1339'	'6666666.243086.peg.1962'	'6666666.243764.peg.5080'
rum396:	'6666666.234250.peg.1257'	'6666666.234253.peg.228'	'572511.8.peg.2748'	'6666666.243771.peg.858'	'6666666.243777.peg.4058'	'214851.3.peg.32'	'6666666.243768.peg.917'	'6666666.269701.peg.774'	'6666666.269697.peg.798'	'853.94.peg.757'	'853.95.peg.1901'	'853.96.peg.1368'	'853.97.peg.788'	'853.98.peg.1559'	'6666666.269698.peg.1511'	'853.99.peg.754'	'6666666.269702.peg.2336'	'6666666.245838.peg.2620'	'657322.67.peg.2888'	'718252.45.peg.2055'	'6666666.285823.peg.2189'	'6666666.285826.peg.2310'	'6666666.285827.peg.1917'	'6666666.285829.peg.228'	'6666666.285831.peg.2401'	'6666666.285832.peg.2886'	'6666666.285833.peg.2989'	'6666666.285834.peg.230'	'6666666.285835.peg.335'	'6666666.285837.peg.2498'	'6666666.285838.peg.1290'	'6666666.285839.peg.1827'	'6666666.245839.peg.2443'	'6666666.245842.peg.819'	'6666666.243114.peg.842'	'6666666.243133.peg.1423'	'6666666.243774.peg.3103'	'6666666.247020.peg.1518'	'6666666.243118.peg.2025'	'6666666.243773.peg.2728'	'6666666.243765.peg.2374'	'6666666.243767.peg.10'	'6666666.269699.peg.197'	'6666666.243090.peg.2152'	'6666666.243772.peg.3057'	'6666666.243775.peg.783'	'6666666.243766.peg.1337'	'6666666.243086.peg.1963'	'6666666.243764.peg.5079'
rum398:	'6666666.234250.peg.1551'	'6666666.234253.peg.942'	'572511.8.peg.2731'	'6666666.243771.peg.454'	'6666666.243777.peg.2212'	'214851.3.peg.1762'	'6666666.243768.peg.1014'	'6666666.269701.peg.190'	'6666666.269697.peg.1807'	'853.94.peg.2031'	'853.95.peg.2064'	'853.96.peg.2569'	'853.97.peg.1726'	'853.98.peg.282'	'6666666.269698.peg.174'	'853.99.peg.1083'	'6666666.269702.peg.68'	'6666666.245838.peg.1579'	'657322.67.peg.77'	'718252.45.peg.1194'	'6666666.285823.peg.389'	'6666666.285826.peg.391'	'6666666.285827.peg.1655'	'6666666.285829.peg.1171'	'6666666.285831.peg.2090'	'6666666.285832.peg.150'	'6666666.285833.peg.553'	'6666666.285834.peg.1070'	'6666666.285835.peg.82'	'6666666.285837.peg.421'	'6666666.285838.peg.1825'	'6666666.285839.peg.1432'	'6666666.245839.peg.1092'	'6666666.245842.peg.145'	'6666666.243114.peg.1914'	'6666666.243133.peg.257'	'6666666.243774.peg.3121'	'6666666.247020.peg.840'	'6666666.243118.peg.442'	'6666666.243773.peg.621'	'6666666.243765.peg.1412'	'6666666.243767.peg.27'	'6666666.269699.peg.858'	'6666666.243090.peg.1411'	'6666666.243772.peg.3039'	'6666666.243775.peg.2325'	'6666666.243766.peg.2052'	'6666666.243086.peg.1980'	'6666666.243764.peg.5066'
rum399:	'6666666.234250.peg.1261'	'6666666.234253.peg.375'	'572511.8.peg.1141'	'6666666.243771.peg.2241'	'6666666.243777.peg.3470'	'214851.3.peg.2407'	'6666666.243768.peg.2351'	'6666666.269701.peg.914'	'6666666.269697.peg.1749'	'853.94.peg.1973'	'853.95.peg.819'	'853.96.peg.641'	'853.97.peg.1020'	'853.98.peg.2008'	'6666666.269698.peg.2012'	'853.99.peg.1138'	'6666666.269702.peg.1418'	'6666666.245838.peg.2762'	'657322.67.peg.2745'	'718252.45.peg.2280'	'6666666.285823.peg.2309'	'6666666.285826.peg.2515'	'6666666.285827.peg.2049'	'6666666.285829.peg.70'	'6666666.285831.peg.1638'	'6666666.285832.peg.2741'	'6666666.285833.peg.2844'	'6666666.285834.peg.73'	'6666666.285835.peg.1430'	'6666666.285837.peg.2355'	'6666666.285838.peg.1434'	'6666666.285839.peg.2015'	'6666666.245839.peg.781'	'6666666.245842.peg.1533'	'6666666.243114.peg.2212'	'6666666.243133.peg.1916'	'6666666.243774.peg.3160'	'6666666.247020.peg.2724'	'6666666.243118.peg.1530'	'6666666.243773.peg.1657'	'6666666.243765.peg.3541'	'6666666.243767.peg.1985'	'6666666.269699.peg.899'	'6666666.243090.peg.652'	'6666666.243772.peg.1816'	'6666666.243775.peg.1760'	'6666666.243766.peg.2084'	'6666666.243086.peg.304'	'6666666.243764.peg.1171'
rum400:	'6666666.234250.peg.2157'	'6666666.234253.peg.995'	'572511.8.peg.3173'	'6666666.243771.peg.2118'	'6666666.243777.peg.1974'	'214851.3.peg.21'	'6666666.243768.peg.701'	'6666666.269701.peg.2619'	'6666666.269697.peg.1810'	'853.94.peg.2034'	'853.95.peg.2067'	'853.96.peg.761'	'853.97.peg.1664'	'853.98.peg.663'	'6666666.269698.peg.490'	'853.99.peg.1086'	'6666666.269702.peg.492'	'6666666.245838.peg.150'	'657322.67.peg.1546'	'718252.45.peg.1197'	'6666666.285823.peg.259'	'6666666.285826.peg.1765'	'6666666.285827.peg.1531'	'6666666.285829.peg.2647'	'6666666.285831.peg.1975'	'6666666.285832.peg.1620'	'6666666.285833.peg.1840'	'6666666.285834.peg.2578'	'6666666.285835.peg.1059'	'6666666.285837.peg.1232'	'6666666.285838.peg.1735'	'6666666.285839.peg.858'	'6666666.245839.peg.1873'	'6666666.245842.peg.350'	'6666666.243114.peg.2172'	'6666666.243133.peg.924'	'6666666.243774.peg.3193'	'6666666.247020.peg.744'	'6666666.243118.peg.2480'	'6666666.243773.peg.445'	'6666666.243765.peg.693'	'6666666.243767.peg.1978'	'6666666.269699.peg.861'	'6666666.243090.peg.640'	'6666666.243772.peg.1809'	'6666666.243775.peg.1639'	'6666666.243766.peg.1744'	'6666666.243086.peg.297'	'6666666.243764.peg.1205'
rum401:	'6666666.234250.peg.2139'	'6666666.234253.peg.2385'	'572511.8.peg.2517'	'6666666.243771.peg.1135'	'6666666.243777.peg.1169'	'214851.3.peg.3183'	'6666666.243768.peg.2900'	'6666666.269701.peg.2798'	'6666666.269697.peg.1823'	'853.94.peg.2047'	'853.95.peg.2080'	'853.96.peg.1976'	'853.97.peg.2812'	'853.98.peg.569'	'6666666.269698.peg.2338'	'853.99.peg.1100'	'6666666.269702.peg.163'	'6666666.245838.peg.2163'	'657322.67.peg.2469'	'718252.45.peg.1210'	'6666666.285823.peg.432'	'6666666.285826.peg.436'	'6666666.285827.peg.1698'	'6666666.285829.peg.2666'	'6666666.285831.peg.2134'	'6666666.285832.peg.2521'	'6666666.285833.peg.2519'	'6666666.285834.peg.2596'	'6666666.285835.peg.1108'	'6666666.285837.peg.2130'	'6666666.285838.peg.864'	'6666666.285839.peg.837'	'6666666.245839.peg.1826'	'6666666.245842.peg.1654'	'6666666.243114.peg.1961'	'6666666.243133.peg.937'	'6666666.243774.peg.3198'	'6666666.247020.peg.412'	'6666666.243118.peg.1300'	'6666666.243773.peg.761'	'6666666.243765.peg.359'	'6666666.243767.peg.1975'	'6666666.269699.peg.874'	'6666666.243090.peg.319'	'6666666.243772.peg.1806'	'6666666.243775.peg.1822'	'6666666.243766.peg.2527'	'6666666.243086.peg.294'	'6666666.243764.peg.1552'
rum402:	'6666666.234250.peg.2247'	'6666666.234253.peg.2614'	'572511.8.peg.2960'	'6666666.243771.peg.2566'	'6666666.243777.peg.3372'	'214851.3.peg.2312'	'6666666.243768.peg.1063'	'6666666.269701.peg.2402'	'6666666.269697.peg.2380'	'853.94.peg.2390'	'853.95.peg.2514'	'853.96.peg.20'	'853.97.peg.1584'	'853.98.peg.2567'	'6666666.269698.peg.2699'	'853.99.peg.143'	'6666666.269702.peg.2048'	'6666666.245838.peg.1216'	'657322.67.peg.287'	'718252.45.peg.767'	'6666666.285823.peg.595'	'6666666.285826.peg.1129'	'6666666.285827.peg.340'	'6666666.285829.peg.2563'	'6666666.285831.peg.326'	'6666666.285832.peg.365'	'6666666.285833.peg.639'	'6666666.285834.peg.2494'	'6666666.285835.peg.2315'	'6666666.285837.peg.569'	'6666666.285838.peg.989'	'6666666.285839.peg.942'	'6666666.245839.peg.1521'	'6666666.245842.peg.446'	'6666666.243114.peg.421'	'6666666.243133.peg.1988'	'6666666.243774.peg.3230'	'6666666.247020.peg.1439'	'6666666.243118.peg.1206'	'6666666.243773.peg.1562'	'6666666.243765.peg.715'	'6666666.243767.peg.1942'	'6666666.269699.peg.2490'	'6666666.243090.peg.301'	'6666666.243772.peg.1766'	'6666666.243775.peg.1834'	'6666666.243766.peg.933'	'6666666.243086.peg.273'	'6666666.243764.peg.1572'
rum403:	'6666666.234250.peg.2069'	'6666666.234253.peg.464'	'572511.8.peg.1822'	'6666666.243771.peg.1025'	'6666666.243777.peg.4015'	'214851.3.peg.36'	'6666666.243768.peg.1188'	'6666666.269701.peg.996'	'6666666.269697.peg.2527'	'853.94.peg.2536'	'853.95.peg.2141'	'853.96.peg.674'	'853.97.peg.2526'	'853.98.peg.2092'	'6666666.269698.peg.2096'	'853.99.peg.536'	'6666666.269702.peg.1335'	'6666666.245838.peg.2824'	'657322.67.peg.2662'	'718252.45.peg.1516'	'6666666.285823.peg.2287'	'6666666.285826.peg.2484'	'6666666.285827.peg.2028'	'6666666.285829.peg.2928'	'6666666.285831.peg.1659'	'6666666.285832.peg.2652'	'6666666.285833.peg.2680'	'6666666.285834.peg.2922'	'6666666.285835.peg.1321'	'6666666.285837.peg.2287'	'6666666.285838.peg.1449'	'6666666.285839.peg.995'	'6666666.245839.peg.814'	'6666666.245842.peg.761'	'6666666.243114.peg.1282'	'6666666.243133.peg.199'	'6666666.243774.peg.3263'	'6666666.247020.peg.1594'	'6666666.243118.peg.1309'	'6666666.243773.peg.859'	'6666666.243765.peg.1023'	'6666666.243767.peg.1924'	'6666666.269699.peg.446'	'6666666.243090.peg.141'	'6666666.243772.peg.1751'	'6666666.243775.peg.959'	'6666666.243766.peg.1525'	'6666666.243086.peg.257'	'6666666.243764.peg.1589'
rum404:	'6666666.234250.peg.2071'	'6666666.234253.peg.466'	'572511.8.peg.1824'	'6666666.243771.peg.1027'	'6666666.243777.peg.4013'	'214851.3.peg.34'	'6666666.243768.peg.1186'	'6666666.269701.peg.998'	'6666666.269697.peg.2529'	'853.94.peg.2538'	'853.95.peg.2143'	'853.96.peg.676'	'853.97.peg.2524'	'853.98.peg.2094'	'6666666.269698.peg.2098'	'853.99.peg.534'	'6666666.269702.peg.1333'	'6666666.245838.peg.2826'	'657322.67.peg.2660'	'718252.45.peg.1518'	'6666666.285823.peg.2289'	'6666666.285826.peg.2486'	'6666666.285827.peg.2030'	'6666666.285829.peg.2926'	'6666666.285831.peg.1657'	'6666666.285832.peg.2650'	'6666666.285833.peg.2678'	'6666666.285834.peg.2920'	'6666666.285835.peg.1319'	'6666666.285837.peg.2285'	'6666666.285838.peg.1451'	'6666666.285839.peg.997'	'6666666.245839.peg.816'	'6666666.245842.peg.759'	'6666666.243114.peg.1284'	'6666666.243133.peg.196'	'6666666.243774.peg.3265'	'6666666.247020.peg.1596'	'6666666.243118.peg.1311'	'6666666.243773.peg.857'	'6666666.243765.peg.1025'	'6666666.243767.peg.1922'	'6666666.269699.peg.448'	'6666666.243090.peg.139'	'6666666.243772.peg.1749'	'6666666.243775.peg.961'	'6666666.243766.peg.1527'	'6666666.243086.peg.255'	'6666666.243764.peg.1591'
rum406:	'6666666.234250.peg.908'	'6666666.234253.peg.488'	'572511.8.peg.2903'	'6666666.243771.peg.2666'	'6666666.243777.peg.1376'	'214851.3.peg.81'	'6666666.243768.peg.1634'	'6666666.269701.peg.1021'	'6666666.269697.peg.2603'	'853.94.peg.2610'	'853.95.peg.649'	'853.96.peg.1294'	'853.97.peg.473'	'853.98.peg.2115'	'6666666.269698.peg.2119'	'853.99.peg.486'	'6666666.269702.peg.1311'	'6666666.245838.peg.2847'	'657322.67.peg.2638'	'718252.45.peg.1744'	'6666666.285823.peg.1916'	'6666666.285826.peg.1984'	'6666666.285827.peg.1796'	'6666666.285829.peg.85'	'6666666.285831.peg.2229'	'6666666.285832.peg.2629'	'6666666.285833.peg.2620'	'6666666.285834.peg.88'	'6666666.285835.peg.550'	'6666666.285837.peg.2238'	'6666666.285838.peg.2574'	'6666666.285839.peg.1969'	'6666666.245839.peg.643'	'6666666.245842.peg.2295'	'6666666.243114.peg.2215'	'6666666.243133.peg.487'	'6666666.243774.peg.3353'	'6666666.247020.peg.350'	'6666666.243118.peg.3057'	'6666666.243773.peg.1555'	'6666666.243765.peg.1988'	'6666666.243767.peg.2784'	'6666666.269699.peg.497'	'6666666.243090.peg.2580'	'6666666.243772.peg.3750'	'6666666.243775.peg.831'	'6666666.243766.peg.1818'	'6666666.243086.peg.1516'	'6666666.243764.peg.4879'
rum407:	'6666666.234250.peg.958'	'6666666.234253.peg.160'	'572511.8.peg.1762'	'6666666.243771.peg.829'	'6666666.243777.peg.4141'	'214851.3.peg.1811'	'6666666.243768.peg.2942'	'6666666.269701.peg.716'	'6666666.269697.peg.785'	'853.94.peg.744'	'853.95.peg.1914'	'853.96.peg.954'	'853.97.peg.940'	'853.98.peg.1616'	'6666666.269698.peg.1568'	'853.99.peg.735'	'6666666.269702.peg.2266'	'6666666.245838.peg.2554'	'657322.67.peg.2960'	'718252.45.peg.2042'	'6666666.285823.peg.2159'	'6666666.285826.peg.2298'	'6666666.285827.peg.2544'	'6666666.285829.peg.179'	'6666666.285831.peg.2554'	'6666666.285832.peg.2945'	'6666666.285833.peg.3055'	'6666666.285834.peg.181'	'6666666.285835.peg.284'	'6666666.285837.peg.2655'	'6666666.285838.peg.1325'	'6666666.285839.peg.1877'	'6666666.245839.peg.2493'	'6666666.245842.peg.864'	'6666666.243114.peg.878'	'6666666.243133.peg.1573'	'6666666.243774.peg.3365'	'6666666.247020.peg.1489'	'6666666.243118.peg.3147'	'6666666.243773.peg.49'	'6666666.243765.peg.1185'	'6666666.243767.peg.2772'	'6666666.269699.peg.211'	'6666666.243090.peg.2335'	'6666666.243772.peg.3738'	'6666666.243775.peg.1371'	'6666666.243766.peg.1969'	'6666666.243086.peg.1504'	'6666666.243764.peg.2411'
rum408:	'6666666.234250.peg.1035'	'6666666.234253.peg.197'	'572511.8.peg.733'	'6666666.243771.peg.998'	'6666666.243777.peg.3698'	'214851.3.peg.2424'	'6666666.243768.peg.1118'	'6666666.269701.peg.742'	'6666666.269697.peg.827'	'853.94.peg.786'	'853.95.peg.1871'	'853.96.peg.869'	'853.97.peg.818'	'853.98.peg.1590'	'6666666.269698.peg.1542'	'853.99.peg.781'	'6666666.269702.peg.2305'	'6666666.245838.peg.2588'	'657322.67.peg.2920'	'718252.45.peg.2083'	'6666666.285823.peg.2220'	'6666666.285826.peg.2376'	'6666666.285827.peg.1948'	'6666666.285829.peg.198'	'6666666.285831.peg.2432'	'6666666.285832.peg.2917'	'6666666.285833.peg.3020'	'6666666.285834.peg.200'	'6666666.285835.peg.303'	'6666666.285837.peg.2616'	'6666666.285838.peg.1268'	'6666666.285839.peg.1858'	'6666666.245839.peg.2475'	'6666666.245842.peg.1105'	'6666666.243114.peg.755'	'6666666.243133.peg.1402'	'6666666.243774.peg.3416'	'6666666.247020.peg.1548'	'6666666.243118.peg.1885'	'6666666.243773.peg.1691'	'6666666.243765.peg.1059'	'6666666.243767.peg.3958'	'6666666.269699.peg.170'	'6666666.243090.peg.1485'	'6666666.243772.peg.1591'	'6666666.243775.peg.1891'	'6666666.243766.peg.1717'	'6666666.243086.peg.600'	'6666666.243764.peg.653'
rum409:	'6666666.234250.peg.501'	'6666666.234253.peg.2495'	'572511.8.peg.3584'	'6666666.243771.peg.580'	'6666666.243777.peg.3785'	'214851.3.peg.644'	'6666666.243768.peg.1600'	'6666666.269701.peg.3'	'6666666.269697.peg.440'	'853.94.peg.392'	'853.95.peg.2335'	'853.96.peg.1118'	'853.97.peg.1980'	'853.98.peg.187'	'6666666.269698.peg.709'	'853.99.peg.345'	'6666666.269702.peg.343'	'6666666.245838.peg.1694'	'657322.67.peg.1894'	'718252.45.peg.2965'	'6666666.285823.peg.2937'	'6666666.285826.peg.1631'	'6666666.285827.peg.1308'	'6666666.285829.peg.2370'	'6666666.285831.peg.1241'	'6666666.285832.peg.2073'	'6666666.285833.peg.2130'	'6666666.285834.peg.2328'	'6666666.285835.peg.2674'	'6666666.285837.peg.1604'	'6666666.285838.peg.2789'	'6666666.285839.peg.2410'	'6666666.245839.peg.1468'	'6666666.245842.peg.2282'	'6666666.243114.peg.942'	'6666666.243133.peg.931'	'6666666.243774.peg.3589'	'6666666.247020.peg.1895'	'6666666.243118.peg.1913'	'6666666.243773.peg.1233'	'6666666.243765.peg.2936'	'6666666.243767.peg.1748'	'6666666.269699.peg.635'	'6666666.243090.peg.4283'	'6666666.243772.peg.2202'	'6666666.243775.peg.96'	'6666666.243766.peg.2482'	'6666666.243086.peg.97'	'6666666.243764.peg.2124'
rum410:	'6666666.234250.peg.1959'	'6666666.234253.peg.1710'	'572511.8.peg.2234'	'6666666.243771.peg.2703'	'6666666.243777.peg.4302'	'214851.3.peg.2582'	'6666666.243768.peg.1468'	'6666666.269701.peg.2117'	'6666666.269697.peg.2506'	'853.94.peg.2515'	'853.95.peg.2353'	'853.96.peg.1911'	'853.97.peg.1510'	'853.98.peg.1894'	'6666666.269698.peg.1862'	'853.99.peg.414'	'6666666.269702.peg.1704'	'6666666.245838.peg.2365'	'657322.67.peg.2084'	'718252.45.peg.2949'	'6666666.285823.peg.2722'	'6666666.285826.peg.1925'	'6666666.285827.peg.2288'	'6666666.285829.peg.2910'	'6666666.285831.peg.1400'	'6666666.285832.peg.2273'	'6666666.285833.peg.2305'	'6666666.285834.peg.2905'	'6666666.285835.peg.1171'	'6666666.285837.peg.1752'	'6666666.285838.peg.1672'	'6666666.285839.peg.1012'	'6666666.245839.peg.1761'	'6666666.245842.peg.652'	'6666666.243114.peg.920'	'6666666.243133.peg.2620'	'6666666.243774.peg.3607'	'6666666.247020.peg.2049'	'6666666.243118.peg.1697'	'6666666.243773.peg.1027'	'6666666.243765.peg.1098'	'6666666.243767.peg.1741'	'6666666.269699.peg.551'	'6666666.243090.peg.127'	'6666666.243772.peg.2195'	'6666666.243775.peg.75'	'6666666.243766.peg.181'	'6666666.243086.peg.90'	'6666666.243764.peg.2132'
rum411:	'6666666.234250.peg.1960'	'6666666.234253.peg.1709'	'572511.8.peg.175'	'6666666.243771.peg.2702'	'6666666.243777.peg.4303'	'214851.3.peg.2583'	'6666666.243768.peg.1467'	'6666666.269701.peg.2118'	'6666666.269697.peg.2505'	'853.94.peg.2514'	'853.95.peg.2354'	'853.96.peg.1912'	'853.97.peg.1509'	'853.98.peg.1893'	'6666666.269698.peg.1861'	'853.99.peg.413'	'6666666.269702.peg.1705'	'6666666.245838.peg.2364'	'657322.67.peg.2083'	'718252.45.peg.2948'	'6666666.285823.peg.2723'	'6666666.285826.peg.1924'	'6666666.285827.peg.2289'	'6666666.285829.peg.2909'	'6666666.285831.peg.1399'	'6666666.285832.peg.2272'	'6666666.285833.peg.2304'	'6666666.285834.peg.2904'	'6666666.285835.peg.1170'	'6666666.285837.peg.1751'	'6666666.285838.peg.1673'	'6666666.285839.peg.1013'	'6666666.245839.peg.1762'	'6666666.245842.peg.651'	'6666666.243114.peg.921'	'6666666.243133.peg.2621'	'6666666.243774.peg.3608'	'6666666.247020.peg.2048'	'6666666.243118.peg.1696'	'6666666.243773.peg.1028'	'6666666.243765.peg.1099'	'6666666.243767.peg.1740'	'6666666.269699.peg.552'	'6666666.243090.peg.126'	'6666666.243772.peg.2194'	'6666666.243775.peg.76'	'6666666.243766.peg.182'	'6666666.243086.peg.89'	'6666666.243764.peg.2133'
rum412:	'6666666.234250.peg.1961'	'6666666.234253.peg.1708'	'572511.8.peg.176'	'6666666.243771.peg.2701'	'6666666.243777.peg.4304'	'214851.3.peg.2584'	'6666666.243768.peg.1466'	'6666666.269701.peg.2119'	'6666666.269697.peg.2504'	'853.94.peg.2513'	'853.95.peg.2355'	'853.96.peg.1913'	'853.97.peg.1508'	'853.98.peg.1892'	'6666666.269698.peg.1860'	'853.99.peg.412'	'6666666.269702.peg.1706'	'6666666.245838.peg.2363'	'657322.67.peg.2082'	'718252.45.peg.2947'	'6666666.285823.peg.2724'	'6666666.285826.peg.1923'	'6666666.285827.peg.2290'	'6666666.285829.peg.2908'	'6666666.285831.peg.1398'	'6666666.285832.peg.2271'	'6666666.285833.peg.2303'	'6666666.285834.peg.2903'	'6666666.285835.peg.1169'	'6666666.285837.peg.1750'	'6666666.285838.peg.1674'	'6666666.285839.peg.1014'	'6666666.245839.peg.1763'	'6666666.245842.peg.650'	'6666666.243114.peg.922'	'6666666.243133.peg.2622'	'6666666.243774.peg.3609'	'6666666.247020.peg.2047'	'6666666.243118.peg.1695'	'6666666.243773.peg.1029'	'6666666.243765.peg.1100'	'6666666.243767.peg.1739'	'6666666.269699.peg.553'	'6666666.243090.peg.125'	'6666666.243772.peg.2193'	'6666666.243775.peg.77'	'6666666.243766.peg.184'	'6666666.243086.peg.88'	'6666666.243764.peg.2134'
rum413:	'6666666.234250.peg.3050'	'6666666.234253.peg.2810'	'572511.8.peg.1165'	'6666666.243771.peg.529'	'6666666.243777.peg.2577'	'214851.3.peg.1833'	'6666666.243768.peg.346'	'6666666.269701.peg.493'	'6666666.269697.peg.2174'	'853.94.peg.1395'	'853.95.peg.1630'	'853.96.peg.1655'	'853.97.peg.98'	'853.98.peg.1152'	'6666666.269698.peg.1088'	'853.99.peg.1900'	'6666666.269702.peg.697'	'6666666.245838.peg.1052'	'657322.67.peg.950'	'718252.45.peg.2512'	'6666666.285823.peg.941'	'6666666.285826.peg.910'	'6666666.285827.peg.812'	'6666666.285829.peg.1716'	'6666666.285831.peg.1186'	'6666666.285832.peg.980'	'6666666.285833.peg.1157'	'6666666.285834.peg.1604'	'6666666.285835.peg.2770'	'6666666.285837.peg.866'	'6666666.285838.peg.778'	'6666666.285839.peg.37'	'6666666.245839.peg.1939'	'6666666.245842.peg.68'	'6666666.243114.peg.464'	'6666666.243133.peg.3033'	'6666666.243774.peg.3612'	'6666666.247020.peg.1186'	'6666666.243118.peg.3036'	'6666666.243773.peg.1082'	'6666666.243765.peg.173'	'6666666.243767.peg.1736'	'6666666.269699.peg.2061'	'6666666.243090.peg.122'	'6666666.243772.peg.2190'	'6666666.243775.peg.2163'	'6666666.243766.peg.1314'	'6666666.243086.peg.85'	'6666666.243764.peg.2137'
rum414:	'6666666.234250.peg.1264'	'6666666.234253.peg.1821'	'572511.8.peg.180'	'6666666.243771.peg.2991'	'6666666.243777.peg.3056'	'214851.3.peg.752'	'6666666.243768.peg.2913'	'6666666.269701.peg.340'	'6666666.269697.peg.2640'	'853.94.peg.2647'	'853.95.peg.413'	'853.96.peg.1825'	'853.97.peg.1039'	'853.98.peg.1947'	'6666666.269698.peg.1917'	'853.99.peg.630'	'6666666.269702.peg.1650'	'6666666.245838.peg.2421'	'657322.67.peg.2264'	'718252.45.peg.1704'	'6666666.285823.peg.1995'	'6666666.285826.peg.2121'	'6666666.285827.peg.2738'	'6666666.285829.peg.67'	'6666666.285831.peg.2302'	'6666666.285832.peg.2327'	'6666666.285833.peg.2357'	'6666666.285834.peg.70'	'6666666.285835.peg.1280'	'6666666.285837.peg.1800'	'6666666.285838.peg.1039'	'6666666.285839.peg.2018'	'6666666.245839.peg.1666'	'6666666.245842.peg.2546'	'6666666.243114.peg.536'	'6666666.243133.peg.2871'	'6666666.243774.peg.3665'	'6666666.247020.peg.2261'	'6666666.243118.peg.2547'	'6666666.243773.peg.1535'	'6666666.243765.peg.253'	'6666666.243767.peg.1729'	'6666666.269699.peg.356'	'6666666.243090.peg.4315'	'6666666.243772.peg.2183'	'6666666.243775.peg.1192'	'6666666.243766.peg.1980'	'6666666.243086.peg.60'	'6666666.243764.peg.2217'
rum415:	'6666666.234250.peg.1335'	'6666666.234253.peg.1808'	'572511.8.peg.2666'	'6666666.243771.peg.340'	'6666666.243777.peg.3958'	'214851.3.peg.2714'	'6666666.243768.peg.1430'	'6666666.269701.peg.327'	'6666666.269697.peg.500'	'853.94.peg.452'	'853.95.peg.2858'	'853.96.peg.1838'	'853.97.peg.1052'	'853.98.peg.1934'	'6666666.269698.peg.1904'	'853.99.peg.1265'	'6666666.269702.peg.1663'	'6666666.245838.peg.2408'	'657322.67.peg.2251'	'718252.45.peg.3180'	'6666666.285823.peg.1981'	'6666666.285826.peg.2109'	'6666666.285827.peg.2752'	'6666666.285829.peg.54'	'6666666.285831.peg.2290'	'6666666.285832.peg.2314'	'6666666.285833.peg.2344'	'6666666.285834.peg.58'	'6666666.285835.peg.1267'	'6666666.285837.peg.1787'	'6666666.285838.peg.1026'	'6666666.285839.peg.2031'	'6666666.245839.peg.1680'	'6666666.245842.peg.2096'	'6666666.243114.peg.1359'	'6666666.243133.peg.1770'	'6666666.243774.peg.4014'	'6666666.247020.peg.2273'	'6666666.243118.peg.1721'	'6666666.243773.peg.1325'	'6666666.243765.peg.145'	'6666666.243767.peg.1182'	'6666666.269699.peg.1055'	'6666666.243090.peg.3930'	'6666666.243772.peg.128'	'6666666.243775.peg.1316'	'6666666.243766.peg.2204'	'6666666.243086.peg.2948'	'6666666.243764.peg.4061'
rum416:	'6666666.234250.peg.1669'	'6666666.234253.peg.323'	'572511.8.peg.735'	'6666666.243771.peg.2088'	'6666666.243777.peg.2856'	'214851.3.peg.2045'	'6666666.243768.peg.2481'	'6666666.269701.peg.862'	'6666666.269697.peg.1268'	'853.94.peg.220'	'853.95.peg.695'	'853.96.peg.1452'	'853.97.peg.967'	'853.98.peg.1470'	'6666666.269698.peg.1422'	'853.99.peg.1283'	'6666666.269702.peg.1491'	'6666666.245838.peg.2713'	'657322.67.peg.2798'	'718252.45.peg.250'	'6666666.285823.peg.1907'	'6666666.285826.peg.2547'	'6666666.285827.peg.1785'	'6666666.285829.peg.491'	'6666666.285831.peg.2218'	'6666666.285832.peg.2794'	'6666666.285833.peg.2897'	'6666666.285834.peg.486'	'6666666.285835.peg.419'	'6666666.285837.peg.2405'	'6666666.285838.peg.1140'	'6666666.285839.peg.1739'	'6666666.245839.peg.2357'	'6666666.245842.peg.480'	'6666666.243114.peg.1644'	'6666666.243133.peg.162'	'6666666.243774.peg.4025'	'6666666.247020.peg.341'	'6666666.243118.peg.3029'	'6666666.243773.peg.389'	'6666666.243765.peg.375'	'6666666.243767.peg.1191'	'6666666.269699.peg.1072'	'6666666.243090.peg.4008'	'6666666.243772.peg.858'	'6666666.243775.peg.1278'	'6666666.243766.peg.608'	'6666666.243086.peg.2957'	'6666666.243764.peg.4037'
rum417:	'6666666.234250.peg.1743'	'6666666.234253.peg.242'	'572511.8.peg.73'	'6666666.243771.peg.351'	'6666666.243777.peg.933'	'214851.3.peg.1395'	'6666666.243768.peg.1276'	'6666666.269701.peg.786'	'6666666.269697.peg.859'	'853.94.peg.818'	'853.95.peg.1425'	'853.96.peg.1466'	'853.97.peg.775'	'853.98.peg.1545'	'6666666.269698.peg.1498'	'853.99.peg.819'	'6666666.269702.peg.2348'	'6666666.245838.peg.2634'	'657322.67.peg.2876'	'718252.45.peg.1815'	'6666666.285823.peg.2432'	'6666666.285826.peg.2428'	'6666666.285827.peg.2181'	'6666666.285829.peg.502'	'6666666.285831.peg.1510'	'6666666.285832.peg.2873'	'6666666.285833.peg.2977'	'6666666.285834.peg.497'	'6666666.285835.peg.433'	'6666666.285837.peg.2484'	'6666666.285838.peg.1128'	'6666666.285839.peg.1375'	'6666666.245839.peg.2344'	'6666666.245842.peg.789'	'6666666.243114.peg.1242'	'6666666.243133.peg.2421'	'6666666.243774.peg.414'	'6666666.247020.peg.1962'	'6666666.243118.peg.1869'	'6666666.243773.peg.2830'	'6666666.243765.peg.620'	'6666666.243767.peg.3760'	'6666666.269699.peg.132'	'6666666.243090.peg.2678'	'6666666.243772.peg.2089'	'6666666.243775.peg.869'	'6666666.243766.peg.756'	'6666666.243086.peg.1589'	'6666666.243764.peg.4953'
rum418:	'6666666.234250.peg.1742'	'6666666.234253.peg.243'	'572511.8.peg.71'	'6666666.243771.peg.880'	'6666666.243777.peg.934'	'214851.3.peg.1396'	'6666666.243768.peg.1275'	'6666666.269701.peg.787'	'6666666.269697.peg.860'	'853.94.peg.819'	'853.95.peg.1424'	'853.96.peg.1467'	'853.97.peg.774'	'853.98.peg.1544'	'6666666.269698.peg.1497'	'853.99.peg.820'	'6666666.269702.peg.2349'	'6666666.245838.peg.2635'	'657322.67.peg.2875'	'718252.45.peg.1814'	'6666666.285823.peg.2433'	'6666666.285826.peg.2429'	'6666666.285827.peg.2182'	'6666666.285829.peg.503'	'6666666.285831.peg.1509'	'6666666.285832.peg.2872'	'6666666.285833.peg.2976'	'6666666.285834.peg.498'	'6666666.285835.peg.434'	'6666666.285837.peg.2483'	'6666666.285838.peg.1127'	'6666666.285839.peg.1374'	'6666666.245839.peg.2343'	'6666666.245842.peg.788'	'6666666.243114.peg.1243'	'6666666.243133.peg.2422'	'6666666.243774.peg.416'	'6666666.247020.peg.1961'	'6666666.243118.peg.1868'	'6666666.243773.peg.2831'	'6666666.243765.peg.621'	'6666666.243767.peg.3762'	'6666666.269699.peg.131'	'6666666.243090.peg.2680'	'6666666.243772.peg.2091'	'6666666.243775.peg.870'	'6666666.243766.peg.755'	'6666666.243086.peg.1587'	'6666666.243764.peg.4955'
rum419:	'6666666.234250.peg.1741'	'6666666.234253.peg.244'	'572511.8.peg.70'	'6666666.243771.peg.881'	'6666666.243777.peg.936'	'214851.3.peg.1397'	'6666666.243768.peg.1274'	'6666666.269701.peg.788'	'6666666.269697.peg.861'	'853.94.peg.820'	'853.95.peg.1423'	'853.96.peg.1468'	'853.97.peg.773'	'853.98.peg.1543'	'6666666.269698.peg.1496'	'853.99.peg.821'	'6666666.269702.peg.2350'	'6666666.245838.peg.2636'	'657322.67.peg.2874'	'718252.45.peg.1813'	'6666666.285823.peg.2434'	'6666666.285826.peg.2430'	'6666666.285827.peg.2183'	'6666666.285829.peg.504'	'6666666.285831.peg.1508'	'6666666.285832.peg.2871'	'6666666.285833.peg.2975'	'6666666.285834.peg.499'	'6666666.285835.peg.435'	'6666666.285837.peg.2482'	'6666666.285838.peg.1126'	'6666666.285839.peg.1373'	'6666666.245839.peg.2342'	'6666666.245842.peg.787'	'6666666.243114.peg.1244'	'6666666.243133.peg.2423'	'6666666.243774.peg.417'	'6666666.247020.peg.1960'	'6666666.243118.peg.1867'	'6666666.243773.peg.2832'	'6666666.243765.peg.622'	'6666666.243767.peg.3763'	'6666666.269699.peg.130'	'6666666.243090.peg.2681'	'6666666.243772.peg.2092'	'6666666.243775.peg.871'	'6666666.243766.peg.754'	'6666666.243086.peg.1586'	'6666666.243764.peg.4956'
rum420:	'6666666.234250.peg.1740'	'6666666.234253.peg.245'	'572511.8.peg.69'	'6666666.243771.peg.882'	'6666666.243777.peg.937'	'214851.3.peg.1398'	'6666666.243768.peg.1273'	'6666666.269701.peg.789'	'6666666.269697.peg.862'	'853.94.peg.821'	'853.95.peg.1422'	'853.96.peg.1469'	'853.97.peg.772'	'853.98.peg.1542'	'6666666.269698.peg.1495'	'853.99.peg.822'	'6666666.269702.peg.2351'	'6666666.245838.peg.2637'	'657322.67.peg.2873'	'718252.45.peg.1812'	'6666666.285823.peg.2435'	'6666666.285826.peg.2431'	'6666666.285827.peg.2184'	'6666666.285829.peg.505'	'6666666.285831.peg.1507'	'6666666.285832.peg.2870'	'6666666.285833.peg.2974'	'6666666.285834.peg.500'	'6666666.285835.peg.436'	'6666666.285837.peg.2481'	'6666666.285838.peg.1125'	'6666666.285839.peg.1372'	'6666666.245839.peg.2341'	'6666666.245842.peg.786'	'6666666.243114.peg.1245'	'6666666.243133.peg.2424'	'6666666.243774.peg.418'	'6666666.247020.peg.1959'	'6666666.243118.peg.1866'	'6666666.243773.peg.2833'	'6666666.243765.peg.623'	'6666666.243767.peg.3764'	'6666666.269699.peg.129'	'6666666.243090.peg.2682'	'6666666.243772.peg.2093'	'6666666.243775.peg.872'	'6666666.243766.peg.753'	'6666666.243086.peg.1585'	'6666666.243764.peg.4957'
rum421:	'6666666.234250.peg.1739'	'6666666.234253.peg.246'	'572511.8.peg.68'	'6666666.243771.peg.883'	'6666666.243777.peg.938'	'214851.3.peg.1399'	'6666666.243768.peg.1272'	'6666666.269701.peg.790'	'6666666.269697.peg.863'	'853.94.peg.822'	'853.95.peg.1421'	'853.96.peg.1470'	'853.97.peg.771'	'853.98.peg.1541'	'6666666.269698.peg.1494'	'853.99.peg.823'	'6666666.269702.peg.2352'	'6666666.245838.peg.2638'	'657322.67.peg.2872'	'718252.45.peg.1811'	'6666666.285823.peg.2436'	'6666666.285826.peg.2432'	'6666666.285827.peg.2185'	'6666666.285829.peg.506'	'6666666.285831.peg.1506'	'6666666.285832.peg.2869'	'6666666.285833.peg.2973'	'6666666.285834.peg.501'	'6666666.285835.peg.437'	'6666666.285837.peg.2480'	'6666666.285838.peg.1124'	'6666666.285839.peg.1371'	'6666666.245839.peg.2340'	'6666666.245842.peg.785'	'6666666.243114.peg.1246'	'6666666.243133.peg.2425'	'6666666.243774.peg.419'	'6666666.247020.peg.1958'	'6666666.243118.peg.1865'	'6666666.243773.peg.2834'	'6666666.243765.peg.624'	'6666666.243767.peg.3765'	'6666666.269699.peg.128'	'6666666.243090.peg.2683'	'6666666.243772.peg.2094'	'6666666.243775.peg.873'	'6666666.243766.peg.751'	'6666666.243086.peg.1584'	'6666666.243764.peg.4958'
rum422:	'6666666.234250.peg.1738'	'6666666.234253.peg.247'	'572511.8.peg.67'	'6666666.243771.peg.884'	'6666666.243777.peg.939'	'214851.3.peg.1400'	'6666666.243768.peg.1271'	'6666666.269701.peg.791'	'6666666.269697.peg.864'	'853.94.peg.823'	'853.95.peg.1420'	'853.96.peg.1471'	'853.97.peg.770'	'853.98.peg.1540'	'6666666.269698.peg.1493'	'853.99.peg.824'	'6666666.269702.peg.2353'	'6666666.245838.peg.2639'	'657322.67.peg.2871'	'718252.45.peg.1810'	'6666666.285823.peg.2437'	'6666666.285826.peg.2433'	'6666666.285827.peg.2186'	'6666666.285829.peg.507'	'6666666.285831.peg.1505'	'6666666.285832.peg.2868'	'6666666.285833.peg.2972'	'6666666.285834.peg.502'	'6666666.285835.peg.438'	'6666666.285837.peg.2479'	'6666666.285838.peg.1123'	'6666666.285839.peg.1370'	'6666666.245839.peg.2339'	'6666666.245842.peg.784'	'6666666.243114.peg.1247'	'6666666.243133.peg.2426'	'6666666.243774.peg.420'	'6666666.247020.peg.1957'	'6666666.243118.peg.1864'	'6666666.243773.peg.2835'	'6666666.243765.peg.625'	'6666666.243767.peg.3766'	'6666666.269699.peg.127'	'6666666.243090.peg.2684'	'6666666.243772.peg.2095'	'6666666.243775.peg.874'	'6666666.243766.peg.750'	'6666666.243086.peg.1583'	'6666666.243764.peg.4959'
rum423:	'6666666.234250.peg.2492'	'6666666.234253.peg.1222'	'572511.8.peg.81'	'6666666.243771.peg.564'	'6666666.243777.peg.723'	'214851.3.peg.1240'	'6666666.243768.peg.1147'	'6666666.269701.peg.1556'	'6666666.269697.peg.1871'	'853.94.peg.2096'	'853.95.peg.1275'	'853.96.peg.311'	'853.97.peg.2180'	'853.98.peg.2355'	'6666666.269698.peg.2487'	'853.99.peg.2078'	'6666666.269702.peg.988'	'6666666.245838.peg.2038'	'657322.67.peg.1361'	'718252.45.peg.694'	'6666666.285823.peg.1692'	'6666666.285826.peg.1297'	'6666666.285827.peg.1148'	'6666666.285829.peg.1598'	'6666666.285831.peg.749'	'6666666.285832.peg.1426'	'6666666.285833.peg.1591'	'6666666.285834.peg.1486'	'6666666.285835.peg.2175'	'6666666.285837.peg.113'	'6666666.285838.peg.2218'	'6666666.285839.peg.590'	'6666666.245839.peg.1002'	'6666666.245842.peg.1204'	'6666666.243114.peg.1404'	'6666666.243133.peg.2367'	'6666666.243774.peg.4206'	'6666666.247020.peg.969'	'6666666.243118.peg.3125'	'6666666.243773.peg.2969'	'6666666.243765.peg.1167'	'6666666.243767.peg.3064'	'6666666.269699.peg.1796'	'6666666.243090.peg.2537'	'6666666.243772.peg.1095'	'6666666.243775.peg.38'	'6666666.243766.peg.1659'	'6666666.243086.peg.496'	'6666666.243764.peg.4850'
rum424:	'6666666.234250.peg.1347'	'6666666.234253.peg.2415'	'572511.8.peg.1195'	'6666666.243771.peg.2383'	'6666666.243777.peg.1930'	'214851.3.peg.769'	'6666666.243768.peg.1786'	'6666666.269701.peg.2827'	'6666666.269697.peg.37'	'853.94.peg.13'	'853.95.peg.1197'	'853.96.peg.1148'	'853.97.peg.1345'	'853.98.peg.597'	'6666666.269698.peg.2366'	'853.99.peg.1034'	'6666666.269702.peg.192'	'6666666.245838.peg.2193'	'657322.67.peg.2440'	'718252.45.peg.1225'	'6666666.285823.peg.491'	'6666666.285826.peg.1583'	'6666666.285827.peg.126'	'6666666.285829.peg.958'	'6666666.285831.peg.112'	'6666666.285832.peg.2492'	'6666666.285833.peg.2491'	'6666666.285834.peg.939'	'6666666.285835.peg.2645'	'6666666.285837.peg.2088'	'6666666.285838.peg.1900'	'6666666.285839.peg.1653'	'6666666.245839.peg.1437'	'6666666.245842.peg.1317'	'6666666.243114.peg.1079'	'6666666.243133.peg.3173'	'6666666.243774.peg.4221'	'6666666.247020.peg.459'	'6666666.243118.peg.3096'	'6666666.243773.peg.384'	'6666666.243765.peg.381'	'6666666.243767.peg.3049'	'6666666.269699.peg.812'	'6666666.243090.peg.2560'	'6666666.243772.peg.1080'	'6666666.243775.peg.444'	'6666666.243766.peg.1733'	'6666666.243086.peg.481'	'6666666.243764.peg.4860'
rum425:	'6666666.234250.peg.1346'	'6666666.234253.peg.2416'	'572511.8.peg.1194'	'6666666.243771.peg.2384'	'6666666.243777.peg.1931'	'214851.3.peg.770'	'6666666.243768.peg.1785'	'6666666.269701.peg.2828'	'6666666.269697.peg.36'	'853.94.peg.12'	'853.95.peg.1198'	'853.96.peg.1149'	'853.97.peg.1344'	'853.98.peg.598'	'6666666.269698.peg.2367'	'853.99.peg.1033'	'6666666.269702.peg.193'	'6666666.245838.peg.2194'	'657322.67.peg.2439'	'718252.45.peg.1224'	'6666666.285823.peg.492'	'6666666.285826.peg.1582'	'6666666.285827.peg.127'	'6666666.285829.peg.959'	'6666666.285831.peg.113'	'6666666.285832.peg.2491'	'6666666.285833.peg.2490'	'6666666.285834.peg.940'	'6666666.285835.peg.2644'	'6666666.285837.peg.2087'	'6666666.285838.peg.1901'	'6666666.285839.peg.1652'	'6666666.245839.peg.1436'	'6666666.245842.peg.1318'	'6666666.243114.peg.1080'	'6666666.243133.peg.3174'	'6666666.243774.peg.4222'	'6666666.247020.peg.458'	'6666666.243118.peg.3095'	'6666666.243773.peg.383'	'6666666.243765.peg.382'	'6666666.243767.peg.3048'	'6666666.269699.peg.811'	'6666666.243090.peg.2561'	'6666666.243772.peg.1079'	'6666666.243775.peg.443'	'6666666.243766.peg.1734'	'6666666.243086.peg.480'	'6666666.243764.peg.4861'
rum426:	'6666666.234250.peg.1345'	'6666666.234253.peg.2417'	'572511.8.peg.1193'	'6666666.243771.peg.2385'	'6666666.243777.peg.1932'	'214851.3.peg.771'	'6666666.243768.peg.1784'	'6666666.269701.peg.2829'	'6666666.269697.peg.35'	'853.94.peg.11'	'853.95.peg.1199'	'853.96.peg.1150'	'853.97.peg.1343'	'853.98.peg.599'	'6666666.269698.peg.2368'	'853.99.peg.1032'	'6666666.269702.peg.194'	'6666666.245838.peg.2195'	'657322.67.peg.2438'	'718252.45.peg.1223'	'6666666.285823.peg.493'	'6666666.285826.peg.1581'	'6666666.285827.peg.128'	'6666666.285829.peg.960'	'6666666.285831.peg.114'	'6666666.285832.peg.2490'	'6666666.285833.peg.2489'	'6666666.285834.peg.941'	'6666666.285835.peg.2643'	'6666666.285837.peg.2086'	'6666666.285838.peg.1902'	'6666666.285839.peg.1651'	'6666666.245839.peg.1435'	'6666666.245842.peg.1319'	'6666666.243114.peg.1081'	'6666666.243133.peg.3175'	'6666666.243774.peg.4223'	'6666666.247020.peg.457'	'6666666.243118.peg.3094'	'6666666.243773.peg.382'	'6666666.243765.peg.383'	'6666666.243767.peg.3047'	'6666666.269699.peg.810'	'6666666.243090.peg.2562'	'6666666.243772.peg.1078'	'6666666.243775.peg.442'	'6666666.243766.peg.1735'	'6666666.243086.peg.479'	'6666666.243764.peg.4862'
rum427:	'6666666.234250.peg.1344'	'6666666.234253.peg.2418'	'572511.8.peg.1192'	'6666666.243771.peg.2386'	'6666666.243777.peg.1933'	'214851.3.peg.772'	'6666666.243768.peg.1783'	'6666666.269701.peg.2830'	'6666666.269697.peg.34'	'853.94.peg.10'	'853.95.peg.1200'	'853.96.peg.1151'	'853.97.peg.1342'	'853.98.peg.600'	'6666666.269698.peg.2369'	'853.99.peg.1031'	'6666666.269702.peg.195'	'6666666.245838.peg.2196'	'657322.67.peg.2437'	'718252.45.peg.1222'	'6666666.285823.peg.494'	'6666666.285826.peg.1580'	'6666666.285827.peg.129'	'6666666.285829.peg.961'	'6666666.285831.peg.115'	'6666666.285832.peg.2489'	'6666666.285833.peg.2488'	'6666666.285834.peg.942'	'6666666.285835.peg.2642'	'6666666.285837.peg.2085'	'6666666.285838.peg.1903'	'6666666.285839.peg.1650'	'6666666.245839.peg.1434'	'6666666.245842.peg.1320'	'6666666.243114.peg.1082'	'6666666.243133.peg.3176'	'6666666.243774.peg.4224'	'6666666.247020.peg.456'	'6666666.243118.peg.3093'	'6666666.243773.peg.381'	'6666666.243765.peg.384'	'6666666.243767.peg.3046'	'6666666.269699.peg.809'	'6666666.243090.peg.2563'	'6666666.243772.peg.1077'	'6666666.243775.peg.441'	'6666666.243766.peg.1736'	'6666666.243086.peg.478'	'6666666.243764.peg.4863'
rum428:	'6666666.234250.peg.1343'	'6666666.234253.peg.2419'	'572511.8.peg.1191'	'6666666.243771.peg.2319'	'6666666.243777.peg.1934'	'214851.3.peg.773'	'6666666.243768.peg.1782'	'6666666.269701.peg.2831'	'6666666.269697.peg.33'	'853.94.peg.9'	'853.95.peg.1201'	'853.96.peg.1152'	'853.97.peg.1341'	'853.98.peg.601'	'6666666.269698.peg.2370'	'853.99.peg.1030'	'6666666.269702.peg.196'	'6666666.245838.peg.2197'	'657322.67.peg.2436'	'718252.45.peg.1221'	'6666666.285823.peg.495'	'6666666.285826.peg.1579'	'6666666.285827.peg.130'	'6666666.285829.peg.962'	'6666666.285831.peg.116'	'6666666.285832.peg.2488'	'6666666.285833.peg.2487'	'6666666.285834.peg.943'	'6666666.285835.peg.2641'	'6666666.285837.peg.2084'	'6666666.285838.peg.1904'	'6666666.285839.peg.1649'	'6666666.245839.peg.1433'	'6666666.245842.peg.1321'	'6666666.243114.peg.1083'	'6666666.243133.peg.3177'	'6666666.243774.peg.4225'	'6666666.247020.peg.455'	'6666666.243118.peg.3091'	'6666666.243773.peg.380'	'6666666.243765.peg.385'	'6666666.243767.peg.3045'	'6666666.269699.peg.808'	'6666666.243090.peg.2564'	'6666666.243772.peg.1076'	'6666666.243775.peg.440'	'6666666.243766.peg.1737'	'6666666.243086.peg.477'	'6666666.243764.peg.4864'
rum429:	'6666666.234250.peg.1736'	'6666666.234253.peg.249'	'572511.8.peg.64'	'6666666.243771.peg.887'	'6666666.243777.peg.942'	'214851.3.peg.1402'	'6666666.243768.peg.1268'	'6666666.269701.peg.793'	'6666666.269697.peg.866'	'853.94.peg.825'	'853.95.peg.1418'	'853.96.peg.1473'	'853.97.peg.768'	'853.98.peg.1538'	'6666666.269698.peg.1491'	'853.99.peg.826'	'6666666.269702.peg.2355'	'6666666.245838.peg.2641'	'657322.67.peg.2869'	'718252.45.peg.1808'	'6666666.285823.peg.2439'	'6666666.285826.peg.2435'	'6666666.285827.peg.2188'	'6666666.285829.peg.509'	'6666666.285831.peg.1503'	'6666666.285832.peg.2866'	'6666666.285833.peg.2970'	'6666666.285834.peg.504'	'6666666.285835.peg.440'	'6666666.285837.peg.2477'	'6666666.285838.peg.1121'	'6666666.285839.peg.1368'	'6666666.245839.peg.2337'	'6666666.245842.peg.782'	'6666666.243114.peg.1249'	'6666666.243133.peg.2428'	'6666666.243774.peg.424'	'6666666.247020.peg.1955'	'6666666.243118.peg.1862'	'6666666.243773.peg.2838'	'6666666.243765.peg.629'	'6666666.243767.peg.3770'	'6666666.269699.peg.125'	'6666666.243090.peg.2688'	'6666666.243772.peg.2099'	'6666666.243775.peg.877'	'6666666.243766.peg.747'	'6666666.243086.peg.1579'	'6666666.243764.peg.4963'
rum430:	'6666666.234250.peg.1735'	'6666666.234253.peg.250'	'572511.8.peg.63'	'6666666.243771.peg.888'	'6666666.243777.peg.943'	'214851.3.peg.1403'	'6666666.243768.peg.1267'	'6666666.269701.peg.794'	'6666666.269697.peg.867'	'853.94.peg.826'	'853.95.peg.1417'	'853.96.peg.1474'	'853.97.peg.767'	'853.98.peg.1537'	'6666666.269698.peg.1490'	'853.99.peg.828'	'6666666.269702.peg.2356'	'6666666.245838.peg.2643'	'657322.67.peg.2868'	'718252.45.peg.1807'	'6666666.285823.peg.2440'	'6666666.285826.peg.2436'	'6666666.285827.peg.2189'	'6666666.285829.peg.510'	'6666666.285831.peg.1502'	'6666666.285832.peg.2865'	'6666666.285833.peg.2969'	'6666666.285834.peg.505'	'6666666.285835.peg.441'	'6666666.285837.peg.2476'	'6666666.285838.peg.1120'	'6666666.285839.peg.1367'	'6666666.245839.peg.2336'	'6666666.245842.peg.781'	'6666666.243114.peg.1250'	'6666666.243133.peg.2429'	'6666666.243774.peg.425'	'6666666.247020.peg.1954'	'6666666.243118.peg.1861'	'6666666.243773.peg.2839'	'6666666.243765.peg.630'	'6666666.243767.peg.3771'	'6666666.269699.peg.124'	'6666666.243090.peg.2689'	'6666666.243772.peg.2100'	'6666666.243775.peg.878'	'6666666.243766.peg.746'	'6666666.243086.peg.1578'	'6666666.243764.peg.4964'
rum431:	'6666666.234250.peg.1928'	'6666666.234253.peg.105'	'572511.8.peg.1845'	'6666666.243771.peg.1005'	'6666666.243777.peg.3048'	'214851.3.peg.602'	'6666666.243768.peg.2920'	'6666666.269701.peg.663'	'6666666.269697.peg.554'	'853.94.peg.506'	'853.95.peg.762'	'853.96.peg.1556'	'853.97.peg.1126'	'853.98.peg.1669'	'6666666.269698.peg.1622'	'853.99.peg.878'	'6666666.269702.peg.2214'	'6666666.245838.peg.2485'	'657322.67.peg.3013'	'718252.45.peg.64'	'6666666.285823.peg.1896'	'6666666.285826.peg.2560'	'6666666.285827.peg.1774'	'6666666.285829.peg.2853'	'6666666.285831.peg.2207'	'6666666.285832.peg.2998'	'6666666.285833.peg.3109'	'6666666.285834.peg.2847'	'6666666.285835.peg.521'	'6666666.285837.peg.2719'	'6666666.285838.peg.1044'	'6666666.285839.peg.1066'	'6666666.245839.peg.2253'	'6666666.245842.peg.1212'	'6666666.243114.peg.1069'	'6666666.243133.peg.2508'	'6666666.243774.peg.4320'	'6666666.247020.peg.357'	'6666666.243118.peg.1876'	'6666666.243773.peg.1550'	'6666666.243765.peg.58'	'6666666.243767.peg.1713'	'6666666.269699.peg.90'	'6666666.243090.peg.54'	'6666666.243772.peg.2164'	'6666666.243775.peg.760'	'6666666.243766.peg.671'	'6666666.243086.peg.45'	'6666666.243764.peg.1660'
rum432:	'6666666.234250.peg.262'	'6666666.234253.peg.912'	'572511.8.peg.3179'	'6666666.243771.peg.483'	'6666666.243777.peg.3358'	'214851.3.peg.1980'	'6666666.243768.peg.1041'	'6666666.269701.peg.220'	'6666666.269697.peg.1777'	'853.94.peg.2001'	'853.95.peg.788'	'853.96.peg.2599'	'853.97.peg.1695'	'853.98.peg.312'	'6666666.269698.peg.204'	'853.99.peg.1054'	'6666666.269702.peg.39'	'6666666.245838.peg.1549'	'657322.67.peg.48'	'718252.45.peg.3075'	'6666666.285823.peg.358'	'6666666.285826.peg.361'	'6666666.285827.peg.1624'	'6666666.285829.peg.1205'	'6666666.285831.peg.2059'	'6666666.285832.peg.120'	'6666666.285833.peg.582'	'6666666.285834.peg.1104'	'6666666.285835.peg.51'	'6666666.285837.peg.392'	'6666666.285838.peg.1860'	'6666666.285839.peg.1403'	'6666666.245839.peg.1124'	'6666666.245842.peg.1734'	'6666666.243114.peg.1122'	'6666666.243133.peg.2534'	'6666666.243774.peg.4355'	'6666666.247020.peg.838'	'6666666.243118.peg.1795'	'6666666.243773.peg.1410'	'6666666.243765.peg.913'	'6666666.243767.peg.1694'	'6666666.269699.peg.829'	'6666666.243090.peg.31'	'6666666.243772.peg.2144'	'6666666.243775.peg.769'	'6666666.243766.peg.2417'	'6666666.243086.peg.26'	'6666666.243764.peg.1683'
rum433:	'6666666.234250.peg.1003'	'6666666.234253.peg.117'	'572511.8.peg.2381'	'6666666.243771.peg.1110'	'6666666.243777.peg.4284'	'214851.3.peg.1986'	'6666666.243768.peg.1955'	'6666666.269701.peg.674'	'6666666.269697.peg.743'	'853.94.peg.702'	'853.95.peg.1955'	'853.96.peg.994'	'853.97.peg.679'	'853.98.peg.1658'	'6666666.269698.peg.1610'	'853.99.peg.794'	'6666666.269702.peg.2225'	'6666666.245838.peg.2512'	'657322.67.peg.3002'	'718252.45.peg.2001'	'6666666.285823.peg.2115'	'6666666.285826.peg.2256'	'6666666.285827.peg.2587'	'6666666.285829.peg.137'	'6666666.285831.peg.2596'	'6666666.285832.peg.2987'	'6666666.285833.peg.3098'	'6666666.285834.peg.139'	'6666666.285835.peg.244'	'6666666.285837.peg.2695'	'6666666.285838.peg.1366'	'6666666.285839.peg.1919'	'6666666.245839.peg.2533'	'6666666.245842.peg.894'	'6666666.243114.peg.908'	'6666666.243133.peg.845'	'6666666.243774.peg.4385'	'6666666.247020.peg.1446'	'6666666.243118.peg.2050'	'6666666.243773.peg.1161'	'6666666.243765.peg.1251'	'6666666.243767.peg.3554'	'6666666.269699.peg.158'	'6666666.243090.peg.1812'	'6666666.243772.peg.3275'	'6666666.243775.peg.1026'	'6666666.243766.peg.1291'	'6666666.243086.peg.1748'	'6666666.243764.peg.305'
rum434:	'6666666.234250.peg.1004'	'6666666.234253.peg.116'	'572511.8.peg.2382'	'6666666.243771.peg.1111'	'6666666.243777.peg.4285'	'214851.3.peg.1985'	'6666666.243768.peg.1954'	'6666666.269701.peg.673'	'6666666.269697.peg.742'	'853.94.peg.701'	'853.95.peg.1956'	'853.96.peg.995'	'853.97.peg.678'	'853.98.peg.1659'	'6666666.269698.peg.1611'	'853.99.peg.795'	'6666666.269702.peg.2224'	'6666666.245838.peg.2511'	'657322.67.peg.3003'	'718252.45.peg.2000'	'6666666.285823.peg.2114'	'6666666.285826.peg.2255'	'6666666.285827.peg.2588'	'6666666.285829.peg.136'	'6666666.285831.peg.2597'	'6666666.285832.peg.2988'	'6666666.285833.peg.3099'	'6666666.285834.peg.138'	'6666666.285835.peg.243'	'6666666.285837.peg.2696'	'6666666.285838.peg.1367'	'6666666.285839.peg.1920'	'6666666.245839.peg.2534'	'6666666.245842.peg.895'	'6666666.243114.peg.909'	'6666666.243133.peg.844'	'6666666.243774.peg.4386'	'6666666.247020.peg.1445'	'6666666.243118.peg.2051'	'6666666.243773.peg.1162'	'6666666.243765.peg.1252'	'6666666.243767.peg.3553'	'6666666.269699.peg.157'	'6666666.243090.peg.1811'	'6666666.243772.peg.3274'	'6666666.243775.peg.1027'	'6666666.243766.peg.1290'	'6666666.243086.peg.1749'	'6666666.243764.peg.304'
rum435:	'6666666.234250.peg.1005'	'6666666.234253.peg.115'	'572511.8.peg.2383'	'6666666.243771.peg.1112'	'6666666.243777.peg.4286'	'214851.3.peg.1984'	'6666666.243768.peg.1953'	'6666666.269701.peg.672'	'6666666.269697.peg.741'	'853.94.peg.700'	'853.95.peg.1957'	'853.96.peg.996'	'853.97.peg.677'	'853.98.peg.1660'	'6666666.269698.peg.1612'	'853.99.peg.796'	'6666666.269702.peg.2223'	'6666666.245838.peg.2510'	'657322.67.peg.3004'	'718252.45.peg.1999'	'6666666.285823.peg.2113'	'6666666.285826.peg.2254'	'6666666.285827.peg.2589'	'6666666.285829.peg.135'	'6666666.285831.peg.2598'	'6666666.285832.peg.2989'	'6666666.285833.peg.3100'	'6666666.285834.peg.137'	'6666666.285835.peg.242'	'6666666.285837.peg.2697'	'6666666.285838.peg.1368'	'6666666.285839.peg.1921'	'6666666.245839.peg.2535'	'6666666.245842.peg.896'	'6666666.243114.peg.910'	'6666666.243133.peg.843'	'6666666.243774.peg.4387'	'6666666.247020.peg.1444'	'6666666.243118.peg.2052'	'6666666.243773.peg.1163'	'6666666.243765.peg.1253'	'6666666.243767.peg.3552'	'6666666.269699.peg.156'	'6666666.243090.peg.1810'	'6666666.243772.peg.3273'	'6666666.243775.peg.1028'	'6666666.243766.peg.1289'	'6666666.243086.peg.1750'	'6666666.243764.peg.303'
rum436:	'6666666.234250.peg.1007'	'6666666.234253.peg.113'	'572511.8.peg.1023'	'6666666.243771.peg.1114'	'6666666.243777.peg.4288'	'214851.3.peg.1982'	'6666666.243768.peg.1951'	'6666666.269701.peg.670'	'6666666.269697.peg.739'	'853.94.peg.698'	'853.95.peg.1959'	'853.96.peg.998'	'853.97.peg.674'	'853.98.peg.1662'	'6666666.269698.peg.1614'	'853.99.peg.798'	'6666666.269702.peg.2221'	'6666666.245838.peg.2508'	'657322.67.peg.3006'	'718252.45.peg.1996'	'6666666.285823.peg.2111'	'6666666.285826.peg.2252'	'6666666.285827.peg.2591'	'6666666.285829.peg.133'	'6666666.285831.peg.2600'	'6666666.285832.peg.2991'	'6666666.285833.peg.3102'	'6666666.285834.peg.135'	'6666666.285835.peg.240'	'6666666.285837.peg.2699'	'6666666.285838.peg.1370'	'6666666.285839.peg.1923'	'6666666.245839.peg.2537'	'6666666.245842.peg.898'	'6666666.243114.peg.912'	'6666666.243133.peg.841'	'6666666.243774.peg.4389'	'6666666.247020.peg.1666'	'6666666.243118.peg.2054'	'6666666.243773.peg.1166'	'6666666.243765.peg.1255'	'6666666.243767.peg.3550'	'6666666.269699.peg.154'	'6666666.243090.peg.1808'	'6666666.243772.peg.3271'	'6666666.243775.peg.1030'	'6666666.243766.peg.1287'	'6666666.243086.peg.1752'	'6666666.243764.peg.299'
rum437:	'6666666.234250.peg.1348'	'6666666.234253.peg.1411'	'572511.8.peg.1196'	'6666666.243771.peg.1149'	'6666666.243777.peg.1929'	'214851.3.peg.2204'	'6666666.243768.peg.2487'	'6666666.269701.peg.610'	'6666666.269697.peg.40'	'853.94.peg.16'	'853.95.peg.1195'	'853.96.peg.1147'	'853.97.peg.1739'	'853.98.peg.488'	'6666666.269698.peg.291'	'853.99.peg.1036'	'6666666.269702.peg.2442'	'6666666.245838.peg.1316'	'657322.67.peg.195'	'718252.45.peg.1228'	'6666666.285823.peg.520'	'6666666.285826.peg.1551'	'6666666.285827.peg.156'	'6666666.285829.peg.957'	'6666666.285831.peg.142'	'6666666.285832.peg.271'	'6666666.285833.peg.452'	'6666666.285834.peg.938'	'6666666.285835.peg.2646'	'6666666.285837.peg.489'	'6666666.285838.peg.1899'	'6666666.285839.peg.1654'	'6666666.245839.peg.1438'	'6666666.245842.peg.1316'	'6666666.243114.peg.1078'	'6666666.243133.peg.1908'	'6666666.243774.peg.4398'	'6666666.247020.peg.498'	'6666666.243118.peg.2736'	'6666666.243773.peg.385'	'6666666.243765.peg.380'	'6666666.243767.peg.3541'	'6666666.269699.peg.814'	'6666666.243090.peg.1435'	'6666666.243772.peg.3262'	'6666666.243775.peg.854'	'6666666.243766.peg.2103'	'6666666.243086.peg.1761'	'6666666.243764.peg.3512'
rum438:	'6666666.234250.peg.1745'	'6666666.234253.peg.328'	'572511.8.peg.86'	'6666666.243771.peg.38'	'6666666.243777.peg.2979'	'214851.3.peg.430'	'6666666.243768.peg.2016'	'6666666.269701.peg.867'	'6666666.269697.peg.1277'	'853.94.peg.211'	'853.95.peg.705'	'853.96.peg.1464'	'853.97.peg.972'	'853.98.peg.1465'	'6666666.269698.peg.1417'	'853.99.peg.1274'	'6666666.269702.peg.1486'	'6666666.245838.peg.2718'	'657322.67.peg.2793'	'718252.45.peg.259'	'6666666.285823.peg.1901'	'6666666.285826.peg.2554'	'6666666.285827.peg.1779'	'6666666.285829.peg.500'	'6666666.285831.peg.2212'	'6666666.285832.peg.2789'	'6666666.285833.peg.2892'	'6666666.285834.peg.495'	'6666666.285835.peg.431'	'6666666.285837.peg.2400'	'6666666.285838.peg.1131'	'6666666.285839.peg.1377'	'6666666.245839.peg.2346'	'6666666.245842.peg.591'	'6666666.243114.peg.1655'	'6666666.243133.peg.1600'	'6666666.243774.peg.4439'	'6666666.247020.peg.361'	'6666666.243118.peg.1032'	'6666666.243773.peg.1749'	'6666666.243765.peg.4056'	'6666666.243767.peg.3524'	'6666666.269699.peg.1064'	'6666666.243090.peg.1746'	'6666666.243772.peg.3238'	'6666666.243775.peg.1585'	'6666666.243766.peg.2262'	'6666666.243086.peg.1779'	'6666666.243764.peg.546'
rum439:	'6666666.234250.peg.2766'	'6666666.234253.peg.596'	'572511.8.peg.764'	'6666666.243771.peg.604'	'6666666.243777.peg.3243'	'214851.3.peg.1913'	'6666666.243768.peg.932'	'6666666.269701.peg.2303'	'6666666.269697.peg.61'	'853.94.peg.37'	'853.95.peg.1173'	'853.96.peg.74'	'853.97.peg.1861'	'853.98.peg.2241'	'6666666.269698.peg.2231'	'853.99.peg.1004'	'6666666.269702.peg.1917'	'6666666.245838.peg.1871'	'657322.67.peg.730'	'718252.45.peg.1250'	'6666666.285823.peg.114'	'6666666.285826.peg.203'	'6666666.285827.peg.1422'	'6666666.285829.peg.1325'	'6666666.285831.peg.1777'	'6666666.285832.peg.675'	'6666666.285833.peg.150'	'6666666.285834.peg.1232'	'6666666.285835.peg.2366'	'6666666.285837.peg.207'	'6666666.285838.peg.918'	'6666666.285839.peg.297'	'6666666.245839.peg.1574'	'6666666.245842.peg.1585'	'6666666.243114.peg.1941'	'6666666.243133.peg.1697'	'6666666.243774.peg.4442'	'6666666.247020.peg.647'	'6666666.243118.peg.1824'	'6666666.243773.peg.2713'	'6666666.243765.peg.1344'	'6666666.243767.peg.3521'	'6666666.269699.peg.782'	'6666666.243090.peg.1925'	'6666666.243772.peg.3235'	'6666666.243775.peg.414'	'6666666.243766.peg.1926'	'6666666.243086.peg.1782'	'6666666.243764.peg.3806'
rum440:	'6666666.234250.peg.2767'	'6666666.234253.peg.595'	'572511.8.peg.763'	'6666666.243771.peg.603'	'6666666.243777.peg.3244'	'214851.3.peg.1912'	'6666666.243768.peg.933'	'6666666.269701.peg.2302'	'6666666.269697.peg.60'	'853.94.peg.36'	'853.95.peg.1174'	'853.96.peg.73'	'853.97.peg.1860'	'853.98.peg.2242'	'6666666.269698.peg.2230'	'853.99.peg.1003'	'6666666.269702.peg.1916'	'6666666.245838.peg.1870'	'657322.67.peg.729'	'718252.45.peg.1249'	'6666666.285823.peg.113'	'6666666.285826.peg.202'	'6666666.285827.peg.1421'	'6666666.285829.peg.1326'	'6666666.285831.peg.1776'	'6666666.285832.peg.674'	'6666666.285833.peg.149'	'6666666.285834.peg.1233'	'6666666.285835.peg.2365'	'6666666.285837.peg.206'	'6666666.285838.peg.919'	'6666666.285839.peg.298'	'6666666.245839.peg.1573'	'6666666.245842.peg.1583'	'6666666.243114.peg.1942'	'6666666.243133.peg.1698'	'6666666.243774.peg.4447'	'6666666.247020.peg.648'	'6666666.243118.peg.1823'	'6666666.243773.peg.2712'	'6666666.243765.peg.1345'	'6666666.243767.peg.3517'	'6666666.269699.peg.781'	'6666666.243090.peg.1931'	'6666666.243772.peg.3231'	'6666666.243775.peg.2169'	'6666666.243766.peg.1928'	'6666666.243086.peg.1786'	'6666666.243764.peg.3802'
rum441:	'6666666.234250.peg.1722'	'6666666.234253.peg.286'	'572511.8.peg.755'	'6666666.243771.peg.901'	'6666666.243777.peg.955'	'214851.3.peg.1448'	'6666666.243768.peg.3044'	'6666666.269701.peg.827'	'6666666.269697.peg.878'	'853.94.peg.837'	'853.95.peg.1407'	'853.96.peg.1484'	'853.97.peg.730'	'853.98.peg.1503'	'6666666.269698.peg.1455'	'853.99.peg.841'	'6666666.269702.peg.1526'	'6666666.245838.peg.2677'	'657322.67.peg.2833'	'718252.45.peg.1794'	'6666666.285823.peg.2389'	'6666666.285826.peg.2161'	'6666666.285827.peg.2139'	'6666666.285829.peg.523'	'6666666.285831.peg.1552'	'6666666.285832.peg.2830'	'6666666.285833.peg.2933'	'6666666.285834.peg.518'	'6666666.285835.peg.451'	'6666666.285837.peg.2442'	'6666666.285838.peg.1109'	'6666666.285839.peg.1353'	'6666666.245839.peg.2326'	'6666666.245842.peg.769'	'6666666.243114.peg.1261'	'6666666.243133.peg.2438'	'6666666.243774.peg.4460'	'6666666.247020.peg.1747'	'6666666.243118.peg.2867'	'6666666.243773.peg.2852'	'6666666.243765.peg.645'	'6666666.243767.peg.3506'	'6666666.269699.peg.111'	'6666666.243090.peg.1540'	'6666666.243772.peg.3218'	'6666666.243775.peg.163'	'6666666.243766.peg.822'	'6666666.243086.peg.1799'	'6666666.243764.peg.356'
rum442:	'6666666.234250.peg.1721'	'6666666.234253.peg.287'	'572511.8.peg.754'	'6666666.243771.peg.902'	'6666666.243777.peg.956'	'214851.3.peg.1447'	'6666666.243768.peg.3045'	'6666666.269701.peg.828'	'6666666.269697.peg.879'	'853.94.peg.838'	'853.95.peg.1406'	'853.96.peg.1485'	'853.97.peg.729'	'853.98.peg.1502'	'6666666.269698.peg.1454'	'853.99.peg.842'	'6666666.269702.peg.1525'	'6666666.245838.peg.2678'	'657322.67.peg.2832'	'718252.45.peg.1793'	'6666666.285823.peg.2390'	'6666666.285826.peg.2160'	'6666666.285827.peg.2140'	'6666666.285829.peg.524'	'6666666.285831.peg.1551'	'6666666.285832.peg.2829'	'6666666.285833.peg.2932'	'6666666.285834.peg.519'	'6666666.285835.peg.452'	'6666666.285837.peg.2441'	'6666666.285838.peg.1108'	'6666666.285839.peg.1352'	'6666666.245839.peg.2325'	'6666666.245842.peg.768'	'6666666.243114.peg.1262'	'6666666.243133.peg.2439'	'6666666.243774.peg.4461'	'6666666.247020.peg.1748'	'6666666.243118.peg.2866'	'6666666.243773.peg.2853'	'6666666.243765.peg.646'	'6666666.243767.peg.3505'	'6666666.269699.peg.110'	'6666666.243090.peg.1539'	'6666666.243772.peg.3217'	'6666666.243775.peg.164'	'6666666.243766.peg.823'	'6666666.243086.peg.1800'	'6666666.243764.peg.355'
rum443:	'6666666.234250.peg.1576'	'6666666.234253.peg.2564'	'572511.8.peg.751'	'6666666.243771.peg.913'	'6666666.243777.peg.1750'	'214851.3.peg.1277'	'6666666.243768.peg.2951'	'6666666.269701.peg.2454'	'6666666.269697.peg.387'	'853.94.peg.339'	'853.95.peg.2089'	'853.96.peg.2547'	'853.97.peg.1971'	'853.98.peg.2518'	'6666666.269698.peg.2651'	'853.99.peg.1124'	'6666666.269702.peg.2098'	'6666666.245838.peg.758'	'657322.67.peg.335'	'718252.45.peg.1458'	'6666666.285823.peg.413'	'6666666.285826.peg.418'	'6666666.285827.peg.1680'	'6666666.285829.peg.1148'	'6666666.285831.peg.2115'	'6666666.285832.peg.413'	'6666666.285833.peg.688'	'6666666.285834.peg.1047'	'6666666.285835.peg.107'	'6666666.285837.peg.1525'	'6666666.285838.peg.1794'	'6666666.285839.peg.1455'	'6666666.245839.peg.1065'	'6666666.245842.peg.668'	'6666666.243114.peg.1230'	'6666666.243133.peg.1355'	'6666666.243774.peg.4463'	'6666666.247020.peg.897'	'6666666.243118.peg.2200'	'6666666.243773.peg.2864'	'6666666.243765.peg.661'	'6666666.243767.peg.3503'	'6666666.269699.peg.885'	'6666666.243090.peg.1521'	'6666666.243772.peg.3215'	'6666666.243775.peg.2316'	'6666666.243766.peg.877'	'6666666.243086.peg.1802'	'6666666.243764.peg.3660'
rum444:	'6666666.234250.peg.887'	'6666666.234253.peg.1260'	'572511.8.peg.1315'	'6666666.243771.peg.2633'	'6666666.243777.peg.3394'	'214851.3.peg.2816'	'6666666.243768.peg.1061'	'6666666.269701.peg.1470'	'6666666.269697.peg.128'	'853.94.peg.1281'	'853.95.peg.1737'	'853.96.peg.246'	'853.97.peg.2104'	'853.98.peg.2314'	'6666666.269698.peg.2446'	'853.99.peg.1606'	'6666666.269702.peg.950'	'6666666.245838.peg.2090'	'657322.67.peg.1268'	'718252.45.peg.2790'	'6666666.285823.peg.1194'	'6666666.285826.peg.987'	'6666666.285827.peg.920'	'6666666.285829.peg.2121'	'6666666.285831.peg.831'	'6666666.285832.peg.1312'	'6666666.285833.peg.1461'	'6666666.285834.peg.2010'	'6666666.285835.peg.2107'	'6666666.285837.peg.61'	'6666666.285838.peg.2282'	'6666666.285839.peg.2123'	'6666666.245839.peg.937'	'6666666.245842.peg.1312'	'6666666.243114.peg.1075'	'6666666.243133.peg.2301'	'6666666.243774.peg.4502'	'6666666.247020.peg.2501'	'6666666.243118.peg.1702'	'6666666.243773.peg.1386'	'6666666.243765.peg.1735'	'6666666.243767.peg.3480'	'6666666.269699.peg.1285'	'6666666.243090.peg.2389'	'6666666.243772.peg.3192'	'6666666.243775.peg.1587'	'6666666.243766.peg.1644'	'6666666.243086.peg.1824'	'6666666.243764.peg.2465'
rum445:	'6666666.234250.peg.1490'	'6666666.234253.peg.2506'	'572511.8.peg.1208'	'6666666.243771.peg.2198'	'6666666.243777.peg.3543'	'214851.3.peg.2605'	'6666666.243768.peg.3282'	'6666666.269701.peg.14'	'6666666.269697.peg.26'	'853.94.peg.2'	'853.95.peg.1207'	'853.96.peg.1159'	'853.97.peg.1762'	'853.98.peg.199'	'6666666.269698.peg.721'	'853.99.peg.1023'	'6666666.269702.peg.354'	'6666666.245838.peg.1683'	'657322.67.peg.1883'	'718252.45.peg.1215'	'6666666.285823.peg.501'	'6666666.285826.peg.1573'	'6666666.285827.peg.136'	'6666666.285829.peg.969'	'6666666.285831.peg.122'	'6666666.285832.peg.2061'	'6666666.285833.peg.2119'	'6666666.285834.peg.950'	'6666666.285835.peg.2635'	'6666666.285837.peg.1593'	'6666666.285838.peg.1911'	'6666666.285839.peg.1642'	'6666666.245839.peg.1426'	'6666666.245842.peg.1331'	'6666666.243114.peg.1093'	'6666666.243133.peg.2897'	'6666666.243774.peg.4526'	'6666666.247020.peg.449'	'6666666.243118.peg.1060'	'6666666.243773.peg.2480'	'6666666.243765.peg.1910'	'6666666.243767.peg.3459'	'6666666.269699.peg.801'	'6666666.243090.peg.2886'	'6666666.243772.peg.3171'	'6666666.243775.peg.1238'	'6666666.243766.peg.2363'	'6666666.243086.peg.1841'	'6666666.243764.peg.2588'
rum446:	'6666666.234250.peg.1734'	'6666666.234253.peg.251'	'572511.8.peg.2312'	'6666666.243771.peg.891'	'6666666.243777.peg.944'	'214851.3.peg.1404'	'6666666.243768.peg.1265'	'6666666.269701.peg.795'	'6666666.269697.peg.868'	'853.94.peg.827'	'853.95.peg.1416'	'853.96.peg.1475'	'853.97.peg.766'	'853.98.peg.1536'	'6666666.269698.peg.1489'	'853.99.peg.829'	'6666666.269702.peg.2357'	'6666666.245838.peg.2644'	'657322.67.peg.2867'	'718252.45.peg.1806'	'6666666.285823.peg.2441'	'6666666.285826.peg.2437'	'6666666.285827.peg.2190'	'6666666.285829.peg.511'	'6666666.285831.peg.1501'	'6666666.285832.peg.2864'	'6666666.285833.peg.2968'	'6666666.285834.peg.506'	'6666666.285835.peg.442'	'6666666.285837.peg.2475'	'6666666.285838.peg.1119'	'6666666.285839.peg.1366'	'6666666.245839.peg.2335'	'6666666.245842.peg.780'	'6666666.243114.peg.1251'	'6666666.243133.peg.2431'	'6666666.243774.peg.4528'	'6666666.247020.peg.1953'	'6666666.243118.peg.1859'	'6666666.243773.peg.2841'	'6666666.243765.peg.634'	'6666666.243767.peg.3457'	'6666666.269699.peg.123'	'6666666.243090.peg.2889'	'6666666.243772.peg.3169'	'6666666.243775.peg.879'	'6666666.243766.peg.742'	'6666666.243086.peg.1843'	'6666666.243764.peg.2591'
rum447:	'6666666.234250.peg.1733'	'6666666.234253.peg.252'	'572511.8.peg.2311'	'6666666.243771.peg.892'	'6666666.243777.peg.945'	'214851.3.peg.1405'	'6666666.243768.peg.1264'	'6666666.269701.peg.796'	'6666666.269697.peg.869'	'853.94.peg.828'	'853.95.peg.1415'	'853.96.peg.1476'	'853.97.peg.765'	'853.98.peg.1535'	'6666666.269698.peg.1488'	'853.99.peg.830'	'6666666.269702.peg.2358'	'6666666.245838.peg.2645'	'657322.67.peg.2866'	'718252.45.peg.1805'	'6666666.285823.peg.2442'	'6666666.285826.peg.2438'	'6666666.285827.peg.2191'	'6666666.285829.peg.512'	'6666666.285831.peg.1500'	'6666666.285832.peg.2863'	'6666666.285833.peg.2967'	'6666666.285834.peg.507'	'6666666.285835.peg.443'	'6666666.285837.peg.2474'	'6666666.285838.peg.1118'	'6666666.285839.peg.1365'	'6666666.245839.peg.2334'	'6666666.245842.peg.779'	'6666666.243114.peg.1252'	'6666666.243133.peg.2432'	'6666666.243774.peg.4529'	'6666666.247020.peg.1952'	'6666666.243118.peg.1858'	'6666666.243773.peg.2842'	'6666666.243765.peg.635'	'6666666.243767.peg.3456'	'6666666.269699.peg.122'	'6666666.243090.peg.2890'	'6666666.243772.peg.3168'	'6666666.243775.peg.880'	'6666666.243766.peg.741'	'6666666.243086.peg.1844'	'6666666.243764.peg.2592'
rum448:	'6666666.234250.peg.1732'	'6666666.234253.peg.253'	'572511.8.peg.2310'	'6666666.243771.peg.893'	'6666666.243777.peg.946'	'214851.3.peg.1406'	'6666666.243768.peg.1263'	'6666666.269701.peg.797'	'6666666.269697.peg.870'	'853.94.peg.829'	'853.95.peg.1414'	'853.96.peg.1477'	'853.97.peg.764'	'853.98.peg.1534'	'6666666.269698.peg.1487'	'853.99.peg.831'	'6666666.269702.peg.2359'	'6666666.245838.peg.2646'	'657322.67.peg.2865'	'718252.45.peg.1804'	'6666666.285823.peg.2443'	'6666666.285826.peg.2439'	'6666666.285827.peg.2192'	'6666666.285829.peg.513'	'6666666.285831.peg.1499'	'6666666.285832.peg.2862'	'6666666.285833.peg.2966'	'6666666.285834.peg.508'	'6666666.285835.peg.444'	'6666666.285837.peg.2473'	'6666666.285838.peg.1117'	'6666666.285839.peg.1364'	'6666666.245839.peg.2333'	'6666666.245842.peg.778'	'6666666.243114.peg.1253'	'6666666.243133.peg.2433'	'6666666.243774.peg.4530'	'6666666.247020.peg.1951'	'6666666.243118.peg.1857'	'6666666.243773.peg.2843'	'6666666.243765.peg.636'	'6666666.243767.peg.3455'	'6666666.269699.peg.121'	'6666666.243090.peg.2891'	'6666666.243772.peg.3167'	'6666666.243775.peg.1066'	'6666666.243766.peg.740'	'6666666.243086.peg.1845'	'6666666.243764.peg.2593'
rum449:	'6666666.234250.peg.2905'	'6666666.234253.peg.2791'	'572511.8.peg.3413'	'6666666.243771.peg.2328'	'6666666.243777.peg.1873'	'214851.3.peg.1141'	'6666666.243768.peg.3278'	'6666666.269701.peg.474'	'6666666.269697.peg.1152'	'853.94.peg.1118'	'853.95.peg.134'	'853.96.peg.1700'	'853.97.peg.439'	'853.98.peg.1131'	'6666666.269698.peg.1067'	'853.99.peg.1785'	'6666666.269702.peg.678'	'6666666.245838.peg.1032'	'657322.67.peg.931'	'718252.45.peg.1418'	'6666666.285823.peg.858'	'6666666.285826.peg.811'	'6666666.285827.peg.703'	'6666666.285829.peg.1754'	'6666666.285831.peg.1078'	'6666666.285832.peg.961'	'6666666.285833.peg.1138'	'6666666.285834.peg.1642'	'6666666.285835.peg.2813'	'6666666.285837.peg.844'	'6666666.285838.peg.662'	'6666666.285839.peg.88'	'6666666.245839.peg.1983'	'6666666.245842.peg.231'	'6666666.243114.peg.1152'	'6666666.243133.peg.2981'	'6666666.243774.peg.4532'	'6666666.247020.peg.1090'	'6666666.243118.peg.2700'	'6666666.243773.peg.2483'	'6666666.243765.peg.3434'	'6666666.243767.peg.3453'	'6666666.269699.peg.1456'	'6666666.243090.peg.2895'	'6666666.243772.peg.3165'	'6666666.243775.peg.765'	'6666666.243766.peg.1842'	'6666666.243086.peg.1847'	'6666666.243764.peg.2596'
rum450:	'6666666.234250.peg.2904'	'6666666.234253.peg.2790'	'572511.8.peg.3414'	'6666666.243771.peg.2436'	'6666666.243777.peg.1876'	'214851.3.peg.1140'	'6666666.243768.peg.459'	'6666666.269701.peg.473'	'6666666.269697.peg.1153'	'853.94.peg.1119'	'853.95.peg.135'	'853.96.peg.1699'	'853.97.peg.440'	'853.98.peg.1130'	'6666666.269698.peg.1066'	'853.99.peg.1784'	'6666666.269702.peg.677'	'6666666.245838.peg.1031'	'657322.67.peg.930'	'718252.45.peg.1417'	'6666666.285823.peg.859'	'6666666.285826.peg.812'	'6666666.285827.peg.704'	'6666666.285829.peg.1753'	'6666666.285831.peg.1079'	'6666666.285832.peg.960'	'6666666.285833.peg.1137'	'6666666.285834.peg.1641'	'6666666.285835.peg.2812'	'6666666.285837.peg.843'	'6666666.285838.peg.663'	'6666666.285839.peg.87'	'6666666.245839.peg.1982'	'6666666.245842.peg.232'	'6666666.243114.peg.1151'	'6666666.243133.peg.2982'	'6666666.243774.peg.4533'	'6666666.247020.peg.1089'	'6666666.243118.peg.2667'	'6666666.243773.peg.1177'	'6666666.243765.peg.3433'	'6666666.243767.peg.3452'	'6666666.269699.peg.1455'	'6666666.243090.peg.2896'	'6666666.243772.peg.3164'	'6666666.243775.peg.1738'	'6666666.243766.peg.1841'	'6666666.243086.peg.1848'	'6666666.243764.peg.2597'
rum451:	'6666666.234250.peg.2406'	'6666666.234253.peg.306'	'572511.8.peg.1153'	'6666666.243771.peg.1458'	'6666666.243777.peg.3824'	'214851.3.peg.2735'	'6666666.243768.peg.507'	'6666666.269701.peg.845'	'6666666.269697.peg.538'	'853.94.peg.490'	'853.95.peg.2894'	'853.96.peg.1069'	'853.97.peg.711'	'853.98.peg.1485'	'6666666.269698.peg.1436'	'853.99.peg.1301'	'6666666.269702.peg.1508'	'6666666.245838.peg.2696'	'657322.67.peg.2814'	'718252.45.peg.48'	'6666666.285823.peg.2655'	'6666666.285826.peg.2532'	'6666666.285827.peg.2222'	'6666666.285829.peg.2777'	'6666666.285831.peg.1466'	'6666666.285832.peg.2812'	'6666666.285833.peg.2914'	'6666666.285834.peg.2722'	'6666666.285835.peg.173'	'6666666.285837.peg.2423'	'6666666.285838.peg.1540'	'6666666.285839.peg.738'	'6666666.245839.peg.2673'	'6666666.245842.peg.1300'	'6666666.243114.peg.975'	'6666666.243133.peg.1247'	'6666666.243774.peg.4541'	'6666666.247020.peg.1931'	'6666666.243118.peg.1556'	'6666666.243773.peg.3417'	'6666666.243765.peg.1128'	'6666666.243767.peg.3444'	'6666666.269699.peg.1090'	'6666666.243090.peg.2207'	'6666666.243772.peg.3156'	'6666666.243775.peg.733'	'6666666.243766.peg.152'	'6666666.243086.peg.1856'	'6666666.243764.peg.116'
rum452:	'6666666.234250.peg.998'	'6666666.234253.peg.122'	'572511.8.peg.883'	'6666666.243771.peg.1191'	'6666666.243777.peg.4160'	'214851.3.peg.1991'	'6666666.243768.peg.1961'	'6666666.269701.peg.679'	'6666666.269697.peg.748'	'853.94.peg.707'	'853.95.peg.1950'	'853.96.peg.989'	'853.97.peg.684'	'853.98.peg.1653'	'6666666.269698.peg.1605'	'853.99.peg.789'	'6666666.269702.peg.2230'	'6666666.245838.peg.2517'	'657322.67.peg.2997'	'718252.45.peg.2006'	'6666666.285823.peg.2120'	'6666666.285826.peg.2261'	'6666666.285827.peg.2582'	'6666666.285829.peg.142'	'6666666.285831.peg.2591'	'6666666.285832.peg.2982'	'6666666.285833.peg.3093'	'6666666.285834.peg.144'	'6666666.285835.peg.249'	'6666666.285837.peg.2690'	'6666666.285838.peg.1361'	'6666666.285839.peg.1914'	'6666666.245839.peg.2528'	'6666666.245842.peg.889'	'6666666.243114.peg.903'	'6666666.243133.peg.853'	'6666666.243774.peg.4582'	'6666666.247020.peg.1451'	'6666666.243118.peg.1020'	'6666666.243773.peg.3192'	'6666666.243765.peg.1244'	'6666666.243767.peg.3399'	'6666666.269699.peg.163'	'6666666.243090.peg.1085'	'6666666.243772.peg.3123'	'6666666.243775.peg.1810'	'6666666.243766.peg.458'	'6666666.243086.peg.1911'	'6666666.243764.peg.4464'
rum454:	'6666666.234250.peg.2968'	'6666666.234253.peg.53'	'572511.8.peg.2631'	'6666666.243771.peg.2656'	'6666666.243777.peg.2510'	'214851.3.peg.410'	'6666666.243768.peg.1522'	'6666666.269701.peg.2690'	'6666666.269697.peg.1079'	'853.94.peg.1045'	'853.95.peg.2659'	'853.96.peg.1770'	'853.97.peg.271'	'853.98.peg.2622'	'6666666.269698.peg.2755'	'853.99.peg.2431'	'6666666.269702.peg.613'	'6666666.245838.peg.575'	'657322.67.peg.1753'	'718252.45.peg.981'	'6666666.285823.peg.762'	'6666666.285826.peg.1375'	'6666666.285827.peg.635'	'6666666.285829.peg.1811'	'6666666.285831.peg.1009'	'6666666.285832.peg.1822'	'6666666.285833.peg.2004'	'6666666.285834.peg.1700'	'6666666.285835.peg.1512'	'6666666.285837.peg.1400'	'6666666.285838.peg.61'	'6666666.285839.peg.134'	'6666666.245839.peg.2101'	'6666666.245842.peg.1907'	'6666666.243114.peg.2036'	'6666666.243133.peg.861'	'6666666.243774.peg.4609'	'6666666.247020.peg.2247'	'6666666.243118.peg.2410'	'6666666.243773.peg.2743'	'6666666.243765.peg.1130'	'6666666.243767.peg.3259'	'6666666.269699.peg.1503'	'6666666.243090.peg.1402'	'6666666.243772.peg.3091'	'6666666.243775.peg.1239'	'6666666.243766.peg.187'	'6666666.243086.peg.1934'	'6666666.243764.peg.5046'
rum455:	'6666666.234250.peg.1483'	'6666666.234253.peg.2515'	'572511.8.peg.977'	'6666666.243771.peg.2606'	'6666666.243777.peg.1690'	'214851.3.peg.3045'	'6666666.243768.peg.534'	'6666666.269701.peg.21'	'6666666.269697.peg.20'	'853.94.peg.255'	'853.95.peg.1216'	'853.96.peg.626'	'853.97.peg.1755'	'853.98.peg.206'	'6666666.269698.peg.1151'	'853.99.peg.1018'	'6666666.269702.peg.362'	'6666666.245838.peg.2223'	'657322.67.peg.1875'	'718252.45.peg.1185'	'6666666.285823.peg.506'	'6666666.285826.peg.1565'	'6666666.285827.peg.143'	'6666666.285829.peg.975'	'6666666.285831.peg.128'	'6666666.285832.peg.2053'	'6666666.285833.peg.2111'	'6666666.285834.peg.956'	'6666666.285835.peg.2631'	'6666666.285837.peg.2060'	'6666666.285838.peg.1915'	'6666666.285839.peg.1637'	'6666666.245839.peg.1422'	'6666666.245842.peg.34'	'6666666.243114.peg.1108'	'6666666.243133.peg.240'	'6666666.243774.peg.4615'	'6666666.247020.peg.489'	'6666666.243118.peg.2467'	'6666666.243773.peg.586'	'6666666.243765.peg.3269'	'6666666.243767.peg.3254'	'6666666.269699.peg.796'	'6666666.243090.peg.2347'	'6666666.243772.peg.3086'	'6666666.243775.peg.766'	'6666666.243766.peg.356'	'6666666.243086.peg.1939'	'6666666.243764.peg.2430'
rum456:	'6666666.234250.peg.614'	'6666666.234253.peg.2688'	'572511.8.peg.2309'	'6666666.243771.peg.573'	'6666666.243777.peg.3136'	'214851.3.peg.1154'	'6666666.243768.peg.1539'	'6666666.269701.peg.430'	'6666666.269697.peg.136'	'853.94.peg.1273'	'853.95.peg.1745'	'853.96.peg.252'	'853.97.peg.2381'	'853.98.peg.108'	'6666666.269698.peg.32'	'853.99.peg.1600'	'6666666.269702.peg.763'	'6666666.245838.peg.1383'	'657322.67.peg.1030'	'718252.45.peg.2798'	'6666666.285823.peg.1202'	'6666666.285826.peg.995'	'6666666.285827.peg.928'	'6666666.285829.peg.2129'	'6666666.285831.peg.839'	'6666666.285832.peg.1049'	'6666666.285833.peg.1223'	'6666666.285834.peg.2018'	'6666666.285835.peg.2113'	'6666666.285837.peg.931'	'6666666.285838.peg.2276'	'6666666.285839.peg.2114'	'6666666.245839.peg.943'	'6666666.245842.peg.550'	'6666666.243114.peg.1693'	'6666666.243133.peg.1281'	'6666666.243774.peg.4625'	'6666666.247020.peg.2493'	'6666666.243118.peg.2893'	'6666666.243773.peg.1453'	'6666666.243765.peg.3299'	'6666666.243767.peg.90'	'6666666.269699.peg.1279'	'6666666.243090.peg.2676'	'6666666.243772.peg.2987'	'6666666.243775.peg.515'	'6666666.243766.peg.1883'	'6666666.243086.peg.2023'	'6666666.243764.peg.4951'
rum458:	'6666666.234250.peg.1010'	'6666666.234253.peg.109'	'572511.8.peg.1916'	'6666666.243771.peg.1215'	'6666666.243777.peg.1577'	'214851.3.peg.1671'	'6666666.243768.peg.999'	'6666666.269701.peg.667'	'6666666.269697.peg.736'	'853.94.peg.695'	'853.95.peg.1962'	'853.96.peg.1001'	'853.97.peg.671'	'853.98.peg.1665'	'6666666.269698.peg.1617'	'853.99.peg.800'	'6666666.269702.peg.2218'	'6666666.245838.peg.2505'	'657322.67.peg.3009'	'718252.45.peg.1993'	'6666666.285823.peg.2108'	'6666666.285826.peg.2249'	'6666666.285827.peg.2594'	'6666666.285829.peg.130'	'6666666.285831.peg.2603'	'6666666.285832.peg.2994'	'6666666.285833.peg.3105'	'6666666.285834.peg.132'	'6666666.285835.peg.237'	'6666666.285837.peg.2702'	'6666666.285838.peg.1373'	'6666666.285839.peg.1925'	'6666666.245839.peg.2540'	'6666666.245842.peg.733'	'6666666.243114.peg.1452'	'6666666.243133.peg.2863'	'6666666.243774.peg.4714'	'6666666.247020.peg.1663'	'6666666.243118.peg.1283'	'6666666.243773.peg.1377'	'6666666.243765.peg.3381'	'6666666.243767.peg.3249'	'6666666.269699.peg.151'	'6666666.243090.peg.2353'	'6666666.243772.peg.3081'	'6666666.243775.peg.687'	'6666666.243766.peg.21'	'6666666.243086.peg.1944'	'6666666.243764.peg.2435'
rum459:	'6666666.234250.peg.1607'	'6666666.234253.peg.1828'	'572511.8.peg.2759'	'6666666.243771.peg.2720'	'6666666.243777.peg.1325'	'214851.3.peg.495'	'6666666.243768.peg.1010'	'6666666.269701.peg.346'	'6666666.269697.peg.699'	'853.94.peg.658'	'853.95.peg.2000'	'853.96.peg.1414'	'853.97.peg.2602'	'853.98.peg.1953'	'6666666.269698.peg.1923'	'853.99.peg.663'	'6666666.269702.peg.1644'	'6666666.245838.peg.2428'	'657322.67.peg.2270'	'718252.45.peg.2102'	'6666666.285823.peg.2353'	'6666666.285826.peg.2402'	'6666666.285827.peg.2103'	'6666666.285829.peg.453'	'6666666.285831.peg.1581'	'6666666.285832.peg.2335'	'6666666.285833.peg.2363'	'6666666.285834.peg.448'	'6666666.285835.peg.381'	'6666666.285837.peg.1807'	'6666666.285838.peg.1178'	'6666666.285839.peg.1778'	'6666666.245839.peg.2396'	'6666666.245842.peg.2081'	'6666666.243114.peg.1021'	'6666666.243133.peg.871'	'6666666.243774.peg.4721'	'6666666.247020.peg.1768'	'6666666.243118.peg.72'	'6666666.243773.peg.788'	'6666666.243765.peg.110'	'6666666.243767.peg.3272'	'6666666.269699.peg.321'	'6666666.243090.peg.2120'	'6666666.243772.peg.3068'	'6666666.243775.peg.683'	'6666666.243766.peg.623'	'6666666.243086.peg.1951'	'6666666.243764.peg.5127'
rum461:	'6666666.234250.peg.1037'	'6666666.234253.peg.200'	'572511.8.peg.1207'	'6666666.243771.peg.990'	'6666666.243777.peg.3694'	'214851.3.peg.2421'	'6666666.243768.peg.1122'	'6666666.269701.peg.745'	'6666666.269697.peg.825'	'853.94.peg.784'	'853.95.peg.1873'	'853.96.peg.871'	'853.97.peg.816'	'853.98.peg.1587'	'6666666.269698.peg.1539'	'853.99.peg.779'	'6666666.269702.peg.2307'	'6666666.245838.peg.2590'	'657322.67.peg.2918'	'718252.45.peg.2081'	'6666666.285823.peg.2218'	'6666666.285826.peg.2378'	'6666666.285827.peg.1946'	'6666666.285829.peg.196'	'6666666.285831.peg.2430'	'6666666.285832.peg.2915'	'6666666.285833.peg.3018'	'6666666.285834.peg.198'	'6666666.285835.peg.301'	'6666666.285837.peg.2614'	'6666666.285838.peg.1266'	'6666666.285839.peg.1860'	'6666666.245839.peg.2477'	'6666666.245842.peg.1108'	'6666666.243114.peg.758'	'6666666.243133.peg.1405'	'6666666.243774.peg.482'	'6666666.247020.peg.1546'	'6666666.243118.peg.1880'	'6666666.243773.peg.1695'	'6666666.243765.peg.1055'	'6666666.243767.peg.3953'	'6666666.269699.peg.172'	'6666666.243090.peg.1488'	'6666666.243772.peg.1596'	'6666666.243775.peg.1894'	'6666666.243766.peg.1721'	'6666666.243086.peg.605'	'6666666.243764.peg.658'
rum462:	'6666666.234250.peg.1036'	'6666666.234253.peg.198'	'572511.8.peg.1206'	'6666666.243771.peg.995'	'6666666.243777.peg.3696'	'214851.3.peg.2422'	'6666666.243768.peg.1120'	'6666666.269701.peg.743'	'6666666.269697.peg.826'	'853.94.peg.785'	'853.95.peg.1872'	'853.96.peg.870'	'853.97.peg.817'	'853.98.peg.1589'	'6666666.269698.peg.1541'	'853.99.peg.780'	'6666666.269702.peg.2306'	'6666666.245838.peg.2589'	'657322.67.peg.2919'	'718252.45.peg.2082'	'6666666.285823.peg.2219'	'6666666.285826.peg.2377'	'6666666.285827.peg.1947'	'6666666.285829.peg.197'	'6666666.285831.peg.2431'	'6666666.285832.peg.2916'	'6666666.285833.peg.3019'	'6666666.285834.peg.199'	'6666666.285835.peg.302'	'6666666.285837.peg.2615'	'6666666.285838.peg.1267'	'6666666.285839.peg.1859'	'6666666.245839.peg.2476'	'6666666.245842.peg.1107'	'6666666.243114.peg.757'	'6666666.243133.peg.1404'	'6666666.243774.peg.483'	'6666666.247020.peg.1547'	'6666666.243118.peg.1881'	'6666666.243773.peg.1693'	'6666666.243765.peg.1057'	'6666666.243767.peg.3955'	'6666666.269699.peg.171'	'6666666.243090.peg.1486'	'6666666.243772.peg.1594'	'6666666.243775.peg.1893'	'6666666.243766.peg.1719'	'6666666.243086.peg.603'	'6666666.243764.peg.655'
rum464:	'6666666.234250.peg.2468'	'6666666.234253.peg.1244'	'572511.8.peg.378'	'6666666.243771.peg.2025'	'6666666.243777.peg.1604'	'214851.3.peg.2230'	'6666666.243768.peg.3066'	'6666666.269701.peg.1486'	'6666666.269697.peg.101'	'853.94.peg.1308'	'853.95.peg.1710'	'853.96.peg.2105'	'853.97.peg.2087'	'853.98.peg.2331'	'6666666.269698.peg.2463'	'853.99.peg.1640'	'6666666.269702.peg.965'	'6666666.245838.peg.2073'	'657322.67.peg.1283'	'718252.45.peg.2354'	'6666666.285823.peg.1159'	'6666666.285826.peg.1188'	'6666666.285827.peg.888'	'6666666.285829.peg.1575'	'6666666.285831.peg.799'	'6666666.285832.peg.1327'	'6666666.285833.peg.1478'	'6666666.285834.peg.1464'	'6666666.285835.peg.2067'	'6666666.285837.peg.79'	'6666666.285838.peg.515'	'6666666.285839.peg.569'	'6666666.245839.peg.216'	'6666666.245842.peg.432'	'6666666.243114.peg.231'	'6666666.243133.peg.2966'	'6666666.243774.peg.5133'	'6666666.247020.peg.2533'	'6666666.243118.peg.2562'	'6666666.243773.peg.354'	'6666666.243765.peg.791'	'6666666.243767.peg.2143'	'6666666.269699.peg.1319'	'6666666.243090.peg.4044'	'6666666.243772.peg.1198'	'6666666.243775.peg.1718'	'6666666.243766.peg.61'	'6666666.243086.peg.823'	'6666666.243764.peg.1791'
rum465:	'6666666.234250.peg.2469'	'6666666.234253.peg.1245'	'572511.8.peg.377'	'6666666.243771.peg.2026'	'6666666.243777.peg.1603'	'214851.3.peg.2231'	'6666666.243768.peg.3067'	'6666666.269701.peg.1485'	'6666666.269697.peg.100'	'853.94.peg.1309'	'853.95.peg.1709'	'853.96.peg.2106'	'853.97.peg.2088'	'853.98.peg.2330'	'6666666.269698.peg.2462'	'853.99.peg.1641'	'6666666.269702.peg.964'	'6666666.245838.peg.2074'	'657322.67.peg.1282'	'718252.45.peg.2355'	'6666666.285823.peg.1160'	'6666666.285826.peg.1189'	'6666666.285827.peg.889'	'6666666.285829.peg.1576'	'6666666.285831.peg.800'	'6666666.285832.peg.1326'	'6666666.285833.peg.1477'	'6666666.285834.peg.1465'	'6666666.285835.peg.2068'	'6666666.285837.peg.78'	'6666666.285838.peg.514'	'6666666.285839.peg.570'	'6666666.245839.peg.217'	'6666666.245842.peg.431'	'6666666.243114.peg.230'	'6666666.243133.peg.2967'	'6666666.243774.peg.5134'	'6666666.247020.peg.2532'	'6666666.243118.peg.2561'	'6666666.243773.peg.353'	'6666666.243765.peg.792'	'6666666.243767.peg.2142'	'6666666.269699.peg.1320'	'6666666.243090.peg.4045'	'6666666.243772.peg.1199'	'6666666.243775.peg.1719'	'6666666.243766.peg.62'	'6666666.243086.peg.822'	'6666666.243764.peg.1792'
rum466:	'6666666.234250.peg.557'	'6666666.234253.peg.2722'	'572511.8.peg.376'	'6666666.243771.peg.791'	'6666666.243777.peg.1367'	'214851.3.peg.1752'	'6666666.243768.peg.762'	'6666666.269701.peg.396'	'6666666.269697.peg.349'	'853.94.peg.267'	'853.95.peg.392'	'853.96.peg.2062'	'853.97.peg.2419'	'853.98.peg.1717'	'6666666.269698.peg.1369'	'853.99.peg.1975'	'6666666.269702.peg.729'	'6666666.245838.peg.594'	'657322.67.peg.996'	'718252.45.peg.437'	'6666666.285823.peg.968'	'6666666.285826.peg.939'	'6666666.285827.peg.841'	'6666666.285829.peg.2201'	'6666666.285831.peg.621'	'6666666.285832.peg.1016'	'6666666.285833.peg.1189'	'6666666.285834.peg.2075'	'6666666.285835.peg.2027'	'6666666.285837.peg.898'	'6666666.285838.peg.2084'	'6666666.285839.peg.2046'	'6666666.245839.peg.1342'	'6666666.245842.peg.201'	'6666666.243114.peg.1971'	'6666666.243133.peg.1209'	'6666666.243774.peg.5136'	'6666666.247020.peg.1156'	'6666666.243118.peg.957'	'6666666.243773.peg.2551'	'6666666.243765.peg.2193'	'6666666.243767.peg.2141'	'6666666.269699.peg.2124'	'6666666.243090.peg.4046'	'6666666.243772.peg.1200'	'6666666.243775.peg.1182'	'6666666.243766.peg.230'	'6666666.243086.peg.821'	'6666666.243764.peg.1794'
rum467:	'6666666.234250.peg.1452'	'6666666.234253.peg.510'	'572511.8.peg.2110'	'6666666.243771.peg.2136'	'6666666.243777.peg.1338'	'214851.3.peg.2686'	'6666666.243768.peg.853'	'6666666.269701.peg.1043'	'6666666.269697.peg.1660'	'853.94.peg.1886'	'853.95.peg.902'	'853.96.peg.1868'	'853.97.peg.498'	'853.98.peg.2138'	'6666666.269698.peg.2142'	'853.99.peg.1199'	'6666666.269702.peg.1288'	'6666666.245838.peg.2870'	'657322.67.peg.2615'	'718252.45.peg.2324'	'6666666.285823.peg.2687'	'6666666.285826.peg.1961'	'6666666.285827.peg.2254'	'6666666.285829.peg.922'	'6666666.285831.peg.1435'	'6666666.285832.peg.2606'	'6666666.285833.peg.2597'	'6666666.285834.peg.903'	'6666666.285835.peg.1211'	'6666666.285837.peg.2215'	'6666666.285838.peg.1632'	'6666666.285839.peg.1690'	'6666666.245839.peg.1725'	'6666666.245842.peg.1033'	'6666666.243114.peg.1015'	'6666666.243133.peg.400'	'6666666.243774.peg.5148'	'6666666.247020.peg.2084'	'6666666.243118.peg.1717'	'6666666.243773.peg.3186'	'6666666.243765.peg.1340'	'6666666.243767.peg.80'	'6666666.269699.peg.960'	'6666666.243090.peg.2916'	'6666666.243772.peg.2998'	'6666666.243775.peg.1666'	'6666666.243766.peg.1548'	'6666666.243086.peg.2012'	'6666666.243764.peg.2620'
rum468:	'6666666.234250.peg.1453'	'6666666.234253.peg.509'	'572511.8.peg.2112'	'6666666.243771.peg.2137'	'6666666.243777.peg.2745'	'214851.3.peg.2687'	'6666666.243768.peg.854'	'6666666.269701.peg.1042'	'6666666.269697.peg.1661'	'853.94.peg.1887'	'853.95.peg.901'	'853.96.peg.1867'	'853.97.peg.497'	'853.98.peg.2137'	'6666666.269698.peg.2141'	'853.99.peg.1200'	'6666666.269702.peg.1289'	'6666666.245838.peg.2869'	'657322.67.peg.2616'	'718252.45.peg.2325'	'6666666.285823.peg.2686'	'6666666.285826.peg.1962'	'6666666.285827.peg.2253'	'6666666.285829.peg.921'	'6666666.285831.peg.1436'	'6666666.285832.peg.2607'	'6666666.285833.peg.2598'	'6666666.285834.peg.902'	'6666666.285835.peg.1212'	'6666666.285837.peg.2216'	'6666666.285838.peg.1631'	'6666666.285839.peg.1691'	'6666666.245839.peg.1724'	'6666666.245842.peg.1034'	'6666666.243114.peg.1014'	'6666666.243133.peg.401'	'6666666.243774.peg.5150'	'6666666.247020.peg.2085'	'6666666.243118.peg.1718'	'6666666.243773.peg.3185'	'6666666.243765.peg.1339'	'6666666.243767.peg.60'	'6666666.269699.peg.961'	'6666666.243090.peg.2914'	'6666666.243772.peg.3001'	'6666666.243775.peg.1667'	'6666666.243766.peg.1549'	'6666666.243086.peg.2010'	'6666666.243764.peg.2618'
rum469:	'6666666.234250.peg.1455'	'6666666.234253.peg.507'	'572511.8.peg.2113'	'6666666.243771.peg.2140'	'6666666.243777.peg.2743'	'214851.3.peg.2690'	'6666666.243768.peg.856'	'6666666.269701.peg.1040'	'6666666.269697.peg.1663'	'853.94.peg.1889'	'853.95.peg.899'	'853.96.peg.1865'	'853.97.peg.495'	'853.98.peg.2135'	'6666666.269698.peg.2139'	'853.99.peg.1202'	'6666666.269702.peg.1291'	'6666666.245838.peg.2867'	'657322.67.peg.2618'	'718252.45.peg.2327'	'6666666.285823.peg.2684'	'6666666.285826.peg.1964'	'6666666.285827.peg.2251'	'6666666.285829.peg.919'	'6666666.285831.peg.1438'	'6666666.285832.peg.2609'	'6666666.285833.peg.2600'	'6666666.285834.peg.900'	'6666666.285835.peg.1214'	'6666666.285837.peg.2218'	'6666666.285838.peg.1629'	'6666666.285839.peg.1693'	'6666666.245839.peg.1722'	'6666666.245842.peg.1036'	'6666666.243114.peg.1012'	'6666666.243133.peg.404'	'6666666.243774.peg.5152'	'6666666.247020.peg.2087'	'6666666.243118.peg.1719'	'6666666.243773.peg.3184'	'6666666.243765.peg.1337'	'6666666.243767.peg.58'	'6666666.269699.peg.963'	'6666666.243090.peg.2912'	'6666666.243772.peg.3003'	'6666666.243775.peg.1668'	'6666666.243766.peg.1542'	'6666666.243086.peg.2008'	'6666666.243764.peg.2616'
rum470:	'6666666.234250.peg.1456'	'6666666.234253.peg.506'	'572511.8.peg.2114'	'6666666.243771.peg.2141'	'6666666.243777.peg.2742'	'214851.3.peg.2691'	'6666666.243768.peg.857'	'6666666.269701.peg.1039'	'6666666.269697.peg.1664'	'853.94.peg.1890'	'853.95.peg.898'	'853.96.peg.1864'	'853.97.peg.494'	'853.98.peg.2134'	'6666666.269698.peg.2138'	'853.99.peg.1203'	'6666666.269702.peg.1292'	'6666666.245838.peg.2866'	'657322.67.peg.2619'	'718252.45.peg.2328'	'6666666.285823.peg.2683'	'6666666.285826.peg.1965'	'6666666.285827.peg.2250'	'6666666.285829.peg.918'	'6666666.285831.peg.1439'	'6666666.285832.peg.2610'	'6666666.285833.peg.2601'	'6666666.285834.peg.899'	'6666666.285835.peg.1215'	'6666666.285837.peg.2219'	'6666666.285838.peg.1628'	'6666666.285839.peg.1694'	'6666666.245839.peg.1721'	'6666666.245842.peg.1037'	'6666666.243114.peg.1011'	'6666666.243133.peg.405'	'6666666.243774.peg.5153'	'6666666.247020.peg.2088'	'6666666.243118.peg.1720'	'6666666.243773.peg.3183'	'6666666.243765.peg.1336'	'6666666.243767.peg.57'	'6666666.269699.peg.964'	'6666666.243090.peg.2911'	'6666666.243772.peg.3004'	'6666666.243775.peg.1669'	'6666666.243766.peg.1541'	'6666666.243086.peg.2007'	'6666666.243764.peg.2615'
rum471:	'6666666.234250.peg.515'	'6666666.234253.peg.2505'	'572511.8.peg.2116'	'6666666.243771.peg.2475'	'6666666.243777.peg.2552'	'214851.3.peg.1741'	'6666666.243768.peg.2102'	'6666666.269701.peg.13'	'6666666.269697.peg.429'	'853.94.peg.381'	'853.95.peg.2346'	'853.96.peg.1126'	'853.97.peg.1763'	'853.98.peg.198'	'6666666.269698.peg.720'	'853.99.peg.331'	'6666666.269702.peg.353'	'6666666.245838.peg.1684'	'657322.67.peg.1884'	'718252.45.peg.2955'	'6666666.285823.peg.2949'	'6666666.285826.peg.1621'	'6666666.285827.peg.1297'	'6666666.285829.peg.2358'	'6666666.285831.peg.1230'	'6666666.285832.peg.2062'	'6666666.285833.peg.2120'	'6666666.285834.peg.2316'	'6666666.285835.peg.2666'	'6666666.285837.peg.1594'	'6666666.285838.peg.2798'	'6666666.285839.peg.2422'	'6666666.245839.peg.1460'	'6666666.245842.peg.607'	'6666666.243114.peg.475'	'6666666.243133.peg.341'	'6666666.243774.peg.5154'	'6666666.247020.peg.1906'	'6666666.243118.peg.485'	'6666666.243773.peg.204'	'6666666.243765.peg.800'	'6666666.243767.peg.56'	'6666666.269699.peg.648'	'6666666.243090.peg.2910'	'6666666.243772.peg.3005'	'6666666.243775.peg.1710'	'6666666.243766.peg.2556'	'6666666.243086.peg.2006'	'6666666.243764.peg.2613'
rum472:	'6666666.234250.peg.1857'	'6666666.234253.peg.2398'	'572511.8.peg.777'	'6666666.243771.peg.916'	'6666666.243777.peg.1997'	'214851.3.peg.1227'	'6666666.243768.peg.1803'	'6666666.269701.peg.2810'	'6666666.269697.peg.1729'	'853.94.peg.1954'	'853.95.peg.838'	'853.96.peg.1173'	'853.97.peg.1361'	'853.98.peg.581'	'6666666.269698.peg.2350'	'853.99.peg.2289'	'6666666.269702.peg.175'	'6666666.245838.peg.2176'	'657322.67.peg.2457'	'718252.45.peg.2150'	'6666666.285823.peg.302'	'6666666.285826.peg.1810'	'6666666.285827.peg.1578'	'6666666.285829.peg.790'	'6666666.285831.peg.2020'	'6666666.285832.peg.2509'	'6666666.285833.peg.2508'	'6666666.285834.peg.769'	'6666666.285835.peg.1085'	'6666666.285837.peg.2104'	'6666666.285838.peg.1756'	'6666666.285839.peg.1104'	'6666666.245839.peg.1848'	'6666666.245842.peg.1195'	'6666666.243114.peg.1395'	'6666666.243133.peg.1352'	'6666666.243774.peg.5226'	'6666666.247020.peg.797'	'6666666.243118.peg.1790'	'6666666.243773.peg.2402'	'6666666.243765.peg.666'	'6666666.243767.peg.3086'	'6666666.269699.peg.1630'	'6666666.243090.peg.2706'	'6666666.243772.peg.1118'	'6666666.243775.peg.266'	'6666666.243766.peg.880'	'6666666.243086.peg.519'	'6666666.243764.peg.4985'
rum473:	'6666666.234250.peg.941'	'6666666.234253.peg.388'	'572511.8.peg.1777'	'6666666.243771.peg.1431'	'6666666.243777.peg.930'	'214851.3.peg.1393'	'6666666.243768.peg.1279'	'6666666.269701.peg.927'	'6666666.269697.peg.688'	'853.94.peg.647'	'853.95.peg.2011'	'853.96.peg.1011'	'853.97.peg.1033'	'853.98.peg.2021'	'6666666.269698.peg.2025'	'853.99.peg.561'	'6666666.269702.peg.1406'	'6666666.245838.peg.2775'	'657322.67.peg.2732'	'718252.45.peg.2114'	'6666666.285823.peg.2371'	'6666666.285826.peg.2415'	'6666666.285827.peg.2121'	'6666666.285829.peg.118'	'6666666.285831.peg.1570'	'6666666.285832.peg.2728'	'6666666.285833.peg.2831'	'6666666.285834.peg.120'	'6666666.285835.peg.227'	'6666666.285837.peg.2341'	'6666666.285838.peg.1096'	'6666666.285839.peg.1936'	'6666666.245839.peg.2549'	'6666666.245842.peg.791'	'6666666.243114.peg.1240'	'6666666.243133.peg.2025'	'6666666.243774.peg.525'	'6666666.247020.peg.1780'	'6666666.243118.peg.2740'	'6666666.243773.peg.2818'	'6666666.243765.peg.3087'	'6666666.243767.peg.288'	'6666666.269699.peg.423'	'6666666.243090.peg.2630'	'6666666.243772.peg.79'	'6666666.243775.peg.1188'	'6666666.243766.peg.778'	'6666666.243086.peg.2187'	'6666666.243764.peg.4903'
rum474:	'6666666.234250.peg.1582'	'6666666.234253.peg.2558'	'572511.8.peg.1801'	'6666666.243771.peg.907'	'6666666.243777.peg.1744'	'214851.3.peg.1282'	'6666666.243768.peg.3048'	'6666666.269701.peg.2460'	'6666666.269697.peg.393'	'853.94.peg.345'	'853.95.peg.2095'	'853.96.peg.2540'	'853.97.peg.1965'	'853.98.peg.2512'	'6666666.269698.peg.2645'	'853.99.peg.1130'	'6666666.269702.peg.2104'	'6666666.245838.peg.764'	'657322.67.peg.341'	'718252.45.peg.1464'	'6666666.285823.peg.420'	'6666666.285826.peg.424'	'6666666.285827.peg.1687'	'6666666.285829.peg.1142'	'6666666.285831.peg.2122'	'6666666.285832.peg.419'	'6666666.285833.peg.694'	'6666666.285834.peg.1041'	'6666666.285835.peg.114'	'6666666.285837.peg.1531'	'6666666.285838.peg.1788'	'6666666.285839.peg.1461'	'6666666.245839.peg.1058'	'6666666.245842.peg.672'	'6666666.243114.peg.1223'	'6666666.243133.peg.1363'	'6666666.243774.peg.528'	'6666666.247020.peg.890'	'6666666.243118.peg.2195'	'6666666.243773.peg.2857'	'6666666.243765.peg.654'	'6666666.243767.peg.292'	'6666666.269699.peg.891'	'6666666.243090.peg.2633'	'6666666.243772.peg.74'	'6666666.243775.peg.2310'	'6666666.243766.peg.870'	'6666666.243086.peg.2192'	'6666666.243764.peg.4906'
rum475:	'6666666.234250.peg.2298'	'6666666.234253.peg.2357'	'572511.8.peg.3427'	'6666666.243771.peg.72'	'6666666.243777.peg.4294'	'214851.3.peg.1461'	'6666666.243768.peg.939'	'6666666.269701.peg.2770'	'6666666.269697.peg.675'	'853.94.peg.634'	'853.95.peg.2013'	'853.96.peg.1301'	'853.97.peg.2863'	'853.98.peg.540'	'6666666.269698.peg.2309'	'853.99.peg.582'	'6666666.269702.peg.132'	'6666666.245838.peg.996'	'657322.67.peg.2498'	'718252.45.peg.112'	'6666666.285823.peg.2033'	'6666666.285826.peg.2472'	'6666666.285827.peg.2699'	'6666666.285829.peg.2732'	'6666666.285831.peg.2340'	'6666666.285832.peg.2551'	'6666666.285833.peg.2549'	'6666666.285834.peg.2661'	'6666666.285835.peg.544'	'6666666.285837.peg.2182'	'6666666.285838.peg.2581'	'6666666.285839.peg.764'	'6666666.245839.peg.636'	'6666666.245842.peg.658'	'6666666.243114.peg.914'	'6666666.243133.peg.1776'	'6666666.243774.peg.5334'	'6666666.247020.peg.1678'	'6666666.243118.peg.460'	'6666666.243773.peg.2700'	'6666666.243765.peg.1260'	'6666666.243767.peg.2726'	'6666666.269699.peg.402'	'6666666.243090.peg.3285'	'6666666.243772.peg.3681'	'6666666.243775.peg.1129'	'6666666.243766.peg.1278'	'6666666.243086.peg.1457'	'6666666.243764.peg.2992'
rum476:	'6666666.234250.peg.808'	'6666666.234253.peg.2173'	'572511.8.peg.774'	'6666666.243771.peg.2654'	'6666666.243777.peg.1571'	'214851.3.peg.2563'	'6666666.243768.peg.3074'	'6666666.269701.peg.117'	'6666666.269697.peg.2086'	'853.94.peg.1482'	'853.95.peg.1540'	'853.96.peg.408'	'853.97.peg.33'	'853.98.peg.1052'	'6666666.269698.peg.989'	'853.99.peg.1827'	'6666666.269702.peg.263'	'6666666.245838.peg.319'	'657322.67.peg.874'	'718252.45.peg.2691'	'6666666.285823.peg.1121'	'6666666.285826.peg.759'	'6666666.285827.peg.472'	'6666666.285829.peg.1978'	'6666666.285831.peg.547'	'6666666.285832.peg.897'	'6666666.285833.peg.1064'	'6666666.285834.peg.1868'	'6666666.285835.peg.996'	'6666666.285837.peg.1286'	'6666666.285838.peg.2147'	'6666666.285839.peg.2234'	'6666666.245839.peg.325'	'6666666.245842.peg.323'	'6666666.243114.peg.1790'	'6666666.243133.peg.287'	'6666666.243774.peg.5336'	'6666666.247020.peg.2409'	'6666666.243118.peg.947'	'6666666.243773.peg.1112'	'6666666.243765.peg.3052'	'6666666.243767.peg.2724'	'6666666.269699.peg.1989'	'6666666.243090.peg.1538'	'6666666.243772.peg.3678'	'6666666.243775.peg.2168'	'6666666.243766.peg.1900'	'6666666.243086.peg.1455'	'6666666.243764.peg.354'
rum477:	'6666666.234250.peg.2399'	'6666666.234253.peg.299'	'572511.8.peg.1629'	'6666666.243771.peg.1449'	'6666666.243777.peg.3814'	'214851.3.peg.2747'	'6666666.243768.peg.518'	'6666666.269701.peg.839'	'6666666.269697.peg.544'	'853.94.peg.496'	'853.95.peg.2900'	'853.96.peg.1063'	'853.97.peg.718'	'853.98.peg.1491'	'6666666.269698.peg.1442'	'853.99.peg.1307'	'6666666.269702.peg.1514'	'6666666.245838.peg.2690'	'657322.67.peg.2820'	'718252.45.peg.54'	'6666666.285823.peg.2649'	'6666666.285826.peg.2524'	'6666666.285827.peg.2216'	'6666666.285829.peg.2784'	'6666666.285831.peg.1472'	'6666666.285832.peg.2818'	'6666666.285833.peg.2920'	'6666666.285834.peg.2728'	'6666666.285835.peg.179'	'6666666.285837.peg.2429'	'6666666.285838.peg.1534'	'6666666.285839.peg.732'	'6666666.245839.peg.2667'	'6666666.245842.peg.1288'	'6666666.243114.peg.965'	'6666666.243133.peg.1265'	'6666666.243774.peg.5359'	'6666666.247020.peg.1937'	'6666666.243118.peg.2987'	'6666666.243773.peg.1242'	'6666666.243765.peg.2922'	'6666666.243767.peg.2012'	'6666666.269699.peg.1096'	'6666666.243090.peg.678'	'6666666.243772.peg.1842'	'6666666.243775.peg.1685'	'6666666.243766.peg.308'	'6666666.243086.peg.331'	'6666666.243764.peg.999'
rum478:	'6666666.234250.peg.2402'	'6666666.234253.peg.301'	'572511.8.peg.2955'	'6666666.243771.peg.1450'	'6666666.243777.peg.3817'	'214851.3.peg.2742'	'6666666.243768.peg.516'	'6666666.269701.peg.841'	'6666666.269697.peg.542'	'853.94.peg.494'	'853.95.peg.2898'	'853.96.peg.1065'	'853.97.peg.715'	'853.98.peg.1489'	'6666666.269698.peg.1440'	'853.99.peg.1305'	'6666666.269702.peg.1512'	'6666666.245838.peg.2692'	'657322.67.peg.2818'	'718252.45.peg.52'	'6666666.285823.peg.2651'	'6666666.285826.peg.2527'	'6666666.285827.peg.2218'	'6666666.285829.peg.2781'	'6666666.285831.peg.1470'	'6666666.285832.peg.2816'	'6666666.285833.peg.2918'	'6666666.285834.peg.2726'	'6666666.285835.peg.177'	'6666666.285837.peg.2427'	'6666666.285838.peg.1536'	'6666666.285839.peg.734'	'6666666.245839.peg.2669'	'6666666.245842.peg.1293'	'6666666.243114.peg.970'	'6666666.243133.peg.1262'	'6666666.243774.peg.5364'	'6666666.247020.peg.1935'	'6666666.243118.peg.2992'	'6666666.243773.peg.1245'	'6666666.243765.peg.2920'	'6666666.243767.peg.2009'	'6666666.269699.peg.1094'	'6666666.243090.peg.675'	'6666666.243772.peg.1837'	'6666666.243775.peg.1683'	'6666666.243766.peg.310'	'6666666.243086.peg.328'	'6666666.243764.peg.1002'
rum479:	'6666666.234250.peg.2403'	'6666666.234253.peg.302'	'572511.8.peg.2956'	'6666666.243771.peg.1451'	'6666666.243777.peg.3818'	'214851.3.peg.2741'	'6666666.243768.peg.515'	'6666666.269701.peg.842'	'6666666.269697.peg.541'	'853.94.peg.493'	'853.95.peg.2897'	'853.96.peg.1066'	'853.97.peg.714'	'853.98.peg.1488'	'6666666.269698.peg.1439'	'853.99.peg.1304'	'6666666.269702.peg.1511'	'6666666.245838.peg.2693'	'657322.67.peg.2817'	'718252.45.peg.51'	'6666666.285823.peg.2652'	'6666666.285826.peg.2528'	'6666666.285827.peg.2219'	'6666666.285829.peg.2780'	'6666666.285831.peg.1469'	'6666666.285832.peg.2815'	'6666666.285833.peg.2917'	'6666666.285834.peg.2725'	'6666666.285835.peg.176'	'6666666.285837.peg.2426'	'6666666.285838.peg.1537'	'6666666.285839.peg.735'	'6666666.245839.peg.2670'	'6666666.245842.peg.1294'	'6666666.243114.peg.971'	'6666666.243133.peg.1261'	'6666666.243774.peg.5365'	'6666666.247020.peg.1934'	'6666666.243118.peg.2993'	'6666666.243773.peg.1246'	'6666666.243765.peg.2919'	'6666666.243767.peg.2008'	'6666666.269699.peg.1093'	'6666666.243090.peg.674'	'6666666.243772.peg.1836'	'6666666.243775.peg.1682'	'6666666.243766.peg.312'	'6666666.243086.peg.327'	'6666666.243764.peg.1003'
rum480:	'6666666.234250.peg.2147'	'6666666.234253.peg.986'	'572511.8.peg.2958'	'6666666.243771.peg.2130'	'6666666.243777.peg.1964'	'214851.3.peg.2417'	'6666666.243768.peg.711'	'6666666.269701.peg.2628'	'6666666.269697.peg.1819'	'853.94.peg.2043'	'853.95.peg.2076'	'853.96.peg.752'	'853.97.peg.1673'	'853.98.peg.654'	'6666666.269698.peg.499'	'853.99.peg.1096'	'6666666.269702.peg.501'	'6666666.245838.peg.141'	'657322.67.peg.1555'	'718252.45.peg.1206'	'6666666.285823.peg.250'	'6666666.285826.peg.1756'	'6666666.285827.peg.1522'	'6666666.285829.peg.2657'	'6666666.285831.peg.1966'	'6666666.285832.peg.1629'	'6666666.285833.peg.1849'	'6666666.285834.peg.2587'	'6666666.285835.peg.1068'	'6666666.285837.peg.1241'	'6666666.285838.peg.1726'	'6666666.285839.peg.848'	'6666666.245839.peg.1864'	'6666666.245842.peg.41'	'6666666.243114.peg.1112'	'6666666.243133.peg.2391'	'6666666.243774.peg.5374'	'6666666.247020.peg.753'	'6666666.243118.peg.80'	'6666666.243773.peg.436'	'6666666.243765.peg.681'	'6666666.243767.peg.2007'	'6666666.269699.peg.871'	'6666666.243090.peg.672'	'6666666.243772.peg.1835'	'6666666.243775.peg.2368'	'6666666.243766.peg.653'	'6666666.243086.peg.326'	'6666666.243764.peg.1004'
rum481:	'6666666.234250.peg.2148'	'6666666.234253.peg.987'	'572511.8.peg.2959'	'6666666.243771.peg.2129'	'6666666.243777.peg.1965'	'214851.3.peg.2416'	'6666666.243768.peg.710'	'6666666.269701.peg.2627'	'6666666.269697.peg.1818'	'853.94.peg.2042'	'853.95.peg.2075'	'853.96.peg.753'	'853.97.peg.1672'	'853.98.peg.655'	'6666666.269698.peg.498'	'853.99.peg.1095'	'6666666.269702.peg.500'	'6666666.245838.peg.142'	'657322.67.peg.1554'	'718252.45.peg.1205'	'6666666.285823.peg.251'	'6666666.285826.peg.1757'	'6666666.285827.peg.1523'	'6666666.285829.peg.2656'	'6666666.285831.peg.1967'	'6666666.285832.peg.1628'	'6666666.285833.peg.1848'	'6666666.285834.peg.2586'	'6666666.285835.peg.1067'	'6666666.285837.peg.1240'	'6666666.285838.peg.1727'	'6666666.285839.peg.849'	'6666666.245839.peg.1865'	'6666666.245842.peg.42'	'6666666.243114.peg.1113'	'6666666.243133.peg.2390'	'6666666.243774.peg.5375'	'6666666.247020.peg.752'	'6666666.243118.peg.79'	'6666666.243773.peg.437'	'6666666.243765.peg.682'	'6666666.243767.peg.2006'	'6666666.269699.peg.870'	'6666666.243090.peg.671'	'6666666.243772.peg.1834'	'6666666.243775.peg.2367'	'6666666.243766.peg.654'	'6666666.243086.peg.325'	'6666666.243764.peg.1005'
rum482:	'6666666.234250.peg.2150'	'6666666.234253.peg.988'	'572511.8.peg.3191'	'6666666.243771.peg.2128'	'6666666.243777.peg.1967'	'214851.3.peg.2415'	'6666666.243768.peg.708'	'6666666.269701.peg.2626'	'6666666.269697.peg.1817'	'853.94.peg.2041'	'853.95.peg.2074'	'853.96.peg.754'	'853.97.peg.1671'	'853.98.peg.656'	'6666666.269698.peg.497'	'853.99.peg.1094'	'6666666.269702.peg.499'	'6666666.245838.peg.143'	'657322.67.peg.1553'	'718252.45.peg.1204'	'6666666.285823.peg.252'	'6666666.285826.peg.1758'	'6666666.285827.peg.1524'	'6666666.285829.peg.2654'	'6666666.285831.peg.1968'	'6666666.285832.peg.1627'	'6666666.285833.peg.1847'	'6666666.285834.peg.2585'	'6666666.285835.peg.1066'	'6666666.285837.peg.1239'	'6666666.285838.peg.1728'	'6666666.285839.peg.851'	'6666666.245839.peg.1866'	'6666666.245842.peg.43'	'6666666.243114.peg.1114'	'6666666.243133.peg.2388'	'6666666.243774.peg.5376'	'6666666.247020.peg.751'	'6666666.243118.peg.2643'	'6666666.243773.peg.438'	'6666666.243765.peg.684'	'6666666.243767.peg.2005'	'6666666.269699.peg.869'	'6666666.243090.peg.670'	'6666666.243772.peg.1833'	'6666666.243775.peg.1517'	'6666666.243766.peg.656'	'6666666.243086.peg.324'	'6666666.243764.peg.1006'
rum483:	'6666666.234250.peg.2151'	'6666666.234253.peg.989'	'572511.8.peg.3192'	'6666666.243771.peg.2127'	'6666666.243777.peg.1968'	'214851.3.peg.2414'	'6666666.243768.peg.707'	'6666666.269701.peg.2625'	'6666666.269697.peg.1816'	'853.94.peg.2040'	'853.95.peg.2073'	'853.96.peg.755'	'853.97.peg.1670'	'853.98.peg.657'	'6666666.269698.peg.496'	'853.99.peg.1093'	'6666666.269702.peg.498'	'6666666.245838.peg.144'	'657322.67.peg.1552'	'718252.45.peg.1203'	'6666666.285823.peg.253'	'6666666.285826.peg.1759'	'6666666.285827.peg.1525'	'6666666.285829.peg.2653'	'6666666.285831.peg.1969'	'6666666.285832.peg.1626'	'6666666.285833.peg.1846'	'6666666.285834.peg.2584'	'6666666.285835.peg.1065'	'6666666.285837.peg.1238'	'6666666.285838.peg.1729'	'6666666.285839.peg.852'	'6666666.245839.peg.1867'	'6666666.245842.peg.44'	'6666666.243114.peg.1115'	'6666666.243133.peg.2387'	'6666666.243774.peg.5377'	'6666666.247020.peg.750'	'6666666.243118.peg.2644'	'6666666.243773.peg.439'	'6666666.243765.peg.685'	'6666666.243767.peg.2004'	'6666666.269699.peg.868'	'6666666.243090.peg.669'	'6666666.243772.peg.1832'	'6666666.243775.peg.1518'	'6666666.243766.peg.657'	'6666666.243086.peg.323'	'6666666.243764.peg.1007'
rum484:	'6666666.234250.peg.2152'	'6666666.234253.peg.990'	'572511.8.peg.3193'	'6666666.243771.peg.2126'	'6666666.243777.peg.1969'	'214851.3.peg.2413'	'6666666.243768.peg.706'	'6666666.269701.peg.2624'	'6666666.269697.peg.1815'	'853.94.peg.2039'	'853.95.peg.2072'	'853.96.peg.756'	'853.97.peg.1669'	'853.98.peg.658'	'6666666.269698.peg.495'	'853.99.peg.1092'	'6666666.269702.peg.497'	'6666666.245838.peg.145'	'657322.67.peg.1551'	'718252.45.peg.1202'	'6666666.285823.peg.254'	'6666666.285826.peg.1760'	'6666666.285827.peg.1526'	'6666666.285829.peg.2652'	'6666666.285831.peg.1970'	'6666666.285832.peg.1625'	'6666666.285833.peg.1845'	'6666666.285834.peg.2583'	'6666666.285835.peg.1064'	'6666666.285837.peg.1237'	'6666666.285838.peg.1730'	'6666666.285839.peg.853'	'6666666.245839.peg.1868'	'6666666.245842.peg.46'	'6666666.243114.peg.1116'	'6666666.243133.peg.2385'	'6666666.243774.peg.5378'	'6666666.247020.peg.749'	'6666666.243118.peg.2645'	'6666666.243773.peg.440'	'6666666.243765.peg.686'	'6666666.243767.peg.2003'	'6666666.269699.peg.867'	'6666666.243090.peg.668'	'6666666.243772.peg.1831'	'6666666.243775.peg.1519'	'6666666.243766.peg.658'	'6666666.243086.peg.322'	'6666666.243764.peg.1008'
rum487:	'6666666.234250.peg.1340'	'6666666.234253.peg.2422'	'572511.8.peg.1188'	'6666666.243771.peg.2322'	'6666666.243777.peg.1937'	'214851.3.peg.776'	'6666666.243768.peg.1779'	'6666666.269701.peg.2834'	'6666666.269697.peg.30'	'853.94.peg.6'	'853.95.peg.1204'	'853.96.peg.1155'	'853.97.peg.1338'	'853.98.peg.604'	'6666666.269698.peg.2373'	'853.99.peg.1027'	'6666666.269702.peg.199'	'6666666.245838.peg.2200'	'657322.67.peg.2433'	'718252.45.peg.1218'	'6666666.285823.peg.498'	'6666666.285826.peg.1576'	'6666666.285827.peg.133'	'6666666.285829.peg.965'	'6666666.285831.peg.119'	'6666666.285832.peg.2485'	'6666666.285833.peg.2484'	'6666666.285834.peg.946'	'6666666.285835.peg.2638'	'6666666.285837.peg.2081'	'6666666.285838.peg.1907'	'6666666.285839.peg.1646'	'6666666.245839.peg.1430'	'6666666.245842.peg.1324'	'6666666.243114.peg.1086'	'6666666.243133.peg.3180'	'6666666.243774.peg.5391'	'6666666.247020.peg.452'	'6666666.243118.peg.3088'	'6666666.243773.peg.377'	'6666666.243765.peg.388'	'6666666.243767.peg.3042'	'6666666.269699.peg.805'	'6666666.243090.peg.2567'	'6666666.243772.peg.1073'	'6666666.243775.peg.438'	'6666666.243766.peg.1740'	'6666666.243086.peg.474'	'6666666.243764.peg.4867'
rum488:	'6666666.234250.peg.1492'	'6666666.234253.peg.2423'	'572511.8.peg.1187'	'6666666.243771.peg.2323'	'6666666.243777.peg.1938'	'214851.3.peg.777'	'6666666.243768.peg.1778'	'6666666.269701.peg.2835'	'6666666.269697.peg.29'	'853.94.peg.5'	'853.95.peg.1205'	'853.96.peg.1156'	'853.97.peg.1337'	'853.98.peg.605'	'6666666.269698.peg.2374'	'853.99.peg.1026'	'6666666.269702.peg.200'	'6666666.245838.peg.2201'	'657322.67.peg.2432'	'718252.45.peg.1217'	'6666666.285823.peg.499'	'6666666.285826.peg.1575'	'6666666.285827.peg.134'	'6666666.285829.peg.966'	'6666666.285831.peg.120'	'6666666.285832.peg.2484'	'6666666.285833.peg.2483'	'6666666.285834.peg.947'	'6666666.285835.peg.2637'	'6666666.285837.peg.2080'	'6666666.285838.peg.1908'	'6666666.285839.peg.1645'	'6666666.245839.peg.1429'	'6666666.245842.peg.1325'	'6666666.243114.peg.1087'	'6666666.243133.peg.3181'	'6666666.243774.peg.5392'	'6666666.247020.peg.451'	'6666666.243118.peg.3087'	'6666666.243773.peg.376'	'6666666.243765.peg.389'	'6666666.243767.peg.3041'	'6666666.269699.peg.804'	'6666666.243090.peg.2568'	'6666666.243772.peg.1072'	'6666666.243775.peg.437'	'6666666.243766.peg.1741'	'6666666.243086.peg.473'	'6666666.243764.peg.4868'
rum489:	'6666666.234250.peg.1179'	'6666666.234253.peg.1839'	'572511.8.peg.2635'	'6666666.243771.peg.1208'	'6666666.243777.peg.1389'	'214851.3.peg.508'	'6666666.243768.peg.737'	'6666666.269701.peg.356'	'6666666.269697.peg.2586'	'853.94.peg.2593'	'853.95.peg.633'	'853.96.peg.1520'	'853.97.peg.2611'	'853.98.peg.1962'	'6666666.269698.peg.1932'	'853.99.peg.498'	'6666666.269702.peg.1633'	'6666666.245838.peg.2439'	'657322.67.peg.2281'	'718252.45.peg.1759'	'6666666.285823.peg.1928'	'6666666.285826.peg.1995'	'6666666.285827.peg.1806'	'6666666.285829.peg.583'	'6666666.285831.peg.2239'	'6666666.285832.peg.2346'	'6666666.285833.peg.2374'	'6666666.285834.peg.578'	'6666666.285835.peg.486'	'6666666.285837.peg.1883'	'6666666.285838.peg.1074'	'6666666.285839.peg.1300'	'6666666.245839.peg.2291'	'6666666.245842.peg.969'	'6666666.243114.peg.1028'	'6666666.243133.peg.1884'	'6666666.243774.peg.5393'	'6666666.247020.peg.336'	'6666666.243118.peg.2183'	'6666666.243773.peg.2682'	'6666666.243765.peg.2254'	'6666666.243767.peg.3040'	'6666666.269699.peg.486'	'6666666.243090.peg.1987'	'6666666.243772.peg.1071'	'6666666.243775.peg.1590'	'6666666.243766.peg.1694'	'6666666.243086.peg.472'	'6666666.243764.peg.4185'
rum490:	'6666666.234250.peg.1180'	'6666666.234253.peg.1838'	'572511.8.peg.2634'	'6666666.243771.peg.1207'	'6666666.243777.peg.1390'	'214851.3.peg.484'	'6666666.243768.peg.736'	'6666666.269701.peg.355'	'6666666.269697.peg.2587'	'853.94.peg.2594'	'853.95.peg.635'	'853.96.peg.1521'	'853.97.peg.2610'	'853.98.peg.1961'	'6666666.269698.peg.1931'	'853.99.peg.496'	'6666666.269702.peg.1634'	'6666666.245838.peg.2438'	'657322.67.peg.2280'	'718252.45.peg.1757'	'6666666.285823.peg.1926'	'6666666.285826.peg.1994'	'6666666.285827.peg.1805'	'6666666.285829.peg.584'	'6666666.285831.peg.2238'	'6666666.285832.peg.2345'	'6666666.285833.peg.2373'	'6666666.285834.peg.579'	'6666666.285835.peg.487'	'6666666.285837.peg.1882'	'6666666.285838.peg.1073'	'6666666.285839.peg.1298'	'6666666.245839.peg.2290'	'6666666.245842.peg.968'	'6666666.243114.peg.1030'	'6666666.243133.peg.1885'	'6666666.243774.peg.5395'	'6666666.247020.peg.335'	'6666666.243118.peg.2184'	'6666666.243773.peg.2681'	'6666666.243765.peg.2253'	'6666666.243767.peg.3039'	'6666666.269699.peg.487'	'6666666.243090.peg.2569'	'6666666.243772.peg.1070'	'6666666.243775.peg.1591'	'6666666.243766.peg.1693'	'6666666.243086.peg.471'	'6666666.243764.peg.4869'
rum491:	'6666666.234250.peg.1182'	'6666666.234253.peg.1837'	'572511.8.peg.1659'	'6666666.243771.peg.1205'	'6666666.243777.peg.1391'	'214851.3.peg.483'	'6666666.243768.peg.735'	'6666666.269701.peg.354'	'6666666.269697.peg.2588'	'853.94.peg.2595'	'853.95.peg.636'	'853.96.peg.1522'	'853.97.peg.2609'	'853.98.peg.1960'	'6666666.269698.peg.1930'	'853.99.peg.495'	'6666666.269702.peg.1635'	'6666666.245838.peg.2437'	'657322.67.peg.2279'	'718252.45.peg.1756'	'6666666.285823.peg.1925'	'6666666.285826.peg.1993'	'6666666.285827.peg.1804'	'6666666.285829.peg.585'	'6666666.285831.peg.2237'	'6666666.285832.peg.2344'	'6666666.285833.peg.2372'	'6666666.285834.peg.580'	'6666666.285835.peg.488'	'6666666.285837.peg.1881'	'6666666.285838.peg.1072'	'6666666.285839.peg.1297'	'6666666.245839.peg.2289'	'6666666.245842.peg.967'	'6666666.243114.peg.1031'	'6666666.243133.peg.1886'	'6666666.243774.peg.5396'	'6666666.247020.peg.334'	'6666666.243118.peg.2185'	'6666666.243773.peg.2680'	'6666666.243765.peg.2252'	'6666666.243767.peg.3038'	'6666666.269699.peg.488'	'6666666.243090.peg.2570'	'6666666.243772.peg.1069'	'6666666.243775.peg.1592'	'6666666.243766.peg.1690'	'6666666.243086.peg.470'	'6666666.243764.peg.4870'
rum492:	'6666666.234250.peg.1184'	'6666666.234253.peg.1836'	'572511.8.peg.1660'	'6666666.243771.peg.1204'	'6666666.243777.peg.1393'	'214851.3.peg.482'	'6666666.243768.peg.734'	'6666666.269701.peg.353'	'6666666.269697.peg.2589'	'853.94.peg.2596'	'853.95.peg.637'	'853.96.peg.1523'	'853.97.peg.2608'	'853.98.peg.1959'	'6666666.269698.peg.1929'	'853.99.peg.494'	'6666666.269702.peg.1636'	'6666666.245838.peg.2436'	'657322.67.peg.2278'	'718252.45.peg.1755'	'6666666.285823.peg.1924'	'6666666.285826.peg.1992'	'6666666.285827.peg.1803'	'6666666.285829.peg.586'	'6666666.285831.peg.2236'	'6666666.285832.peg.2343'	'6666666.285833.peg.2371'	'6666666.285834.peg.581'	'6666666.285835.peg.489'	'6666666.285837.peg.1880'	'6666666.285838.peg.1071'	'6666666.285839.peg.1296'	'6666666.245839.peg.2288'	'6666666.245842.peg.966'	'6666666.243114.peg.1032'	'6666666.243133.peg.1887'	'6666666.243774.peg.5397'	'6666666.247020.peg.333'	'6666666.243118.peg.2186'	'6666666.243773.peg.2678'	'6666666.243765.peg.2251'	'6666666.243767.peg.3037'	'6666666.269699.peg.489'	'6666666.243090.peg.2571'	'6666666.243772.peg.1068'	'6666666.243775.peg.1593'	'6666666.243766.peg.1689'	'6666666.243086.peg.469'	'6666666.243764.peg.4871'
rum493:	'6666666.234250.peg.1186'	'6666666.234253.peg.1834'	'572511.8.peg.1662'	'6666666.243771.peg.1202'	'6666666.243777.peg.1395'	'214851.3.peg.1267'	'6666666.243768.peg.732'	'6666666.269701.peg.351'	'6666666.269697.peg.2591'	'853.94.peg.2598'	'853.95.peg.640'	'853.96.peg.1525'	'853.97.peg.2606'	'853.98.peg.1957'	'6666666.269698.peg.1927'	'853.99.peg.492'	'6666666.269702.peg.1638'	'6666666.245838.peg.2434'	'657322.67.peg.2276'	'718252.45.peg.1753'	'6666666.285823.peg.1921'	'6666666.285826.peg.1990'	'6666666.285827.peg.1801'	'6666666.285829.peg.588'	'6666666.285831.peg.2234'	'6666666.285832.peg.2341'	'6666666.285833.peg.2369'	'6666666.285834.peg.583'	'6666666.285835.peg.491'	'6666666.285837.peg.1877'	'6666666.285838.peg.1069'	'6666666.285839.peg.1294'	'6666666.245839.peg.2286'	'6666666.245842.peg.89'	'6666666.243114.peg.445'	'6666666.243133.peg.1889'	'6666666.243774.peg.5399'	'6666666.247020.peg.331'	'6666666.243118.peg.2188'	'6666666.243773.peg.2676'	'6666666.243765.peg.2249'	'6666666.243767.peg.3035'	'6666666.269699.peg.491'	'6666666.243090.peg.2573'	'6666666.243772.peg.1066'	'6666666.243775.peg.1595'	'6666666.243766.peg.1687'	'6666666.243086.peg.467'	'6666666.243764.peg.4873'
rum494:	'6666666.234250.peg.1188'	'6666666.234253.peg.1833'	'572511.8.peg.1663'	'6666666.243771.peg.1201'	'6666666.243777.peg.1396'	'214851.3.peg.516'	'6666666.243768.peg.731'	'6666666.269701.peg.350'	'6666666.269697.peg.2592'	'853.94.peg.2599'	'853.95.peg.641'	'853.96.peg.1526'	'853.97.peg.2605'	'853.98.peg.1956'	'6666666.269698.peg.1926'	'853.99.peg.491'	'6666666.269702.peg.1639'	'6666666.245838.peg.2433'	'657322.67.peg.2275'	'718252.45.peg.1752'	'6666666.285823.peg.1920'	'6666666.285826.peg.1989'	'6666666.285827.peg.1800'	'6666666.285829.peg.590'	'6666666.285831.peg.2233'	'6666666.285832.peg.2340'	'6666666.285833.peg.2368'	'6666666.285834.peg.585'	'6666666.285835.peg.492'	'6666666.285837.peg.1876'	'6666666.285838.peg.1068'	'6666666.285839.peg.1292'	'6666666.245839.peg.2285'	'6666666.245842.peg.964'	'6666666.243114.peg.1034'	'6666666.243133.peg.1890'	'6666666.243774.peg.5400'	'6666666.247020.peg.330'	'6666666.243118.peg.2189'	'6666666.243773.peg.2675'	'6666666.243765.peg.2248'	'6666666.243767.peg.3033'	'6666666.269699.peg.492'	'6666666.243090.peg.2575'	'6666666.243772.peg.1064'	'6666666.243775.peg.1596'	'6666666.243766.peg.1686'	'6666666.243086.peg.465'	'6666666.243764.peg.4875'
rum495:	'6666666.234250.peg.1189'	'6666666.234253.peg.1832'	'572511.8.peg.1664'	'6666666.243771.peg.1200'	'6666666.243777.peg.1397'	'214851.3.peg.515'	'6666666.243768.peg.730'	'6666666.269701.peg.349'	'6666666.269697.peg.2593'	'853.94.peg.2600'	'853.95.peg.642'	'853.96.peg.1527'	'853.97.peg.2604'	'853.98.peg.1955'	'6666666.269698.peg.1925'	'853.99.peg.490'	'6666666.269702.peg.1640'	'6666666.245838.peg.2432'	'657322.67.peg.2274'	'718252.45.peg.1751'	'6666666.285823.peg.1919'	'6666666.285826.peg.1988'	'6666666.285827.peg.1799'	'6666666.285829.peg.591'	'6666666.285831.peg.2232'	'6666666.285832.peg.2339'	'6666666.285833.peg.2367'	'6666666.285834.peg.586'	'6666666.285835.peg.493'	'6666666.285837.peg.1875'	'6666666.285838.peg.1067'	'6666666.285839.peg.1291'	'6666666.245839.peg.2284'	'6666666.245842.peg.963'	'6666666.243114.peg.1035'	'6666666.243133.peg.1891'	'6666666.243774.peg.5401'	'6666666.247020.peg.329'	'6666666.243118.peg.2190'	'6666666.243773.peg.2674'	'6666666.243765.peg.2247'	'6666666.243767.peg.3032'	'6666666.269699.peg.493'	'6666666.243090.peg.2576'	'6666666.243772.peg.1063'	'6666666.243775.peg.1597'	'6666666.243766.peg.1685'	'6666666.243086.peg.464'	'6666666.243764.peg.4876'
rum496:	'6666666.234250.peg.1638'	'6666666.234253.peg.260'	'572511.8.peg.1445'	'6666666.243771.peg.1199'	'6666666.243777.peg.3682'	'214851.3.peg.1808'	'6666666.243768.peg.2086'	'6666666.269701.peg.803'	'6666666.269697.peg.845'	'853.94.peg.804'	'853.95.peg.1849'	'853.96.peg.1390'	'853.97.peg.757'	'853.98.peg.1528'	'6666666.269698.peg.1481'	'853.99.peg.688'	'6666666.269702.peg.1552'	'6666666.245838.peg.2652'	'657322.67.peg.2859'	'718252.45.peg.1908'	'6666666.285823.peg.2419'	'6666666.285826.peg.2186'	'6666666.285827.peg.2167'	'6666666.285829.peg.250'	'6666666.285831.peg.1524'	'6666666.285832.peg.2855'	'6666666.285833.peg.2959'	'6666666.285834.peg.252'	'6666666.285835.peg.355'	'6666666.285837.peg.2467'	'6666666.285838.peg.1310'	'6666666.285839.peg.1806'	'6666666.245839.peg.2423'	'6666666.245842.peg.1081'	'6666666.243114.peg.775'	'6666666.243133.peg.1892'	'6666666.243774.peg.5402'	'6666666.247020.peg.1976'	'6666666.243118.peg.1710'	'6666666.243773.peg.2673'	'6666666.243765.peg.2233'	'6666666.243767.peg.3031'	'6666666.269699.peg.294'	'6666666.243090.peg.2577'	'6666666.243772.peg.1062'	'6666666.243775.peg.1557'	'6666666.243766.peg.1752'	'6666666.243086.peg.463'	'6666666.243764.peg.4877'
rum497:	'6666666.234250.peg.1637'	'6666666.234253.peg.261'	'572511.8.peg.1444'	'6666666.243771.peg.1198'	'6666666.243777.peg.3683'	'214851.3.peg.1809'	'6666666.243768.peg.2085'	'6666666.269701.peg.804'	'6666666.269697.peg.846'	'853.94.peg.805'	'853.95.peg.1848'	'853.96.peg.1391'	'853.97.peg.756'	'853.98.peg.1527'	'6666666.269698.peg.1480'	'853.99.peg.687'	'6666666.269702.peg.1551'	'6666666.245838.peg.2653'	'657322.67.peg.2858'	'718252.45.peg.1907'	'6666666.285823.peg.2420'	'6666666.285826.peg.2185'	'6666666.285827.peg.2168'	'6666666.285829.peg.251'	'6666666.285831.peg.1523'	'6666666.285832.peg.2854'	'6666666.285833.peg.2958'	'6666666.285834.peg.253'	'6666666.285835.peg.356'	'6666666.285837.peg.2466'	'6666666.285838.peg.1311'	'6666666.285839.peg.1805'	'6666666.245839.peg.2422'	'6666666.245842.peg.1080'	'6666666.243114.peg.774'	'6666666.243133.peg.1893'	'6666666.243774.peg.5403'	'6666666.247020.peg.1975'	'6666666.243118.peg.1709'	'6666666.243773.peg.2672'	'6666666.243765.peg.2232'	'6666666.243767.peg.3030'	'6666666.269699.peg.295'	'6666666.243090.peg.2578'	'6666666.243772.peg.1061'	'6666666.243775.peg.1558'	'6666666.243766.peg.1753'	'6666666.243086.peg.462'	'6666666.243764.peg.4878'
rum498:	'6666666.234250.peg.1436'	'6666666.234253.peg.2921'	'572511.8.peg.1864'	'6666666.243771.peg.2017'	'6666666.243777.peg.3924'	'214851.3.peg.555'	'6666666.243768.peg.1908'	'6666666.269701.peg.2475'	'6666666.269697.peg.1329'	'853.94.peg.1553'	'853.95.peg.576'	'853.96.peg.489'	'853.97.peg.1807'	'853.98.peg.2496'	'6666666.269698.peg.2629'	'853.99.peg.429'	'6666666.269702.peg.2119'	'6666666.245838.peg.778'	'657322.67.peg.363'	'718252.45.peg.296'	'6666666.285823.peg.2922'	'6666666.285826.peg.275'	'6666666.285827.peg.2493'	'6666666.285829.peg.936'	'6666666.285831.peg.1259'	'6666666.285832.peg.435'	'6666666.285833.peg.709'	'6666666.285834.peg.917'	'6666666.285835.peg.735'	'6666666.285837.peg.1546'	'6666666.285838.peg.2353'	'6666666.285839.peg.1677'	'6666666.245839.peg.1184'	'6666666.245842.peg.859'	'6666666.243114.peg.778'	'6666666.243133.peg.2405'	'6666666.243774.peg.5419'	'6666666.247020.peg.203'	'6666666.243118.peg.1943'	'6666666.243773.peg.830'	'6666666.243765.peg.1210'	'6666666.243767.peg.254'	'6666666.269699.peg.536'	'6666666.243090.peg.2971'	'6666666.243772.peg.460'	'6666666.243775.peg.1945'	'6666666.243766.peg.1853'	'6666666.243086.peg.2154'	'6666666.243764.peg.2666'
rum499:	'6666666.234250.peg.1435'	'6666666.234253.peg.2920'	'572511.8.peg.1020'	'6666666.243771.peg.2018'	'6666666.243777.peg.3923'	'214851.3.peg.554'	'6666666.243768.peg.1906'	'6666666.269701.peg.2474'	'6666666.269697.peg.1330'	'853.94.peg.1554'	'853.95.peg.575'	'853.96.peg.490'	'853.97.peg.1806'	'853.98.peg.2497'	'6666666.269698.peg.2630'	'853.99.peg.428'	'6666666.269702.peg.2118'	'6666666.245838.peg.777'	'657322.67.peg.362'	'718252.45.peg.297'	'6666666.285823.peg.2923'	'6666666.285826.peg.274'	'6666666.285827.peg.2494'	'6666666.285829.peg.937'	'6666666.285831.peg.1258'	'6666666.285832.peg.434'	'6666666.285833.peg.708'	'6666666.285834.peg.918'	'6666666.285835.peg.736'	'6666666.285837.peg.1545'	'6666666.285838.peg.2352'	'6666666.285839.peg.1676'	'6666666.245839.peg.1183'	'6666666.245842.peg.860'	'6666666.243114.peg.777'	'6666666.243133.peg.2406'	'6666666.243774.peg.5420'	'6666666.247020.peg.202'	'6666666.243118.peg.1941'	'6666666.243773.peg.831'	'6666666.243765.peg.1211'	'6666666.243767.peg.255'	'6666666.269699.peg.537'	'6666666.243090.peg.2972'	'6666666.243772.peg.461'	'6666666.243775.peg.1944'	'6666666.243766.peg.1854'	'6666666.243086.peg.2155'	'6666666.243764.peg.2667'
rum501:	'6666666.234250.peg.1022'	'6666666.234253.peg.210'	'572511.8.peg.1113'	'6666666.243771.peg.1100'	'6666666.243777.peg.4041'	'214851.3.peg.1299'	'6666666.243768.peg.892'	'6666666.269701.peg.756'	'6666666.269697.peg.814'	'853.94.peg.773'	'853.95.peg.1884'	'853.96.peg.1353'	'853.97.peg.804'	'853.98.peg.1577'	'6666666.269698.peg.1529'	'853.99.peg.769'	'6666666.269702.peg.2318'	'6666666.245838.peg.2602'	'657322.67.peg.2907'	'718252.45.peg.2071'	'6666666.285823.peg.2206'	'6666666.285826.peg.2389'	'6666666.285827.peg.1934'	'6666666.285829.peg.211'	'6666666.285831.peg.2418'	'6666666.285832.peg.2904'	'6666666.285833.peg.3007'	'6666666.285834.peg.213'	'6666666.285835.peg.320'	'6666666.285837.peg.2515'	'6666666.285838.peg.1275'	'6666666.285839.peg.1844'	'6666666.245839.peg.2458'	'6666666.245842.peg.846'	'6666666.243114.peg.818'	'6666666.243133.peg.1660'	'6666666.243774.peg.5498'	'6666666.247020.peg.1535'	'6666666.243118.peg.2294'	'6666666.243773.peg.2793'	'6666666.243765.peg.2268'	'6666666.243767.peg.853'	'6666666.269699.peg.182'	'6666666.243090.peg.1467'	'6666666.243772.peg.2484'	'6666666.243775.peg.884'	'6666666.243766.peg.844'	'6666666.243086.peg.2668'	'6666666.243764.peg.4821'
rum502:	'6666666.234250.peg.1668'	'6666666.234253.peg.324'	'572511.8.peg.738'	'6666666.243771.peg.2089'	'6666666.243777.peg.2857'	'214851.3.peg.2044'	'6666666.243768.peg.2480'	'6666666.269701.peg.863'	'6666666.269697.peg.1269'	'853.94.peg.219'	'853.95.peg.696'	'853.96.peg.1453'	'853.97.peg.968'	'853.98.peg.1469'	'6666666.269698.peg.1421'	'853.99.peg.1282'	'6666666.269702.peg.1490'	'6666666.245838.peg.2714'	'657322.67.peg.2797'	'718252.45.peg.251'	'6666666.285823.peg.1906'	'6666666.285826.peg.2548'	'6666666.285827.peg.1784'	'6666666.285829.peg.492'	'6666666.285831.peg.2217'	'6666666.285832.peg.2793'	'6666666.285833.peg.2896'	'6666666.285834.peg.487'	'6666666.285835.peg.420'	'6666666.285837.peg.2404'	'6666666.285838.peg.1139'	'6666666.285839.peg.1738'	'6666666.245839.peg.2356'	'6666666.245842.peg.481'	'6666666.243114.peg.1645'	'6666666.243133.peg.161'	'6666666.243774.peg.5501'	'6666666.247020.peg.340'	'6666666.243118.peg.3025'	'6666666.243773.peg.390'	'6666666.243765.peg.374'	'6666666.243767.peg.856'	'6666666.269699.peg.1071'	'6666666.243090.peg.1083'	'6666666.243772.peg.2487'	'6666666.243775.peg.1279'	'6666666.243766.peg.609'	'6666666.243086.peg.2671'	'6666666.243764.peg.4452'
rum503:	'6666666.234250.peg.957'	'6666666.234253.peg.161'	'572511.8.peg.1761'	'6666666.243771.peg.828'	'6666666.243777.peg.4140'	'214851.3.peg.1810'	'6666666.243768.peg.2944'	'6666666.269701.peg.717'	'6666666.269697.peg.787'	'853.94.peg.746'	'853.95.peg.1912'	'853.96.peg.953'	'853.97.peg.939'	'853.98.peg.1615'	'6666666.269698.peg.1567'	'853.99.peg.737'	'6666666.269702.peg.2267'	'6666666.245838.peg.2555'	'657322.67.peg.2959'	'718252.45.peg.2044'	'6666666.285823.peg.2160'	'6666666.285826.peg.2299'	'6666666.285827.peg.2543'	'6666666.285829.peg.180'	'6666666.285831.peg.2553'	'6666666.285832.peg.2943'	'6666666.285833.peg.3054'	'6666666.285834.peg.182'	'6666666.285835.peg.285'	'6666666.285837.peg.2654'	'6666666.285838.peg.1324'	'6666666.285839.peg.1876'	'6666666.245839.peg.2492'	'6666666.245842.peg.863'	'6666666.243114.peg.877'	'6666666.243133.peg.1575'	'6666666.243774.peg.5518'	'6666666.247020.peg.1490'	'6666666.243118.peg.2552'	'6666666.243773.peg.50'	'6666666.243765.peg.1184'	'6666666.243767.peg.2304'	'6666666.269699.peg.209'	'6666666.243090.peg.2332'	'6666666.243772.peg.363'	'6666666.243775.peg.1370'	'6666666.243766.peg.1970'	'6666666.243086.peg.2688'	'6666666.243764.peg.2408'
rum504:	'6666666.234250.peg.1042'	'6666666.234253.peg.203'	'572511.8.peg.2350'	'6666666.243771.peg.1151'	'6666666.243777.peg.4035'	'214851.3.peg.1306'	'6666666.243768.peg.871'	'6666666.269701.peg.748'	'6666666.269697.peg.821'	'853.94.peg.780'	'853.95.peg.1877'	'853.96.peg.874'	'853.97.peg.813'	'853.98.peg.1584'	'6666666.269698.peg.1536'	'853.99.peg.776'	'6666666.269702.peg.2310'	'6666666.245838.peg.2594'	'657322.67.peg.2915'	'718252.45.peg.2078'	'6666666.285823.peg.2215'	'6666666.285826.peg.2381'	'6666666.285827.peg.1943'	'6666666.285829.peg.192'	'6666666.285831.peg.2427'	'6666666.285832.peg.2912'	'6666666.285833.peg.3015'	'6666666.285834.peg.194'	'6666666.285835.peg.298'	'6666666.285837.peg.2611'	'6666666.285838.peg.1262'	'6666666.285839.peg.1864'	'6666666.245839.peg.2480'	'6666666.245842.peg.838'	'6666666.243114.peg.823'	'6666666.243133.peg.1645'	'6666666.243774.peg.5543'	'6666666.247020.peg.1543'	'6666666.243118.peg.2118'	'6666666.243773.peg.2780'	'6666666.243765.peg.2279'	'6666666.243767.peg.3630'	'6666666.269699.peg.175'	'6666666.243090.peg.1873'	'6666666.243772.peg.1936'	'6666666.243775.peg.1913'	'6666666.243766.peg.1369'	'6666666.243086.peg.1707'	'6666666.243764.peg.3903'
rum505:	'6666666.234250.peg.1559'	'6666666.234253.peg.949'	'572511.8.peg.3411'	'6666666.243771.peg.2215'	'6666666.243777.peg.3313'	'214851.3.peg.2051'	'6666666.243768.peg.2604'	'6666666.269701.peg.184'	'6666666.269697.peg.2441'	'853.94.peg.2450'	'853.95.peg.2417'	'853.96.peg.2563'	'853.97.peg.1733'	'853.98.peg.276'	'6666666.269698.peg.168'	'853.99.peg.363'	'6666666.269702.peg.75'	'6666666.245838.peg.1586'	'657322.67.peg.84'	'718252.45.peg.2889'	'6666666.285823.peg.397'	'6666666.285826.peg.398'	'6666666.285827.peg.1663'	'6666666.285829.peg.1164'	'6666666.285831.peg.2099'	'6666666.285832.peg.156'	'6666666.285833.peg.546'	'6666666.285834.peg.1063'	'6666666.285835.peg.89'	'6666666.285837.peg.427'	'6666666.285838.peg.1818'	'6666666.285839.peg.1438'	'6666666.245839.peg.1082'	'6666666.245842.peg.487'	'6666666.243114.peg.1640'	'6666666.243133.peg.1913'	'6666666.243774.peg.5554'	'6666666.247020.peg.866'	'6666666.243118.peg.120'	'6666666.243773.peg.777'	'6666666.243765.peg.724'	'6666666.243767.peg.3566'	'6666666.269699.peg.599'	'6666666.243090.peg.1491'	'6666666.243772.peg.3287'	'6666666.243775.peg.1828'	'6666666.243766.peg.2294'	'6666666.243086.peg.1736'	'6666666.243764.peg.661'
rum506:	'6666666.234250.peg.1558'	'6666666.234253.peg.948'	'572511.8.peg.3412'	'6666666.243771.peg.2214'	'6666666.243777.peg.3314'	'214851.3.peg.2050'	'6666666.243768.peg.2606'	'6666666.269701.peg.185'	'6666666.269697.peg.2440'	'853.94.peg.2449'	'853.95.peg.2418'	'853.96.peg.2564'	'853.97.peg.1732'	'853.98.peg.277'	'6666666.269698.peg.169'	'853.99.peg.362'	'6666666.269702.peg.74'	'6666666.245838.peg.1585'	'657322.67.peg.83'	'718252.45.peg.2888'	'6666666.285823.peg.396'	'6666666.285826.peg.397'	'6666666.285827.peg.1662'	'6666666.285829.peg.1165'	'6666666.285831.peg.2097'	'6666666.285832.peg.155'	'6666666.285833.peg.547'	'6666666.285834.peg.1064'	'6666666.285835.peg.88'	'6666666.285837.peg.426'	'6666666.285838.peg.1819'	'6666666.285839.peg.1437'	'6666666.245839.peg.1084'	'6666666.245842.peg.486'	'6666666.243114.peg.1641'	'6666666.243133.peg.1914'	'6666666.243774.peg.5555'	'6666666.247020.peg.867'	'6666666.243118.peg.121'	'6666666.243773.peg.778'	'6666666.243765.peg.725'	'6666666.243767.peg.3565'	'6666666.269699.peg.600'	'6666666.243090.peg.1490'	'6666666.243772.peg.3286'	'6666666.243775.peg.1829'	'6666666.243766.peg.2295'	'6666666.243086.peg.1737'	'6666666.243764.peg.660'
rum508:	'6666666.234250.peg.1661'	'6666666.234253.peg.931'	'572511.8.peg.304'	'6666666.243771.peg.466'	'6666666.243777.peg.2225'	'214851.3.peg.1185'	'6666666.243768.peg.1024'	'6666666.269701.peg.201'	'6666666.269697.peg.1796'	'853.94.peg.2020'	'853.95.peg.768'	'853.96.peg.2579'	'853.97.peg.1715'	'853.98.peg.293'	'6666666.269698.peg.185'	'853.99.peg.1073'	'6666666.269702.peg.58'	'6666666.245838.peg.1568'	'657322.67.peg.67'	'718252.45.peg.393'	'6666666.285823.peg.378'	'6666666.285826.peg.381'	'6666666.285827.peg.1644'	'6666666.285829.peg.1181'	'6666666.285831.peg.2079'	'6666666.285832.peg.139'	'6666666.285833.peg.563'	'6666666.285834.peg.1080'	'6666666.285835.peg.72'	'6666666.285837.peg.411'	'6666666.285838.peg.1837'	'6666666.285839.peg.1422'	'6666666.245839.peg.1102'	'6666666.245842.peg.365'	'6666666.243114.peg.2154'	'6666666.243133.peg.384'	'6666666.243774.peg.604'	'6666666.247020.peg.851'	'6666666.243118.peg.3172'	'6666666.243773.peg.1428'	'6666666.243765.peg.1422'	'6666666.243767.peg.495'	'6666666.269699.peg.848'	'6666666.243090.peg.1277'	'6666666.243772.peg.3570'	'6666666.243775.peg.16'	'6666666.243766.peg.705'	'6666666.243086.peg.1395'	'6666666.243764.peg.4661'
rum509:	'6666666.234250.peg.562'	'6666666.234253.peg.2727'	'572511.8.peg.2080'	'6666666.243771.peg.797'	'6666666.243777.peg.1373'	'214851.3.peg.1758'	'6666666.243768.peg.756'	'6666666.269701.peg.391'	'6666666.269697.peg.343'	'853.94.peg.261'	'853.95.peg.386'	'853.96.peg.2068'	'853.97.peg.2424'	'853.98.peg.1712'	'6666666.269698.peg.1374'	'853.99.peg.1969'	'6666666.269702.peg.724'	'6666666.245838.peg.589'	'657322.67.peg.991'	'718252.45.peg.443'	'6666666.285823.peg.962'	'6666666.285826.peg.933'	'6666666.285827.peg.835'	'6666666.285829.peg.2196'	'6666666.285831.peg.615'	'6666666.285832.peg.1011'	'6666666.285833.peg.1184'	'6666666.285834.peg.2070'	'6666666.285835.peg.2033'	'6666666.285837.peg.893'	'6666666.285838.peg.2079'	'6666666.285839.peg.2051'	'6666666.245839.peg.1348'	'6666666.245842.peg.207'	'6666666.243114.peg.1977'	'6666666.243133.peg.1215'	'6666666.243774.peg.609'	'6666666.247020.peg.1162'	'6666666.243118.peg.2629'	'6666666.243773.peg.2558'	'6666666.243765.peg.2187'	'6666666.243767.peg.500'	'6666666.269699.peg.2118'	'6666666.243090.peg.1271'	'6666666.243772.peg.3565'	'6666666.243775.peg.1175'	'6666666.243766.peg.236'	'6666666.243086.peg.1390'	'6666666.243764.peg.4654'
rum511:	'6666666.234250.peg.1662'	'6666666.234253.peg.932'	'572511.8.peg.2335'	'6666666.243771.peg.465'	'6666666.243777.peg.2224'	'214851.3.peg.1186'	'6666666.243768.peg.1023'	'6666666.269701.peg.200'	'6666666.269697.peg.1797'	'853.94.peg.2021'	'853.95.peg.2055'	'853.96.peg.2578'	'853.97.peg.1716'	'853.98.peg.292'	'6666666.269698.peg.184'	'853.99.peg.1074'	'6666666.269702.peg.59'	'6666666.245838.peg.1569'	'657322.67.peg.68'	'718252.45.peg.517'	'6666666.285823.peg.379'	'6666666.285826.peg.382'	'6666666.285827.peg.1645'	'6666666.285829.peg.1180'	'6666666.285831.peg.2080'	'6666666.285832.peg.140'	'6666666.285833.peg.562'	'6666666.285834.peg.1079'	'6666666.285835.peg.73'	'6666666.285837.peg.412'	'6666666.285838.peg.1836'	'6666666.285839.peg.1423'	'6666666.245839.peg.1101'	'6666666.245842.peg.366'	'6666666.243114.peg.2153'	'6666666.243133.peg.386'	'6666666.243774.peg.631'	'6666666.247020.peg.850'	'6666666.243118.peg.3173'	'6666666.243773.peg.1429'	'6666666.243765.peg.1421'	'6666666.243767.peg.524'	'6666666.269699.peg.849'	'6666666.243090.peg.1258'	'6666666.243772.peg.3498'	'6666666.243775.peg.18'	'6666666.243766.peg.704'	'6666666.243086.peg.1366'	'6666666.243764.peg.4641'
rum512:	'6666666.234250.peg.1130'	'6666666.234253.peg.1657'	'572511.8.peg.2334'	'6666666.243771.peg.819'	'6666666.243777.peg.1178'	'214851.3.peg.761'	'6666666.243768.peg.1517'	'6666666.269701.peg.2170'	'6666666.269697.peg.2565'	'853.94.peg.2572'	'853.95.peg.1452'	'853.96.peg.1547'	'853.97.peg.1461'	'853.98.peg.1844'	'6666666.269698.peg.1812'	'853.99.peg.517'	'6666666.269702.peg.1759'	'6666666.245838.peg.2314'	'657322.67.peg.2028'	'718252.45.peg.1781'	'6666666.285823.peg.1949'	'6666666.285826.peg.453'	'6666666.285827.peg.1828'	'6666666.285829.peg.611'	'6666666.285831.peg.2260'	'6666666.285832.peg.2219'	'6666666.285833.peg.2251'	'6666666.285834.peg.606'	'6666666.285835.peg.510'	'6666666.285837.peg.1701'	'6666666.285838.peg.1051'	'6666666.285839.peg.1267'	'6666666.245839.peg.2262'	'6666666.245842.peg.2554'	'6666666.243114.peg.1471'	'6666666.243133.peg.1925'	'6666666.243774.peg.632'	'6666666.247020.peg.304'	'6666666.243118.peg.2402'	'6666666.243773.peg.2737'	'6666666.243765.peg.2306'	'6666666.243767.peg.525'	'6666666.269699.peg.467'	'6666666.243090.peg.1256'	'6666666.243772.peg.3497'	'6666666.243775.peg.1532'	'6666666.243766.peg.1918'	'6666666.243086.peg.1365'	'6666666.243764.peg.4638'
rum513:	'6666666.234250.peg.1132'	'6666666.234253.peg.1655'	'572511.8.peg.2331'	'6666666.243771.peg.822'	'6666666.243777.peg.1180'	'214851.3.peg.763'	'6666666.243768.peg.1514'	'6666666.269701.peg.2172'	'6666666.269697.peg.2568'	'853.94.peg.2575'	'853.95.peg.1449'	'853.96.peg.1549'	'853.97.peg.1459'	'853.98.peg.1842'	'6666666.269698.peg.1810'	'853.99.peg.515'	'6666666.269702.peg.1761'	'6666666.245838.peg.2312'	'657322.67.peg.2026'	'718252.45.peg.1779'	'6666666.285823.peg.1947'	'6666666.285826.peg.451'	'6666666.285827.peg.1826'	'6666666.285829.peg.613'	'6666666.285831.peg.2258'	'6666666.285832.peg.2217'	'6666666.285833.peg.2249'	'6666666.285834.peg.608'	'6666666.285835.peg.512'	'6666666.285837.peg.1699'	'6666666.285838.peg.1049'	'6666666.285839.peg.1265'	'6666666.245839.peg.2260'	'6666666.245842.peg.2556'	'6666666.243114.peg.1473'	'6666666.243133.peg.1919'	'6666666.243774.peg.635'	'6666666.247020.peg.302'	'6666666.243118.peg.2398'	'6666666.243773.peg.2733'	'6666666.243765.peg.2308'	'6666666.243767.peg.528'	'6666666.269699.peg.469'	'6666666.243090.peg.1253'	'6666666.243772.peg.3494'	'6666666.243775.peg.1529'	'6666666.243766.peg.1913'	'6666666.243086.peg.1362'	'6666666.243764.peg.4635'
rum514:	'6666666.234250.peg.247'	'6666666.234253.peg.922'	'572511.8.peg.95'	'6666666.243771.peg.476'	'6666666.243777.peg.2234'	'214851.3.peg.1175'	'6666666.243768.peg.1034'	'6666666.269701.peg.210'	'6666666.269697.peg.1787'	'853.94.peg.2011'	'853.95.peg.778'	'853.96.peg.2588'	'853.97.peg.1705'	'853.98.peg.302'	'6666666.269698.peg.194'	'853.99.peg.1064'	'6666666.269702.peg.49'	'6666666.245838.peg.1559'	'657322.67.peg.58'	'718252.45.peg.329'	'6666666.285823.peg.369'	'6666666.285826.peg.371'	'6666666.285827.peg.1634'	'6666666.285829.peg.1190'	'6666666.285831.peg.2070'	'6666666.285832.peg.130'	'6666666.285833.peg.572'	'6666666.285834.peg.1089'	'6666666.285835.peg.62'	'6666666.285837.peg.402'	'6666666.285838.peg.1846'	'6666666.285839.peg.1413'	'6666666.245839.peg.1112'	'6666666.245842.peg.356'	'6666666.243114.peg.2166'	'6666666.243133.peg.372'	'6666666.243774.peg.645'	'6666666.247020.peg.860'	'6666666.243118.peg.3154'	'6666666.243773.peg.1418'	'6666666.243765.peg.1432'	'6666666.243767.peg.535'	'6666666.269699.peg.839'	'6666666.243090.peg.3182'	'6666666.243772.peg.3486'	'6666666.243775.peg.5'	'6666666.243766.peg.897'	'6666666.243086.peg.1355'	'6666666.243764.peg.2806'
rum516:	'6666666.234250.peg.1663'	'6666666.234253.peg.933'	'572511.8.peg.2336'	'6666666.243771.peg.464'	'6666666.243777.peg.2223'	'214851.3.peg.1187'	'6666666.243768.peg.1022'	'6666666.269701.peg.199'	'6666666.269697.peg.1798'	'853.94.peg.2022'	'853.95.peg.2056'	'853.96.peg.2577'	'853.97.peg.1717'	'853.98.peg.291'	'6666666.269698.peg.183'	'853.99.peg.1075'	'6666666.269702.peg.60'	'6666666.245838.peg.1570'	'657322.67.peg.69'	'718252.45.peg.518'	'6666666.285823.peg.380'	'6666666.285826.peg.383'	'6666666.285827.peg.1646'	'6666666.285829.peg.1179'	'6666666.285831.peg.2081'	'6666666.285832.peg.141'	'6666666.285833.peg.561'	'6666666.285834.peg.1078'	'6666666.285835.peg.74'	'6666666.285837.peg.413'	'6666666.285838.peg.1835'	'6666666.285839.peg.1424'	'6666666.245839.peg.1100'	'6666666.245842.peg.367'	'6666666.243114.peg.2152'	'6666666.243133.peg.387'	'6666666.243774.peg.665'	'6666666.247020.peg.849'	'6666666.243118.peg.3174'	'6666666.243773.peg.1430'	'6666666.243765.peg.1420'	'6666666.243767.peg.416'	'6666666.269699.peg.850'	'6666666.243090.peg.3207'	'6666666.243772.peg.3588'	'6666666.243775.peg.19'	'6666666.243766.peg.702'	'6666666.243086.peg.1405'	'6666666.243764.peg.2786'
rum517:	'6666666.234250.peg.1856'	'6666666.234253.peg.2399'	'572511.8.peg.1271'	'6666666.243771.peg.2820'	'6666666.243777.peg.1998'	'214851.3.peg.1226'	'6666666.243768.peg.2066'	'6666666.269701.peg.2811'	'6666666.269697.peg.1728'	'853.94.peg.1953'	'853.95.peg.839'	'853.96.peg.1171'	'853.97.peg.1360'	'853.98.peg.582'	'6666666.269698.peg.2351'	'853.99.peg.2290'	'6666666.269702.peg.176'	'6666666.245838.peg.2177'	'657322.67.peg.2456'	'718252.45.peg.2149'	'6666666.285823.peg.301'	'6666666.285826.peg.1809'	'6666666.285827.peg.1577'	'6666666.285829.peg.791'	'6666666.285831.peg.2019'	'6666666.285832.peg.2508'	'6666666.285833.peg.2507'	'6666666.285834.peg.770'	'6666666.285835.peg.1083'	'6666666.285837.peg.2103'	'6666666.285838.peg.1757'	'6666666.285839.peg.1103'	'6666666.245839.peg.1850'	'6666666.245842.peg.1194'	'6666666.243114.peg.1394'	'6666666.243133.peg.235'	'6666666.243774.peg.671'	'6666666.247020.peg.798'	'6666666.243118.peg.275'	'6666666.243773.peg.3149'	'6666666.243765.peg.182'	'6666666.243767.peg.341'	'6666666.269699.peg.1631'	'6666666.243090.peg.3219'	'6666666.243772.peg.714'	'6666666.243775.peg.333'	'6666666.243766.peg.1409'	'6666666.243086.peg.2243'	'6666666.243764.peg.2783'
rum518:	'6666666.234250.peg.1906'	'6666666.234253.peg.2402'	'572511.8.peg.1270'	'6666666.243771.peg.2782'	'6666666.243777.peg.2000'	'214851.3.peg.1223'	'6666666.243768.peg.2062'	'6666666.269701.peg.2814'	'6666666.269697.peg.1725'	'853.94.peg.1950'	'853.95.peg.842'	'853.96.peg.1168'	'853.97.peg.1357'	'853.98.peg.585'	'6666666.269698.peg.2354'	'853.99.peg.2293'	'6666666.269702.peg.179'	'6666666.245838.peg.2180'	'657322.67.peg.2453'	'718252.45.peg.2146'	'6666666.285823.peg.298'	'6666666.285826.peg.1805'	'6666666.285827.peg.1573'	'6666666.285829.peg.794'	'6666666.285831.peg.2016'	'6666666.285832.peg.2505'	'6666666.285833.peg.2504'	'6666666.285834.peg.773'	'6666666.285835.peg.1080'	'6666666.285837.peg.2100'	'6666666.285838.peg.1760'	'6666666.285839.peg.1100'	'6666666.245839.peg.1852'	'6666666.245842.peg.1191'	'6666666.243114.peg.1391'	'6666666.243133.peg.227'	'6666666.243774.peg.673'	'6666666.247020.peg.802'	'6666666.243118.peg.274'	'6666666.243773.peg.3152'	'6666666.243765.peg.185'	'6666666.243767.peg.343'	'6666666.269699.peg.1634'	'6666666.243090.peg.3221'	'6666666.243772.peg.712'	'6666666.243775.peg.326'	'6666666.243766.peg.1407'	'6666666.243086.peg.2245'	'6666666.243764.peg.2781'
rum519:	'6666666.234250.peg.1905'	'6666666.234253.peg.2403'	'572511.8.peg.1269'	'6666666.243771.peg.2783'	'6666666.243777.peg.2001'	'214851.3.peg.1222'	'6666666.243768.peg.2061'	'6666666.269701.peg.2815'	'6666666.269697.peg.1724'	'853.94.peg.1949'	'853.95.peg.843'	'853.96.peg.1167'	'853.97.peg.1356'	'853.98.peg.586'	'6666666.269698.peg.2355'	'853.99.peg.2294'	'6666666.269702.peg.180'	'6666666.245838.peg.2181'	'657322.67.peg.2452'	'718252.45.peg.2145'	'6666666.285823.peg.297'	'6666666.285826.peg.1804'	'6666666.285827.peg.1572'	'6666666.285829.peg.795'	'6666666.285831.peg.2015'	'6666666.285832.peg.2504'	'6666666.285833.peg.2503'	'6666666.285834.peg.774'	'6666666.285835.peg.1079'	'6666666.285837.peg.2099'	'6666666.285838.peg.1761'	'6666666.285839.peg.1099'	'6666666.245839.peg.1853'	'6666666.245842.peg.1190'	'6666666.243114.peg.1390'	'6666666.243133.peg.226'	'6666666.243774.peg.674'	'6666666.247020.peg.803'	'6666666.243118.peg.269'	'6666666.243773.peg.3153'	'6666666.243765.peg.186'	'6666666.243767.peg.344'	'6666666.269699.peg.1635'	'6666666.243090.peg.3222'	'6666666.243772.peg.711'	'6666666.243775.peg.325'	'6666666.243766.peg.1406'	'6666666.243086.peg.2246'	'6666666.243764.peg.2780'
rum520:	'6666666.234250.peg.1903'	'6666666.234253.peg.2405'	'572511.8.peg.1268'	'6666666.243771.peg.2786'	'6666666.243777.peg.2004'	'214851.3.peg.1219'	'6666666.243768.peg.2059'	'6666666.269701.peg.2817'	'6666666.269697.peg.1722'	'853.94.peg.1947'	'853.95.peg.845'	'853.96.peg.1165'	'853.97.peg.1354'	'853.98.peg.588'	'6666666.269698.peg.2357'	'853.99.peg.2296'	'6666666.269702.peg.182'	'6666666.245838.peg.2183'	'657322.67.peg.2450'	'718252.45.peg.2143'	'6666666.285823.peg.295'	'6666666.285826.peg.1802'	'6666666.285827.peg.1570'	'6666666.285829.peg.797'	'6666666.285831.peg.2013'	'6666666.285832.peg.2502'	'6666666.285833.peg.2501'	'6666666.285834.peg.776'	'6666666.285835.peg.1077'	'6666666.285837.peg.2097'	'6666666.285838.peg.1763'	'6666666.285839.peg.1097'	'6666666.245839.peg.1855'	'6666666.245842.peg.1186'	'6666666.243114.peg.1387'	'6666666.243133.peg.223'	'6666666.243774.peg.676'	'6666666.247020.peg.805'	'6666666.243118.peg.265'	'6666666.243773.peg.3154'	'6666666.243765.peg.189'	'6666666.243767.peg.346'	'6666666.269699.peg.1637'	'6666666.243090.peg.3224'	'6666666.243772.peg.709'	'6666666.243775.peg.321'	'6666666.243766.peg.1403'	'6666666.243086.peg.2248'	'6666666.243764.peg.2778'
rum521:	'6666666.234250.peg.2395'	'6666666.234253.peg.164'	'572511.8.peg.3122'	'6666666.243771.peg.2710'	'6666666.243777.peg.3809'	'214851.3.peg.637'	'6666666.243768.peg.970'	'6666666.269701.peg.720'	'6666666.269697.peg.1321'	'853.94.peg.1545'	'853.95.peg.584'	'853.96.peg.1059'	'853.97.peg.936'	'853.98.peg.1612'	'6666666.269698.peg.1564'	'853.99.peg.593'	'6666666.269702.peg.2270'	'6666666.245838.peg.2558'	'657322.67.peg.2956'	'718252.45.peg.288'	'6666666.285823.peg.2644'	'6666666.285826.peg.2519'	'6666666.285827.peg.2211'	'6666666.285829.peg.2788'	'6666666.285831.peg.1477'	'6666666.285832.peg.2940'	'6666666.285833.peg.3051'	'6666666.285834.peg.2732'	'6666666.285835.peg.182'	'6666666.285837.peg.2651'	'6666666.285838.peg.1530'	'6666666.285839.peg.728'	'6666666.245839.peg.2663'	'6666666.245842.peg.2103'	'6666666.243114.peg.962'	'6666666.243133.peg.1981'	'6666666.243774.peg.699'	'6666666.247020.peg.1941'	'6666666.243118.peg.1661'	'6666666.243773.peg.696'	'6666666.243765.peg.2703'	'6666666.243767.peg.397'	'6666666.269699.peg.391'	'6666666.243090.peg.3237'	'6666666.243772.peg.622'	'6666666.243775.peg.69'	'6666666.243766.peg.1937'	'6666666.243086.peg.2268'	'6666666.243764.peg.2775'
rum522:	'6666666.234250.peg.2352'	'6666666.234253.peg.1826'	'572511.8.peg.2890'	'6666666.243771.peg.2994'	'6666666.243777.peg.3051'	'214851.3.peg.747'	'6666666.243768.peg.2916'	'6666666.269701.peg.344'	'6666666.269697.peg.2635'	'853.94.peg.2642'	'853.95.peg.407'	'853.96.peg.2158'	'853.97.peg.1035'	'853.98.peg.1951'	'6666666.269698.peg.1921'	'853.99.peg.635'	'6666666.269702.peg.1646'	'6666666.245838.peg.2426'	'657322.67.peg.2268'	'718252.45.peg.1713'	'6666666.285823.peg.2000'	'6666666.285826.peg.2127'	'6666666.285827.peg.2733'	'6666666.285829.peg.2830'	'6666666.285831.peg.2307'	'6666666.285832.peg.2333'	'6666666.285833.peg.2361'	'6666666.285834.peg.2824'	'6666666.285835.peg.669'	'6666666.285837.peg.1805'	'6666666.285838.peg.2533'	'6666666.285839.peg.681'	'6666666.245839.peg.1249'	'6666666.245842.peg.2132'	'6666666.243114.peg.1567'	'6666666.243133.peg.2521'	'6666666.243774.peg.704'	'6666666.247020.peg.2256'	'6666666.243118.peg.2553'	'6666666.243773.peg.1539'	'6666666.243765.peg.1034'	'6666666.243767.peg.401'	'6666666.269699.peg.351'	'6666666.243090.peg.3243'	'6666666.243772.peg.618'	'6666666.243775.peg.1315'	'6666666.243766.peg.668'	'6666666.243086.peg.2272'	'6666666.243764.peg.2769'
rum523:	'6666666.234250.peg.252'	'6666666.234253.peg.917'	'572511.8.peg.3406'	'6666666.243771.peg.1800'	'6666666.243777.peg.2782'	'214851.3.peg.1266'	'6666666.243768.peg.2966'	'6666666.269701.peg.215'	'6666666.269697.peg.1782'	'853.94.peg.2006'	'853.95.peg.783'	'853.96.peg.2593'	'853.97.peg.1700'	'853.98.peg.307'	'6666666.269698.peg.199'	'853.99.peg.1059'	'6666666.269702.peg.44'	'6666666.245838.peg.1554'	'657322.67.peg.53'	'718252.45.peg.33'	'6666666.285823.peg.364'	'6666666.285826.peg.366'	'6666666.285827.peg.1629'	'6666666.285829.peg.1195'	'6666666.285831.peg.2065'	'6666666.285832.peg.125'	'6666666.285833.peg.577'	'6666666.285834.peg.1094'	'6666666.285835.peg.57'	'6666666.285837.peg.397'	'6666666.285838.peg.1851'	'6666666.285839.peg.1408'	'6666666.245839.peg.1117'	'6666666.245842.peg.88'	'6666666.243114.peg.446'	'6666666.243133.peg.25'	'6666666.243774.peg.784'	'6666666.247020.peg.833'	'6666666.243118.peg.2666'	'6666666.243773.peg.2450'	'6666666.243765.peg.2418'	'6666666.243767.peg.2663'	'6666666.269699.peg.834'	'6666666.243090.peg.1246'	'6666666.243772.peg.4320'	'6666666.243775.peg.1935'	'6666666.243766.peg.478'	'6666666.243086.peg.2306'	'6666666.243764.peg.4628'
rum524:	'6666666.234250.peg.42'	'6666666.234253.peg.2984'	'572511.8.peg.3407'	'6666666.243771.peg.1785'	'6666666.243777.peg.3260'	'214851.3.peg.427'	'6666666.243768.peg.2068'	'6666666.269701.peg.1809'	'6666666.269697.peg.310'	'853.94.peg.187'	'853.95.peg.369'	'853.96.peg.1991'	'853.97.peg.2112'	'853.98.peg.46'	'6666666.269698.peg.94'	'853.99.peg.2226'	'6666666.269702.peg.825'	'6666666.245838.peg.305'	'657322.67.peg.1098'	'718252.45.peg.459'	'6666666.285823.peg.1323'	'6666666.285826.peg.1107'	'6666666.285827.peg.1036'	'6666666.285829.peg.1290'	'6666666.285831.peg.943'	'6666666.285832.peg.1111'	'6666666.285833.peg.1284'	'6666666.285834.peg.1196'	'6666666.285835.peg.1902'	'6666666.285837.peg.994'	'6666666.285838.peg.592'	'6666666.285839.peg.2710'	'6666666.245839.peg.1276'	'6666666.245842.peg.594'	'6666666.243114.peg.1652'	'6666666.243133.peg.2257'	'6666666.243774.peg.785'	'6666666.247020.peg.1377'	'6666666.243118.peg.2436'	'6666666.243773.peg.2021'	'6666666.243765.peg.1049'	'6666666.243767.peg.2662'	'6666666.269699.peg.2454'	'6666666.243090.peg.1244'	'6666666.243772.peg.4319'	'6666666.243775.peg.2051'	'6666666.243766.peg.2030'	'6666666.243086.peg.2307'	'6666666.243764.peg.4626'
rum525:	'6666666.234250.peg.1574'	'6666666.234253.peg.2565'	'572511.8.peg.3408'	'6666666.243771.peg.915'	'6666666.243777.peg.1752'	'214851.3.peg.1276'	'6666666.243768.peg.1492'	'6666666.269701.peg.2452'	'6666666.269697.peg.386'	'853.94.peg.338'	'853.95.peg.2088'	'853.96.peg.2548'	'853.97.peg.1974'	'853.98.peg.2520'	'6666666.269698.peg.2653'	'853.99.peg.1123'	'6666666.269702.peg.2096'	'6666666.245838.peg.755'	'657322.67.peg.334'	'718252.45.peg.1457'	'6666666.285823.peg.411'	'6666666.285826.peg.417'	'6666666.285827.peg.1677'	'6666666.285829.peg.1149'	'6666666.285831.peg.2113'	'6666666.285832.peg.412'	'6666666.285833.peg.687'	'6666666.285834.peg.1048'	'6666666.285835.peg.105'	'6666666.285837.peg.1522'	'6666666.285838.peg.1795'	'6666666.285839.peg.1454'	'6666666.245839.peg.1066'	'6666666.245842.peg.667'	'6666666.243114.peg.1231'	'6666666.243133.peg.1353'	'6666666.243774.peg.786'	'6666666.247020.peg.873'	'6666666.243118.peg.1803'	'6666666.243773.peg.3064'	'6666666.243765.peg.665'	'6666666.243767.peg.2661'	'6666666.269699.peg.884'	'6666666.243090.peg.1243'	'6666666.243772.peg.4318'	'6666666.243775.peg.265'	'6666666.243766.peg.879'	'6666666.243086.peg.2308'	'6666666.243764.peg.4625'
rum526:	'6666666.234250.peg.2115'	'6666666.234253.peg.2410'	'572511.8.peg.3472'	'6666666.243771.peg.2291'	'6666666.243777.peg.3462'	'214851.3.peg.1895'	'6666666.243768.peg.2541'	'6666666.269701.peg.2822'	'6666666.269697.peg.383'	'853.94.peg.335'	'853.95.peg.2085'	'853.96.peg.1960'	'853.97.peg.1349'	'853.98.peg.594'	'6666666.269698.peg.2363'	'853.99.peg.1119'	'6666666.269702.peg.188'	'6666666.245838.peg.2188'	'657322.67.peg.2444'	'718252.45.peg.1454'	'6666666.285823.peg.1823'	'6666666.285826.peg.443'	'6666666.285827.peg.1709'	'6666666.285829.peg.2695'	'6666666.285831.peg.2144'	'6666666.285832.peg.2497'	'6666666.285833.peg.2495'	'6666666.285834.peg.2624'	'6666666.285835.peg.1123'	'6666666.285837.peg.2092'	'6666666.285838.peg.1721'	'6666666.285839.peg.805'	'6666666.245839.peg.1810'	'6666666.245842.peg.1561'	'6666666.243114.peg.1854'	'6666666.243133.peg.1803'	'6666666.243774.peg.804'	'6666666.247020.peg.419'	'6666666.243118.peg.92'	'6666666.243773.peg.770'	'6666666.243765.peg.1878'	'6666666.243767.peg.2643'	'6666666.269699.peg.880'	'6666666.243090.peg.1192'	'6666666.243772.peg.4298'	'6666666.243775.peg.490'	'6666666.243766.peg.1374'	'6666666.243086.peg.2327'	'6666666.243764.peg.4598'
rum527:	'6666666.234250.peg.2117'	'6666666.234253.peg.2413'	'572511.8.peg.3479'	'6666666.243771.peg.2289'	'6666666.243777.peg.3460'	'214851.3.peg.1893'	'6666666.243768.peg.2539'	'6666666.269701.peg.2825'	'6666666.269697.peg.381'	'853.94.peg.333'	'853.95.peg.2083'	'853.96.peg.1962'	'853.97.peg.1346'	'853.98.peg.596'	'6666666.269698.peg.2365'	'853.99.peg.1117'	'6666666.269702.peg.191'	'6666666.245838.peg.2191'	'657322.67.peg.2442'	'718252.45.peg.1452'	'6666666.285823.peg.1821'	'6666666.285826.peg.441'	'6666666.285827.peg.1707'	'6666666.285829.peg.2693'	'6666666.285831.peg.2142'	'6666666.285832.peg.2494'	'6666666.285833.peg.2493'	'6666666.285834.peg.2622'	'6666666.285835.peg.1121'	'6666666.285837.peg.2089'	'6666666.285838.peg.1723'	'6666666.285839.peg.807'	'6666666.245839.peg.1812'	'6666666.245842.peg.1563'	'6666666.243114.peg.1856'	'6666666.243133.peg.1801'	'6666666.243774.peg.805'	'6666666.247020.peg.417'	'6666666.243118.peg.1066'	'6666666.243773.peg.768'	'6666666.243765.peg.1880'	'6666666.243767.peg.2642'	'6666666.269699.peg.877'	'6666666.243090.peg.1191'	'6666666.243772.peg.4297'	'6666666.243775.peg.492'	'6666666.243766.peg.1376'	'6666666.243086.peg.2328'	'6666666.243764.peg.4597'
rum528:	'6666666.234250.peg.1568'	'6666666.234253.peg.2571'	'572511.8.peg.2660'	'6666666.243771.peg.2287'	'6666666.243777.peg.3156'	'214851.3.peg.1947'	'6666666.243768.peg.2537'	'6666666.269701.peg.2446'	'6666666.269697.peg.460'	'853.94.peg.412'	'853.95.peg.2834'	'853.96.peg.2554'	'853.97.peg.1960'	'853.98.peg.2526'	'6666666.269698.peg.2659'	'853.99.peg.1313'	'6666666.269702.peg.2090'	'6666666.245838.peg.749'	'657322.67.peg.328'	'718252.45.peg.3143'	'6666666.285823.peg.405'	'6666666.285826.peg.410'	'6666666.285827.peg.1671'	'6666666.285829.peg.1155'	'6666666.285831.peg.2107'	'6666666.285832.peg.406'	'6666666.285833.peg.681'	'6666666.285834.peg.1054'	'6666666.285835.peg.98'	'6666666.285837.peg.1516'	'6666666.285838.peg.1802'	'6666666.285839.peg.1448'	'6666666.245839.peg.1073'	'6666666.245842.peg.103'	'6666666.243114.peg.428'	'6666666.243133.peg.1800'	'6666666.243774.peg.831'	'6666666.247020.peg.879'	'6666666.243118.peg.3276'	'6666666.243773.peg.766'	'6666666.243765.peg.1883'	'6666666.243767.peg.2617'	'6666666.269699.peg.1102'	'6666666.243090.peg.1186'	'6666666.243772.peg.4273'	'6666666.243775.peg.931'	'6666666.243766.peg.1544'	'6666666.243086.peg.2346'	'6666666.243764.peg.4592'
rum529:	'6666666.234250.peg.2670'	'6666666.234253.peg.13'	'572511.8.peg.834'	'6666666.243771.peg.2282'	'6666666.243777.peg.1883'	'214851.3.peg.1136'	'6666666.243768.peg.1403'	'6666666.269701.peg.2726'	'6666666.269697.peg.2147'	'853.94.peg.1422'	'853.95.peg.1601'	'853.96.peg.1631'	'853.97.peg.250'	'853.98.peg.2658'	'6666666.269698.peg.2791'	'853.99.peg.1876'	'6666666.269702.peg.2652'	'6666666.245838.peg.659'	'657322.67.peg.1712'	'718252.45.peg.2552'	'6666666.285823.peg.918'	'6666666.285826.peg.871'	'6666666.285827.peg.788'	'6666666.285829.peg.1422'	'6666666.285831.peg.1163'	'6666666.285832.peg.1783'	'6666666.285833.peg.1964'	'6666666.285834.peg.1340'	'6666666.285835.peg.2747'	'6666666.285837.peg.1356'	'6666666.285838.peg.749'	'6666666.285839.peg.472'	'6666666.245839.peg.1913'	'6666666.245842.peg.236'	'6666666.243114.peg.1147'	'6666666.243133.peg.333'	'6666666.243774.peg.833'	'6666666.247020.peg.1126'	'6666666.243118.peg.1067'	'6666666.243773.peg.487'	'6666666.243765.peg.1807'	'6666666.243767.peg.2615'	'6666666.269699.peg.2038'	'6666666.243090.peg.1182'	'6666666.243772.peg.4271'	'6666666.243775.peg.2276'	'6666666.243766.peg.836'	'6666666.243086.peg.2348'	'6666666.243764.peg.4588'
rum530:	'6666666.234250.peg.76'	'6666666.234253.peg.1457'	'572511.8.peg.846'	'6666666.243771.peg.568'	'6666666.243777.peg.753'	'214851.3.peg.1650'	'6666666.243768.peg.1388'	'6666666.269701.peg.558'	'6666666.269697.peg.2253'	'853.94.peg.2263'	'853.95.peg.119'	'853.96.peg.744'	'853.97.peg.666'	'853.98.peg.535'	'6666666.269698.peg.338'	'853.99.peg.913'	'6666666.269702.peg.2486'	'6666666.245838.peg.1266'	'657322.67.peg.151'	'718252.45.peg.898'	'6666666.285823.peg.473'	'6666666.285826.peg.1600'	'6666666.285827.peg.109'	'6666666.285829.peg.1257'	'6666666.285831.peg.94'	'6666666.285832.peg.226'	'6666666.285833.peg.408'	'6666666.285834.peg.1163'	'6666666.285835.peg.2295'	'6666666.285837.peg.444'	'6666666.285838.peg.651'	'6666666.285839.peg.2740'	'6666666.245839.peg.247'	'6666666.245842.peg.2180'	'6666666.243114.peg.653'	'6666666.243133.peg.1736'	'6666666.243774.peg.838'	'6666666.247020.peg.477'	'6666666.243118.peg.999'	'6666666.243773.peg.2976'	'6666666.243765.peg.2715'	'6666666.243767.peg.2610'	'6666666.269699.peg.2134'	'6666666.243090.peg.1178'	'6666666.243772.peg.4267'	'6666666.243775.peg.967'	'6666666.243766.peg.348'	'6666666.243086.peg.2353'	'6666666.243764.peg.4583'
rum531:	'6666666.234250.peg.75'	'6666666.234253.peg.1456'	'572511.8.peg.847'	'6666666.243771.peg.569'	'6666666.243777.peg.752'	'214851.3.peg.1651'	'6666666.243768.peg.1387'	'6666666.269701.peg.557'	'6666666.269697.peg.2254'	'853.94.peg.2264'	'853.95.peg.118'	'853.96.peg.743'	'853.97.peg.665'	'853.98.peg.534'	'6666666.269698.peg.337'	'853.99.peg.914'	'6666666.269702.peg.2485'	'6666666.245838.peg.1267'	'657322.67.peg.152'	'718252.45.peg.897'	'6666666.285823.peg.474'	'6666666.285826.peg.1599'	'6666666.285827.peg.110'	'6666666.285829.peg.1258'	'6666666.285831.peg.95'	'6666666.285832.peg.227'	'6666666.285833.peg.409'	'6666666.285834.peg.1164'	'6666666.285835.peg.2294'	'6666666.285837.peg.445'	'6666666.285838.peg.650'	'6666666.285839.peg.2739'	'6666666.245839.peg.248'	'6666666.245842.peg.2179'	'6666666.243114.peg.652'	'6666666.243133.peg.1735'	'6666666.243774.peg.839'	'6666666.247020.peg.476'	'6666666.243118.peg.1000'	'6666666.243773.peg.2977'	'6666666.243765.peg.2716'	'6666666.243767.peg.2609'	'6666666.269699.peg.2135'	'6666666.243090.peg.1177'	'6666666.243772.peg.4266'	'6666666.243775.peg.968'	'6666666.243766.peg.349'	'6666666.243086.peg.2354'	'6666666.243764.peg.4582'
rum532:	'6666666.234250.peg.959'	'6666666.234253.peg.159'	'572511.8.peg.827'	'6666666.243771.peg.830'	'6666666.243777.peg.4142'	'214851.3.peg.1812'	'6666666.243768.peg.3306'	'6666666.269701.peg.715'	'6666666.269697.peg.784'	'853.94.peg.743'	'853.95.peg.1915'	'853.96.peg.955'	'853.97.peg.941'	'853.98.peg.1617'	'6666666.269698.peg.1569'	'853.99.peg.734'	'6666666.269702.peg.2265'	'6666666.245838.peg.2553'	'657322.67.peg.2961'	'718252.45.peg.2041'	'6666666.285823.peg.2158'	'6666666.285826.peg.2297'	'6666666.285827.peg.2545'	'6666666.285829.peg.178'	'6666666.285831.peg.2555'	'6666666.285832.peg.2946'	'6666666.285833.peg.3056'	'6666666.285834.peg.180'	'6666666.285835.peg.283'	'6666666.285837.peg.2656'	'6666666.285838.peg.1326'	'6666666.285839.peg.1878'	'6666666.245839.peg.2494'	'6666666.245842.peg.865'	'6666666.243114.peg.879'	'6666666.243133.peg.1572'	'6666666.243774.peg.840'	'6666666.247020.peg.1488'	'6666666.243118.peg.1297'	'6666666.243773.peg.47'	'6666666.243765.peg.1187'	'6666666.243767.peg.2608'	'6666666.269699.peg.212'	'6666666.243090.peg.1175'	'6666666.243772.peg.4265'	'6666666.243775.peg.1372'	'6666666.243766.peg.1968'	'6666666.243086.peg.2355'	'6666666.243764.peg.4580'
rum533:	'6666666.234250.peg.960'	'6666666.234253.peg.158'	'572511.8.peg.828'	'6666666.243771.peg.831'	'6666666.243777.peg.4143'	'214851.3.peg.1813'	'6666666.243768.peg.3305'	'6666666.269701.peg.714'	'6666666.269697.peg.783'	'853.94.peg.742'	'853.95.peg.1916'	'853.96.peg.956'	'853.97.peg.942'	'853.98.peg.1618'	'6666666.269698.peg.1570'	'853.99.peg.733'	'6666666.269702.peg.2264'	'6666666.245838.peg.2552'	'657322.67.peg.2962'	'718252.45.peg.2040'	'6666666.285823.peg.2157'	'6666666.285826.peg.2296'	'6666666.285827.peg.2546'	'6666666.285829.peg.177'	'6666666.285831.peg.2556'	'6666666.285832.peg.2947'	'6666666.285833.peg.3057'	'6666666.285834.peg.179'	'6666666.285835.peg.282'	'6666666.285837.peg.2657'	'6666666.285838.peg.1327'	'6666666.285839.peg.1879'	'6666666.245839.peg.2495'	'6666666.245842.peg.866'	'6666666.243114.peg.880'	'6666666.243133.peg.1571'	'6666666.243774.peg.843'	'6666666.247020.peg.1487'	'6666666.243118.peg.1025'	'6666666.243773.peg.46'	'6666666.243765.peg.1188'	'6666666.243767.peg.2605'	'6666666.269699.peg.213'	'6666666.243090.peg.1172'	'6666666.243772.peg.4262'	'6666666.243775.peg.1373'	'6666666.243766.peg.1967'	'6666666.243086.peg.2358'	'6666666.243764.peg.4577'
rum534:	'6666666.234250.peg.961'	'6666666.234253.peg.157'	'572511.8.peg.829'	'6666666.243771.peg.832'	'6666666.243777.peg.4144'	'214851.3.peg.1814'	'6666666.243768.peg.3304'	'6666666.269701.peg.713'	'6666666.269697.peg.782'	'853.94.peg.741'	'853.95.peg.1917'	'853.96.peg.957'	'853.97.peg.943'	'853.98.peg.1619'	'6666666.269698.peg.1571'	'853.99.peg.732'	'6666666.269702.peg.2263'	'6666666.245838.peg.2551'	'657322.67.peg.2963'	'718252.45.peg.2039'	'6666666.285823.peg.2156'	'6666666.285826.peg.2295'	'6666666.285827.peg.2547'	'6666666.285829.peg.176'	'6666666.285831.peg.2557'	'6666666.285832.peg.2948'	'6666666.285833.peg.3058'	'6666666.285834.peg.178'	'6666666.285835.peg.281'	'6666666.285837.peg.2658'	'6666666.285838.peg.1328'	'6666666.285839.peg.1880'	'6666666.245839.peg.2496'	'6666666.245842.peg.867'	'6666666.243114.peg.881'	'6666666.243133.peg.1570'	'6666666.243774.peg.844'	'6666666.247020.peg.1486'	'6666666.243118.peg.1026'	'6666666.243773.peg.45'	'6666666.243765.peg.1189'	'6666666.243767.peg.2604'	'6666666.269699.peg.214'	'6666666.243090.peg.1171'	'6666666.243772.peg.4261'	'6666666.243775.peg.1374'	'6666666.243766.peg.1966'	'6666666.243086.peg.2359'	'6666666.243764.peg.4576'
rum535:	'6666666.234250.peg.962'	'6666666.234253.peg.156'	'572511.8.peg.2188'	'6666666.243771.peg.834'	'6666666.243777.peg.4147'	'214851.3.peg.1817'	'6666666.243768.peg.3302'	'6666666.269701.peg.712'	'6666666.269697.peg.781'	'853.94.peg.740'	'853.95.peg.1918'	'853.96.peg.958'	'853.97.peg.944'	'853.98.peg.1620'	'6666666.269698.peg.1572'	'853.99.peg.731'	'6666666.269702.peg.2262'	'6666666.245838.peg.2550'	'657322.67.peg.2964'	'718252.45.peg.2038'	'6666666.285823.peg.2155'	'6666666.285826.peg.2294'	'6666666.285827.peg.2548'	'6666666.285829.peg.175'	'6666666.285831.peg.2558'	'6666666.285832.peg.2949'	'6666666.285833.peg.3059'	'6666666.285834.peg.177'	'6666666.285835.peg.280'	'6666666.285837.peg.2659'	'6666666.285838.peg.1329'	'6666666.285839.peg.1881'	'6666666.245839.peg.2497'	'6666666.245842.peg.870'	'6666666.243114.peg.884'	'6666666.243133.peg.1567'	'6666666.243774.peg.846'	'6666666.247020.peg.1485'	'6666666.243118.peg.1027'	'6666666.243773.peg.44'	'6666666.243765.peg.1192'	'6666666.243767.peg.2602'	'6666666.269699.peg.215'	'6666666.243090.peg.1169'	'6666666.243772.peg.4259'	'6666666.243775.peg.1377'	'6666666.243766.peg.1961'	'6666666.243086.peg.2361'	'6666666.243764.peg.4574'
[truncated: 4 more columns]
