# Supplementary material for: Comparative analysis of Faecalibacterium prausnitzii genomes shows a high level of genome plasticity and warrants separation into new species-level taxa
Source: BMC Genomics. 2018 Dec 14;19:931. doi: 10.1186/s12864-018-5313-6 (PMC6295017; doi:10.1186/s12864-018-5313-6)
Supplement: Supplementary file 6 — Table S3. List of 10,630 protein orthologues encoded by genomes of F. prausnitzii with annotation according to COG database. (XLS 915 kb) [file 12864_2018_5313_MOESM6_ESM.xls]

## Sheet: fpr_pangenome_COG_annotation
Consensus sequences of orthogroups used for BLAST against COG database are given in supplementary file:				orthomcl_comparative_genomics_script.zip/all_consensus_seq_fp.fasta
At https://figshare.com/articles/Comparative_analysis_of_Faecalibacterium_prausnitzii_genomes_shows_a_high_level_of_genome_plasticity_and_warrants_separation_into_new_species-level_taxa/7068716
The following BLAST command was used:			blastp -query %FILENAME% -db prot2003-2014.fa -evalue 1e-10 -best_hit_score_edge 0.05 -best_hit_overhang 0.25 -outfmt 10 -max_target_seqs 1
The 2003-2014 version of COG database was used build (September 2016).
Orthologous group	COG_number	COG_category(ies)	Protein name
fp_1	COG3505	U	Type IV secretory pathway, VirD4 component, TraG/TraD family ATPase
fp_10	COG5545	X	Predicted P-loop ATPase and inactivated derivatives
fp_100	COG3668	X	Plasmid stabilization system protein ParE
fp_1000	COG1971	P	Putative Mn2+ efflux pump MntP
fp_10000	COG1061	KL	Superfamily II DNA or RNA helicase
fp_10001	COG0210	L	Superfamily I DNA or RNA helicase
fp_10002	COG1961	L	Site-specific DNA recombinase related to the DNA invertase Pin
fp_10003	0	0	0
fp_10004	0	0	0
fp_10005	COG2105	R	Uncharacterized conserved protein YtfP, gamma-glutamylcyclotransferase (GGCT)/AIG2-like family
fp_10006	0	0	0
fp_10007	COG1961	L	Site-specific DNA recombinase related to the DNA invertase Pin
fp_10008	COG1132	V	ABC-type multidrug transport system, ATPase and permease component
fp_10009	COG2226	H	Ubiquinone/menaquinone biosynthesis C-methylase UbiE
fp_1001	COG1802	K	DNA-binding transcriptional regulator, GntR family
fp_10010	0	0	0
fp_10011	0	0	0
fp_10012	COG0827	L	Adenine-specific DNA methylase
fp_10013	0	0	0
fp_10014	0	0	0
fp_10015	COG3481	J	3'-5' exoribonuclease YhaM, can participate in 23S rRNA maturation, HD superfamily
fp_10016	0	0	0
fp_10017	0	0	0
fp_10018	0	0	0
fp_10019	0	0	0
fp_1002	COG0564	J	Pseudouridylate synthase, 23S rRNA- or tRNA-specific
fp_10020	COG3843	U	Type IV secretory pathway, VirD2 components (relaxase)
fp_10021	0	0	0
fp_10022	0	0	0
fp_10023	COG4186	R	Calcineurin-like phosphoesterase superfamily protein
fp_10024	0	0	0
fp_10025	0	0	0
fp_10026	0	0	0
fp_10027	COG0610	V	Type I site-specific restriction-modification system, R (restriction) subunit and related helicases ...
fp_10028	0	0	0
fp_10029	0	0	0
fp_1003	COG0494	V	8-oxo-dGTP pyrophosphatase MutT and related house-cleaning NTP pyrophosphohydrolases, NUDIX family
fp_10030	0	0	0
fp_10031	0	0	0
fp_10032	0	0	0
fp_10033	COG3290	T	Sensor histidine kinase regulating citrate/malate metabolism
fp_10034	0	0	0
fp_10035	0	0	0
fp_10036	0	0	0
fp_10037	0	0	0
fp_10038	0	0	0
fp_10039	COG2244	M	Membrane protein involved in the export of O-antigen and teichoic acid
fp_1004	COG0674	C	Pyruvate:ferredoxin oxidoreductase or related 2-oxoacid:ferredoxin oxidoreductase, alpha subunit
fp_10040	0	0	0
fp_10041	COG0438	M	Glycosyltransferase involved in cell wall bisynthesis
fp_10042	0	0	0
fp_10043	COG0286	V	Type I restriction-modification system, DNA methylase subunit
fp_10044	0	0	0
fp_10045	0	0	0
fp_10046	0	0	0
fp_10047	0	0	0
fp_10048	0	0	0
fp_10049	0	0	0
fp_1005	COG2239	P	Mg/Co/Ni transporter MgtE (contains CBS domain)
fp_10050	0	0	0
fp_10051	COG1203	V	CRISPR/Cas system-associated endonuclease/helicase Cas3
fp_10052	0	0	0
fp_10053	0	0	0
fp_10054	0	0	0
fp_10055	0	0	0
fp_10056	0	0	0
fp_10057	0	0	0
fp_10058	0	0	0
fp_10059	0	0	0
fp_1006	COG0470	L	DNA polymerase III, delta prime subunit
fp_10060	COG0039	C	Malate/lactate dehydrogenase
fp_10061	COG1914	P	Mn2+ and Fe2+ transporters of the NRAMP family
fp_10062	COG0329	EM	Dihydrodipicolinate synthase/N-acetylneuraminate lyase
fp_10063	COG1609	K	DNA-binding transcriptional regulator, LacI/PurR family
fp_10064	COG0524	G	Sugar or nucleoside kinase, ribokinase family
fp_10065	COG3843	U	Type IV secretory pathway, VirD2 components (relaxase)
fp_10066	COG0568	K	DNA-directed RNA polymerase, sigma subunit (sigma70/sigma32)
fp_10067	COG4804	R	Predicted nuclease of restriction endonuclease-like (RecB) superfamily, DUF1016 family
fp_10068	COG2820	F	Uridine phosphorylase
fp_10069	0	0	0
fp_1007	COG1686	M	D-alanyl-D-alanine carboxypeptidase
fp_10070	COG1192	N	Cellulose biosynthesis protein BcsQ
fp_10071	COG0789	K	DNA-binding transcriptional regulator, MerR family
fp_10072	COG1484	L	DNA replication protein DnaC
fp_10073	COG1595	K	DNA-directed RNA polymerase specialized sigma subunit, sigma24 family
fp_10074	0	0	0
fp_10075	COG0582	LX	Integrase
fp_10076	COG0664	T	cAMP-binding domain of CRP or a regulatory subunit of cAMP-dependent protein kinases
fp_10077	COG5549	O	Predicted Zn-dependent protease
fp_10078	0	0	0
fp_10079	COG0524	G	Sugar or nucleoside kinase, ribokinase family
fp_1008	COG0663	R	Carbonic anhydrase or acetyltransferase, isoleucine patch superfamily
fp_10080	COG3505	U	Type IV secretory pathway, VirD4 component, TraG/TraD family ATPase
fp_10081	0	0	0
fp_10082	COG0568	K	DNA-directed RNA polymerase, sigma subunit (sigma70/sigma32)
fp_10083	COG1898	M	dTDP-4-dehydrorhamnose 3,5-epimerase or related enzyme
fp_10084	COG0456	J	Ribosomal protein S18 acetylase RimI and related acetyltransferases
fp_10085	COG4221	C	NADP-dependent 3-hydroxy acid dehydrogenase YdfG
fp_10086	COG3505	U	Type IV secretory pathway, VirD4 component, TraG/TraD family ATPase
fp_10087	COG1475	D	Chromosome segregation protein Spo0J, contains ParB-like nuclease domain
fp_10088	COG0619	H	Energy-coupling factor transporter transmembrane protein EcfT
fp_10089	COG1192	N	Cellulose biosynthesis protein BcsQ
fp_1009	COG0340	H	Biotin-(acetyl-CoA carboxylase) ligase
fp_10090	COG3505	U	Type IV secretory pathway, VirD4 component, TraG/TraD family ATPase
fp_10091	COG1502	I	Phosphatidylserine/phosphatidylglycerophosphate/cardiolipin synthase or related enzyme
fp_10092	COG1961	L	Site-specific DNA recombinase related to the DNA invertase Pin
fp_10093	COG3843	U	Type IV secretory pathway, VirD2 components (relaxase)
fp_10094	COG1961	L	Site-specific DNA recombinase related to the DNA invertase Pin
fp_10095	0	0	0
fp_10096	COG0568	K	DNA-directed RNA polymerase, sigma subunit (sigma70/sigma32)
fp_10097	COG3505	U	Type IV secretory pathway, VirD4 component, TraG/TraD family ATPase
fp_10098	COG3843	U	Type IV secretory pathway, VirD2 components (relaxase)
fp_10099	COG2211	G	Na+/melibiose symporter or related transporter
fp_101	0	0	0
fp_1010	COG0622	R	Predicted phosphodiesterase
fp_10100	COG0646	E	Methionine synthase I (cobalamin-dependent), methyltransferase domain
fp_10101	COG0030	J	16S rRNA A1518 and A1519 N6-dimethyltransferase RsmA/KsgA/DIM1 (may also have DNA glycosylase/AP lyase activity)
fp_10102	COG2355	E	Zn-dependent dipeptidase, microsomal dipeptidase homolog
fp_10103	COG1216	G	Glycosyltransferase, GT2 family
fp_10104	COG1216	G	Glycosyltransferase, GT2 family
fp_10105	COG0784	T	CheY chemotaxis protein or a CheY-like REC (receiver) domain
fp_10106	COG1131	V	ABC-type multidrug transport system, ATPase component
fp_10107	0	0	0
fp_10108	COG1442	M	Lipopolysaccharide biosynthesis protein, LPS:glycosyltransferase
fp_10109	COG0463	M	Glycosyltransferase involved in cell wall bisynthesis
fp_1011	COG0313	J	16S rRNA C1402 (ribose-2'-O) methylase RsmI
fp_10110	COG3274	M	Surface polysaccharide O-acyltransferase, integral membrane enzyme
fp_10111	COG0628	R	Predicted PurR-regulated permease PerM
fp_10112	COG0707	M	UDP-N-acetylglucosamine:LPS N-acetylglucosamine transferase
fp_10113	COG0582	LX	Integrase
fp_10114	COG1409	T	3',5'-cyclic AMP phosphodiesterase CpdA
fp_10115	0	0	0
fp_10116	COG4409	GM	Neuraminidase (sialidase)
fp_10117	0	0	0
fp_10118	0	0	0
fp_10119	0	0	0
fp_1012	COG4123	J	tRNA1(Val) A37 N6-methylase TrmN6
fp_10120	0	0	0
fp_10121	COG1835	M	Peptidoglycan/LPS O-acetylase OafA/YrhL, contains acyltransferase and SGNH-hydrolase domains
fp_10122	0	0	0
fp_10123	0	0	0
fp_10124	0	0	0
fp_10125	COG1396	K	Transcriptional regulator, contains XRE-family HTH domain
fp_10126	0	0	0
fp_10127	0	0	0
fp_10128	COG3394	S	Predicted glycoside hydrolase or deacetylase ChbG, UPF0249 family
fp_10129	COG2159	R	Predicted metal-dependent hydrolase, TIM-barrel fold
fp_1013	COG1774	T	Cell fate regulator YaaT, PSP1 superfamily (controls sporulation, competence, biofilm development)
fp_10130	0	0	0
fp_10131	COG1402	HQ	Creatinine amidohydrolase/Fe(II)-dependent formamide hydrolase involved in riboflavin and F420 biosynthesis
fp_10132	0	0	0
fp_10133	0	0	0
fp_10134	0	0	0
fp_10135	0	0	0
fp_10136	0	0	0
fp_10137	0	0	0
fp_10138	0	0	0
fp_10139	0	0	0
fp_1014	COG0841	V	Multidrug efflux pump subunit AcrB
fp_10140	0	0	0
fp_10141	COG3695	K	Alkylated DNA nucleotide flippase Atl1, participates in nucleotide excision repair, Ada-like DNA-binding domain
fp_10142	COG5377	X	Phage-related protein, predicted endonuclease
fp_10143	0	0	0
fp_10144	0	0	0
fp_10145	0	0	0
fp_10146	0	0	0
fp_10147	COG1051	F	ADP-ribose pyrophosphatase YjhB, NUDIX family
fp_10148	0	0	0
fp_10149	0	0	0
fp_1015	COG2017	G	Galactose mutarotase or related enzyme
fp_10150	0	0	0
fp_10151	0	0	0
fp_10152	0	0	0
fp_10153	0	0	0
fp_10154	0	0	0
fp_10155	0	0	0
fp_10156	0	0	0
fp_10157	0	0	0
fp_10158	0	0	0
fp_10159	0	0	0
fp_1016	COG1087	M	UDP-glucose 4-epimerase
fp_10160	0	0	0
fp_10161	0	0	0
fp_10162	0	0	0
fp_10163	0	0	0
fp_10164	0	0	0
fp_10165	0	0	0
fp_10166	COG1595	K	DNA-directed RNA polymerase specialized sigma subunit, sigma24 family
fp_10167	0	0	0
fp_10168	0	0	0
fp_10169	0	0	0
fp_1017	COG0370	P	Fe2+ transport system protein B
fp_10170	0	0	0
fp_10171	0	0	0
fp_10172	0	0	0
fp_10173	0	0	0
fp_10174	0	0	0
fp_10175	0	0	0
fp_10176	0	0	0
fp_10177	0	0	0
fp_10178	0	0	0
fp_10179	0	0	0
fp_1018	COG1846	K	DNA-binding transcriptional regulator, MarR family
fp_10180	0	0	0
fp_10181	0	0	0
fp_10182	0	0	0
fp_10183	0	0	0
fp_10184	0	0	0
fp_10185	0	0	0
fp_10186	0	0	0
fp_10187	0	0	0
fp_10188	0	0	0
fp_10189	0	0	0
fp_1019	COG0544	O	FKBP-type peptidyl-prolyl cis-trans isomerase (trigger factor)
fp_10190	0	0	0
fp_10191	0	0	0
fp_10192	0	0	0
fp_10193	0	0	0
fp_10194	0	0	0
fp_10195	0	0	0
fp_10196	0	0	0
fp_10197	0	0	0
fp_10198	0	0	0
fp_10199	0	0	0
fp_102	0	0	0
fp_1020	COG0572	F	Uridine kinase
fp_10200	0	0	0
fp_10201	0	0	0
fp_10202	0	0	0
fp_10203	0	0	0
fp_10204	0	0	0
fp_10205	0	0	0
fp_10206	0	0	0
fp_10207	0	0	0
fp_10208	0	0	0
fp_10209	0	0	0
fp_1021	COG1502	I	Phosphatidylserine/phosphatidylglycerophosphate/cardiolipin synthase or related enzyme
fp_10210	0	0	0
fp_10211	0	0	0
fp_10212	0	0	0
fp_10213	0	0	0
fp_10214	0	0	0
fp_10215	0	0	0
fp_10216	0	0	0
fp_10217	0	0	0
fp_10218	0	0	0
fp_10219	0	0	0
fp_1022	COG1284	S	Uncharacterized membrane-anchored protein YitT, contains DUF161 and DUF2179 domains
fp_10220	0	0	0
fp_10221	0	0	0
fp_10222	0	0	0
fp_10223	0	0	0
fp_10224	0	0	0
fp_10225	0	0	0
fp_10226	0	0	0
fp_10227	0	0	0
fp_10228	0	0	0
fp_10229	0	0	0
fp_1023	COG0347	TE	Nitrogen regulatory protein PII
fp_10230	0	0	0
fp_10231	0	0	0
fp_10232	0	0	0
fp_10233	0	0	0
fp_10234	0	0	0
fp_10235	0	0	0
fp_10236	0	0	0
fp_10237	0	0	0
fp_10238	0	0	0
fp_10239	0	0	0
fp_1024	COG0589	T	Nucleotide-binding universal stress protein, UspA family
fp_10240	0	0	0
fp_10241	0	0	0
fp_10242	0	0	0
fp_10243	0	0	0
fp_10244	0	0	0
fp_10245	0	0	0
fp_10246	0	0	0
fp_10247	0	0	0
fp_10248	0	0	0
fp_10249	0	0	0
fp_1025	COG0493	ER	NADPH-dependent glutamate synthase beta chain or related oxidoreductase
fp_10250	0	0	0
fp_10251	0	0	0
fp_10252	0	0	0
fp_10253	0	0	0
fp_10254	0	0	0
fp_10255	0	0	0
fp_10256	0	0	0
fp_10257	0	0	0
fp_10258	0	0	0
fp_10259	0	0	0
fp_1026	COG1323	R	Predicted nucleotidyltransferase
fp_10260	0	0	0
fp_10261	0	0	0
fp_10262	0	0	0
fp_10263	0	0	0
fp_10264	0	0	0
fp_10265	0	0	0
fp_10266	0	0	0
fp_10267	0	0	0
fp_10268	0	0	0
fp_10269	0	0	0
fp_1027	COG0282	C	Acetate kinase
fp_10270	0	0	0
fp_10271	0	0	0
fp_10272	0	0	0
fp_10273	0	0	0
fp_10274	0	0	0
fp_10275	0	0	0
fp_10276	0	0	0
fp_10277	0	0	0
fp_10278	0	0	0
fp_10279	0	0	0
fp_1028	COG1278	K	Cold shock protein, CspA family
fp_10280	0	0	0
fp_10281	0	0	0
fp_10282	0	0	0
fp_10283	0	0	0
fp_10284	0	0	0
fp_10285	0	0	0
fp_10286	0	0	0
fp_10287	0	0	0
fp_10288	0	0	0
fp_10289	0	0	0
fp_1029	COG2384	J	tRNA A22 N-methylase
fp_10290	0	0	0
fp_10291	0	0	0
fp_10292	0	0	0
fp_10293	0	0	0
fp_10294	0	0	0
fp_10295	0	0	0
fp_10296	0	0	0
fp_10297	0	0	0
fp_10298	0	0	0
fp_10299	0	0	0
fp_103	0	0	0
fp_1030	COG0327	H	Putative GTP cyclohydrolase 1 type 2, NIF3 family
fp_10300	0	0	0
fp_10301	0	0	0
fp_10302	0	0	0
fp_10303	0	0	0
fp_10304	0	0	0
fp_10305	0	0	0
fp_10306	0	0	0
fp_10307	0	0	0
fp_10308	0	0	0
fp_10309	0	0	0
fp_1031	COG1293	J	Predicted component of the ribosome quality control (RQC) complex, YloA/Tae2 family, contains fibronectin-binding (FbpA) and DUF814 domains
fp_10310	0	0	0
fp_10311	0	0	0
fp_10312	0	0	0
fp_10313	0	0	0
fp_10314	0	0	0
fp_10315	0	0	0
fp_10316	0	0	0
fp_10317	0	0	0
fp_10318	0	0	0
fp_10319	0	0	0
fp_1032	COG0051	J	Ribosomal protein S10
fp_10320	0	0	0
fp_10321	0	0	0
fp_10322	COG1961	L	Site-specific DNA recombinase related to the DNA invertase Pin
fp_10323	COG1898	M	dTDP-4-dehydrorhamnose 3,5-epimerase or related enzyme
fp_10324	COG1961	L	Site-specific DNA recombinase related to the DNA invertase Pin
fp_10325	COG0286	V	Type I restriction-modification system, DNA methylase subunit
fp_10326	COG1533	L	DNA repair photolyase
fp_10327	COG1195	L	Recombinational DNA repair ATPase RecF
fp_10328	COG0507	L	ATP-dependent exoDNAse (exonuclease V), alpha subunit, helicase superfamily I
fp_10329	COG0550	L	DNA topoisomerase IA
fp_1033	COG0087	J	Ribosomal protein L3
fp_10330	COG1192	N	Cellulose biosynthesis protein BcsQ
fp_10331	COG1404	O	Serine protease, subtilisin family
fp_10332	COG0464	MDT	AAA+-type ATPase, SpoVK/Ycf46/Vps4 family
fp_10333	0	0	0
fp_10334	COG4670	I	Acyl CoA:acetate/3-ketoacid CoA transferase
fp_10335	COG1024	I	Enoyl-CoA hydratase/carnithine racemase
fp_10336	COG0169	E	Shikimate 5-dehydrogenase
fp_10337	COG1053	C	Succinate dehydrogenase/fumarate reductase, flavoprotein subunit
fp_10338	COG4430	S	Uncharacterized conserved protein YdeI, YjbR/CyaY-like superfamily, DUF1801 family
fp_10339	COG3505	U	Type IV secretory pathway, VirD4 component, TraG/TraD family ATPase
fp_1034	COG0088	J	Ribosomal protein L4
fp_10340	0	0	0
fp_10341	COG1132	V	ABC-type multidrug transport system, ATPase and permease component
fp_10342	COG2721	G	Altronate dehydratase
fp_10343	COG4225	G	Rhamnogalacturonyl hydrolase YesR
fp_10344	COG3333	R	TctA family transporter
fp_10345	COG1820	G	N-acetylglucosamine-6-phosphate deacetylase
fp_10346	0	0	0
fp_10347	COG4974	L	Site-specific recombinase XerD
fp_10348	0	0	0
fp_10349	COG1961	L	Site-specific DNA recombinase related to the DNA invertase Pin
fp_1035	COG0089	J	Ribosomal protein L23
fp_10350	COG0507	L	ATP-dependent exoDNAse (exonuclease V), alpha subunit, helicase superfamily I
fp_10351	COG3299	X	Uncharacterized phage protein gp47/JayE
fp_10352	COG5283	X	Phage-related tail protein
fp_10353	0	0	0
fp_10354	COG1484	L	DNA replication protein DnaC
fp_10355	COG0582	LX	Integrase
fp_10356	0	0	0
fp_10357	COG0420	L	DNA repair exonuclease SbcCD nuclease subunit
fp_10358	0	0	0
fp_10359	COG1593	G	TRAP-type C4-dicarboxylate transport system, large permease component
fp_1036	COG0090	J	Ribosomal protein L2
fp_10360	COG0673	R	Predicted dehydrogenase
fp_10361	COG1053	C	Succinate dehydrogenase/fumarate reductase, flavoprotein subunit
fp_10362	COG2391	R	Uncharacterized membrane protein YedE/YeeE, contains two sulfur transport domains
fp_10363	COG1263	G	Phosphotransferase system IIC components, glucose/maltose/N-acetylglucosamine-specific
fp_10364	0	0	0
fp_10365	0	0	0
fp_10366	0	0	0
fp_10367	0	0	0
fp_10368	0	0	0
fp_10369	COG3315	Q	O-Methyltransferase involved in polyketide biosynthesis
fp_1037	COG0185	J	Ribosomal protein S19
fp_10370	COG1671	S	Uncharacterized conserved protein YaiI, UPF0178 family
fp_10371	COG1609	K	DNA-binding transcriptional regulator, LacI/PurR family
fp_10372	0	0	0
fp_10373	0	0	0
fp_10374	COG1961	L	Site-specific DNA recombinase related to the DNA invertase Pin
fp_10375	COG0322	L	Excinuclease UvrABC, nuclease subunit
fp_10376	COG0553	KL	Superfamily II DNA or RNA helicase, SNF2 family
fp_10377	0	0	0
fp_10378	0	0	0
fp_10379	COG1652	S	Nucleoid-associated protein YgaU, contains BON and LysM domains
fp_1038	COG0091	J	Ribosomal protein L22
fp_10380	0	0	0
fp_10381	0	0	0
fp_10382	0	0	0
fp_10383	0	0	0
fp_10384	0	0	0
fp_10385	0	0	0
fp_10386	0	0	0
fp_10387	0	0	0
fp_10388	0	0	0
fp_10389	COG4383	X	Mu-like prophage protein gp29
fp_1039	COG0092	J	Ribosomal protein S3
fp_10390	COG3331	R	Penicillin-binding protein-related factor A, putative recombinase
fp_10391	COG4422	X	Bacteriophage protein gp37
fp_10392	COG0582	LX	Integrase
fp_10393	COG3862	S	Uncharacterized protein with two CxxC motifs
fp_10394	COG1802	K	DNA-binding transcriptional regulator, GntR family
fp_10395	COG1638	G	TRAP-type C4-dicarboxylate transport system, periplasmic component
fp_10396	COG3843	U	Type IV secretory pathway, VirD2 components (relaxase)
fp_10397	COG0583	K	DNA-binding transcriptional regulator, LysR family
fp_10398	0	0	0
fp_10399	COG3206	M	Uncharacterized protein involved in exopolysaccharide biosynthesis
fp_104	0	0	0
fp_1040	COG0197	J	Ribosomal protein L16/L10AE
fp_10400	COG2369	S	Uncharacterized conserved protein, contains phage Mu gpF-like domain
fp_10401	0	0	0
fp_10402	0	0	0
fp_10403	COG1196	D	Chromosome segregation ATPase
fp_10404	COG5518	X	Bacteriophage capsid portal protein
fp_10405	0	0	0
fp_10406	0	0	0
fp_10407	COG0338	L	Site-specific DNA-adenine methylase
fp_10408	0	0	0
fp_10409	COG0210	L	Superfamily I DNA or RNA helicase
fp_1041	COG0255	J	Ribosomal protein L29
fp_10410	0	0	0
fp_10411	0	0	0
fp_10412	0	0	0
fp_10413	0	0	0
fp_10414	COG0582	LX	Integrase
fp_10415	0	0	0
fp_10416	COG2369	S	Uncharacterized conserved protein, contains phage Mu gpF-like domain
fp_10417	COG0006	E	Xaa-Pro aminopeptidase
fp_10418	0	0	0
fp_10419	COG1397	O	ADP-ribosylglycohydrolase
fp_1042	COG0186	J	Ribosomal protein S17
fp_10420	0	0	0
fp_10421	0	0	0
fp_10422	0	0	0
fp_10423	COG1082	G	Sugar phosphate isomerase/epimerase
fp_10424	COG0412	Q	Dienelactone hydrolase
fp_10425	0	0	0
fp_10426	COG1403	V	5-methylcytosine-specific restriction endonuclease McrA
fp_10427	COG3718	G	5-deoxy-D-glucuronate isomerase
fp_10428	COG1737	K	DNA-binding transcriptional regulator, MurR/RpiR family, contains HTH and SIS domains
fp_10429	0	0	0
fp_1043	COG0093	J	Ribosomal protein L14
fp_10430	COG4106	C	Trans-aconitate methyltransferase
fp_10431	0	0	0
fp_10432	0	0	0
fp_10433	COG0863	L	DNA modification methylase
fp_10434	0	0	0
fp_10435	0	0	0
fp_10436	COG1704	S	Uncharacterized conserved protein
fp_10437	0	0	0
fp_10438	COG3090	G	TRAP-type C4-dicarboxylate transport system, small permease component
fp_10439	0	0	0
fp_1044	COG0198	J	Ribosomal protein L24
fp_10440	COG1595	K	DNA-directed RNA polymerase specialized sigma subunit, sigma24 family
fp_10441	0	0	0
fp_10442	COG0863	L	DNA modification methylase
fp_10443	0	0	0
fp_10444	0	0	0
fp_10445	0	0	0
fp_10446	0	0	0
fp_10447	0	0	0
fp_10448	0	0	0
fp_10449	0	0	0
fp_1045	COG0094	J	Ribosomal protein L5
fp_10450	0	0	0
fp_10451	0	0	0
fp_10452	0	0	0
fp_10453	0	0	0
fp_10454	0	0	0
fp_10455	0	0	0
fp_10456	0	0	0
fp_10457	0	0	0
fp_10458	0	0	0
fp_10459	COG0662	G	Mannose-6-phosphate isomerase, cupin superfamily
fp_1046	COG0199	J	Ribosomal protein S14
fp_10460	0	0	0
fp_10461	0	0	0
fp_10462	0	0	0
fp_10463	COG1476	K	DNA-binding transcriptional regulator, XRE-family HTH domain
fp_10464	0	0	0
fp_10465	0	0	0
fp_10466	0	0	0
fp_10467	COG3666	X	Transposase
fp_10468	0	0	0
fp_10469	0	0	0
fp_1047	COG0096	J	Ribosomal protein S8
fp_10470	0	0	0
fp_10471	0	0	0
fp_10472	0	0	0
fp_10473	0	0	0
fp_10474	0	0	0
fp_10475	0	0	0
fp_10476	0	0	0
fp_10477	0	0	0
fp_10478	0	0	0
fp_10479	0	0	0
fp_1048	COG0097	J	Ribosomal protein L6P/L9E
fp_10480	0	0	0
fp_10481	0	0	0
fp_10482	0	0	0
fp_10483	0	0	0
fp_10484	0	0	0
fp_10485	0	0	0
fp_10486	COG4898	S	Uncharacterized protein
fp_10487	COG4938	R	Predicted ATPase
fp_10488	0	0	0
fp_10489	0	0	0
fp_1049	COG0256	J	Ribosomal protein L18
fp_10490	0	0	0
fp_10491	0	0	0
fp_10492	0	0	0
fp_10493	0	0	0
fp_10494	0	0	0
fp_10495	0	0	0
fp_10496	0	0	0
fp_10497	0	0	0
fp_10498	0	0	0
fp_10499	0	0	0
fp_105	0	0	0
fp_1050	COG0098	J	Ribosomal protein S5
fp_10500	0	0	0
fp_10501	0	0	0
fp_10502	0	0	0
fp_10503	0	0	0
fp_10504	0	0	0
fp_10505	0	0	0
fp_10506	0	0	0
fp_10507	0	0	0
fp_10508	0	0	0
fp_10509	0	0	0
fp_1051	COG1841	J	Ribosomal protein L30/L7E
fp_10510	0	0	0
fp_10511	0	0	0
fp_10512	0	0	0
fp_10513	0	0	0
fp_10514	0	0	0
fp_10515	0	0	0
fp_10516	0	0	0
fp_10517	0	0	0
fp_10518	0	0	0
fp_10519	0	0	0
fp_1052	COG0200	J	Ribosomal protein L15
fp_10520	0	0	0
fp_10521	0	0	0
fp_10522	0	0	0
fp_10523	0	0	0
fp_10524	0	0	0
fp_10525	0	0	0
fp_10526	0	0	0
fp_10527	0	0	0
fp_10528	0	0	0
fp_10529	0	0	0
fp_1053	COG0201	U	Preprotein translocase subunit SecY
fp_10530	COG1961	L	Site-specific DNA recombinase related to the DNA invertase Pin
fp_10531	0	0	0
fp_10532	0	0	0
fp_10533	0	0	0
fp_10534	0	0	0
fp_10535	0	0	0
fp_10536	0	0	0
fp_10537	0	0	0
fp_10538	0	0	0
fp_10539	0	0	0
fp_1054	COG0563	F	Adenylate kinase or related kinase
fp_10540	0	0	0
fp_10541	0	0	0
fp_10542	0	0	0
fp_10543	0	0	0
fp_10544	0	0	0
fp_10545	0	0	0
fp_10546	0	0	0
fp_10547	0	0	0
fp_10548	0	0	0
fp_10549	0	0	0
fp_1055	COG0024	J	Methionine aminopeptidase
fp_10550	0	0	0
fp_10551	COG1335	HR	Nicotinamidase-related amidase
fp_10552	0	0	0
fp_10553	0	0	0
fp_10554	0	0	0
fp_10555	0	0	0
fp_10556	0	0	0
fp_10557	0	0	0
fp_10558	0	0	0
fp_10559	0	0	0
fp_1056	COG0361	J	Translation initiation factor IF-1
fp_10560	0	0	0
fp_10561	0	0	0
fp_10562	0	0	0
fp_10563	0	0	0
fp_10564	0	0	0
fp_10565	0	0	0
fp_10566	0	0	0
fp_10567	0	0	0
fp_10568	0	0	0
fp_10569	0	0	0
fp_1057	COG0099	J	Ribosomal protein S13
fp_10570	0	0	0
fp_10571	0	0	0
fp_10572	0	0	0
fp_10573	0	0	0
fp_10574	0	0	0
fp_10575	0	0	0
fp_10576	0	0	0
fp_10577	0	0	0
fp_10578	0	0	0
fp_10579	0	0	0
fp_1058	COG0100	J	Ribosomal protein S11
fp_10580	0	0	0
fp_10581	0	0	0
fp_10582	0	0	0
fp_10583	0	0	0
fp_10584	0	0	0
fp_10585	0	0	0
fp_10586	0	0	0
fp_10587	0	0	0
fp_10588	0	0	0
fp_10589	0	0	0
fp_1059	COG0522	J	Ribosomal protein S4 or related protein
fp_10590	0	0	0
fp_10591	0	0	0
fp_10592	0	0	0
fp_10593	0	0	0
fp_10594	0	0	0
fp_10595	0	0	0
fp_10596	0	0	0
fp_10597	0	0	0
fp_10598	0	0	0
fp_10599	0	0	0
fp_106	0	0	0
fp_1060	COG0202	K	DNA-directed RNA polymerase, alpha subunit/40 kD subunit
fp_10600	0	0	0
fp_10601	0	0	0
fp_10602	0	0	0
fp_10603	0	0	0
fp_10604	0	0	0
fp_10605	0	0	0
fp_10606	0	0	0
fp_10607	0	0	0
fp_10608	0	0	0
fp_10609	0	0	0
fp_1061	COG0203	J	Ribosomal protein L17
fp_10610	0	0	0
fp_10611	0	0	0
fp_10612	0	0	0
fp_10613	0	0	0
fp_10614	0	0	0
fp_10615	0	0	0
fp_10616	0	0	0
fp_10617	0	0	0
fp_10618	0	0	0
fp_10619	0	0	0
fp_1062	0	0	0
fp_10620	0	0	0
fp_10621	0	0	0
fp_10622	0	0	0
fp_10623	0	0	0
fp_10624	0	0	0
fp_10625	0	0	0
fp_10626	0	0	0
fp_10627	0	0	0
fp_10628	0	0	0
fp_10629	0	0	0
fp_1063	COG0745	TK	DNA-binding response regulator, OmpR family, contains REC and winged-helix (wHTH) domain
fp_10630	COG2865	K	Predicted transcriptional regulator, contains HTH domain
fp_1064	COG2205	T	K+-sensing histidine kinase KdpD
fp_1065	COG3872	S	Uncharacterized conserved protein YqhQ
fp_1066	COG2890	J	Methylase of polypeptide chain release factors
fp_1067	COG0468	L	RecA/RadA recombinase
fp_1068	COG2137	O	SOS response regulatory protein OraA/RecX, interacts with RecA
fp_1069	COG0621	J	tRNA A37 methylthiotransferase MiaB
fp_107	0	0	0
fp_1070	COG0558	I	Phosphatidylglycerophosphate synthase
fp_1071	COG2502	E	Asparagine synthetase A
fp_1072	COG0215	J	Cysteinyl-tRNA synthetase
fp_1073	COG0484	O	DnaJ-class molecular chaperone with C-terminal Zn finger domain
fp_1074	0	0	0
fp_1075	COG4416	X	Mu-like prophage FluMu protein Com
fp_1076	COG0431	C	NAD(P)H-dependent FMN reductase
fp_1077	COG0742	J	16S rRNA G966 N2-methylase RsmD
fp_1078	COG0711	C	FoF1-type ATP synthase, membrane subunit b or b'
fp_1079	COG0275	J	16S rRNA C1402 N4-methylase RsmH
fp_108	COG3064	M	Membrane protein involved in colicin uptake
fp_1080	0	0	0
fp_1081	COG0768	DM	Cell division protein FtsI/penicillin-binding protein 2
fp_1082	COG0770	M	UDP-N-acetylmuramyl pentapeptide synthase
fp_1083	COG0472	M	UDP-N-acetylmuramyl pentapeptide phosphotransferase/UDP-N-acetylglucosamine-1-phosphate transferase
fp_1084	COG0707	M	UDP-N-acetylglucosamine:LPS N-acetylglucosamine transferase
fp_1085	COG1589	D	Cell division septal protein FtsQ
fp_1086	COG0769	M	UDP-N-acetylmuramyl tripeptide synthase
fp_1087	COG1132	V	ABC-type multidrug transport system, ATPase and permease component
fp_1088	COG1132	V	ABC-type multidrug transport system, ATPase and permease component
fp_1089	COG1846	K	DNA-binding transcriptional regulator, MarR family
fp_109	COG0491	R	Glyoxylase or a related metal-dependent hydrolase, beta-lactamase superfamily II
fp_1090	COG0584	I	Glycerophosphoryl diester phosphodiesterase
fp_1091	COG0152	F	Phosphoribosylaminoimidazole-succinocarboxamide synthase
fp_1092	COG0148	G	Enolase
fp_1093	COG0683	E	ABC-type branched-chain amino acid transport system, periplasmic component
fp_1094	COG0559	E	Branched-chain amino acid ABC-type transport system, permease component
fp_1095	COG4177	E	ABC-type branched-chain amino acid transport system, permease component
fp_1096	COG0411	E	ABC-type branched-chain amino acid transport system, ATPase component
fp_1097	COG0410	E	ABC-type branched-chain amino acid transport system, ATPase component
fp_1098	COG1435	F	Thymidine kinase
fp_1099	COG2344	K	NADH/NAD ratio-sensing transcriptional regulator Rex
fp_11	COG1196	D	Chromosome segregation ATPase
fp_110	COG1349	KG	DNA-binding transcriptional regulator of sugar metabolism, DeoR/GlpR family
fp_1100	COG0740	O	ATP-dependent protease ClpP, protease subunit
fp_1101	COG1674	D	DNA segregation ATPase FtsK/SpoIIIE and related proteins
fp_1102	COG0350	L	O6-methylguanine-DNA--protein-cysteine methyltransferase
fp_1103	COG3279	KT	DNA-binding response regulator, LytR/AlgR family
fp_1104	COG1866	C	Phosphoenolpyruvate carboxykinase, ATP-dependent
fp_1105	COG0180	J	Tryptophanyl-tRNA synthetase
fp_1106	COG0441	J	Threonyl-tRNA synthetase
fp_1107	COG0300	R	Short-chain dehydrogenase
fp_1108	COG4905	S	Uncharacterized membrane protein
fp_1109	COG0220	J	tRNA G46 methylase TrmB
fp_111	COG3315	Q	O-Methyltransferase involved in polyketide biosynthesis
fp_1110	COG0013	J	Alanyl-tRNA synthetase
fp_1111	COG1640	G	4-alpha-glucanotransferase
fp_1112	COG0775	F	Nucleoside phosphorylase
fp_1113	COG0012	J	Ribosome-binding ATPase YchF, GTP1/OBG family
fp_1114	0	0	0
fp_1115	COG0714	R	MoxR-like ATPase
fp_1116	COG2109	H	ATP:corrinoid adenosyltransferase
fp_1117	COG0212	H	5-formyltetrahydrofolate cyclo-ligase
fp_1118	COG3404	E	Formiminotetrahydrofolate cyclodeaminase
fp_1119	COG0190	H	5,10-methylene-tetrahydrofolate dehydrogenase/Methenyl tetrahydrofolate cyclohydrolase
fp_112	COG4734	V	Antirestriction protein
fp_1120	COG0472	M	UDP-N-acetylmuramyl pentapeptide phosphotransferase/UDP-N-acetylglucosamine-1-phosphate transferase
fp_1121	COG0534	V	Na+-driven multidrug efflux pump
fp_1122	COG3601	H	Riboflavin transporter FmnP
fp_1123	COG0428	P	Zinc transporter ZupT
fp_1124	COG2059	P	Chromate transport protein ChrA
fp_1125	COG2059	P	Chromate transport protein ChrA
fp_1126	COG0351	H	Hydroxymethylpyrimidine/phosphomethylpyrimidine kinase
fp_1127	COG0503	F	Adenine/guanine phosphoribosyltransferase or related PRPP-binding protein
fp_1128	COG0537	FGR	Diadenosine tetraphosphate (Ap4A) hydrolase or other HIT family hydrolase
fp_1129	COG0013	J	Alanyl-tRNA synthetase
fp_113	0	0	0
fp_1130	COG0564	J	Pseudouridylate synthase, 23S rRNA- or tRNA-specific
fp_1131	COG1304	CIR	FMN-dependent dehydrogenase, includes L-lactate dehydrogenase and type II isopentenyl diphosphate isomerase
fp_1132	COG1982	E	Arginine/lysine/ornithine decarboxylase
fp_1133	COG0421	E	Spermidine synthase
fp_1134	COG0010	E	Arginase family enzyme
fp_1135	COG1748	E	Saccharopine dehydrogenase, NADP-dependent
fp_1136	COG0019	E	Diaminopimelate decarboxylase
fp_1137	COG2385	M	Peptidoglycan hydrolase (amidase) enhancer domain
fp_1138	COG1216	G	Glycosyltransferase, GT2 family
fp_1139	COG1216	G	Glycosyltransferase, GT2 family
fp_114	COG4227	L	Antirestriction protein ArdC
fp_1140	COG1209	M	dTDP-glucose pyrophosphorylase
fp_1141	COG1091	M	dTDP-4-dehydrorhamnose reductase
fp_1142	COG1088	M	dTDP-D-glucose 4,6-dehydratase
fp_1143	COG0583	K	DNA-binding transcriptional regulator, LysR family
fp_1144	COG1720	J	tRNA (Thr-GGU) A37 N-methylase
fp_1145	COG0764	I	3-hydroxymyristoyl/3-hydroxydecanoyl-(acyl carrier protein) dehydratase
fp_1146	COG0304	IQ	3-oxoacyl-(acyl-carrier-protein) synthase
fp_1147	COG1028	IQR	NAD(P)-dependent dehydrogenase, short-chain alcohol dehydrogenase family
fp_1148	COG0331	I	Malonyl CoA-acyl carrier protein transacylase
fp_1149	COG2070	R	NAD(P)H-dependent flavin oxidoreductase YrpB, nitropropane dioxygenase family
fp_115	COG1475	D	Chromosome segregation protein Spo0J, contains ParB-like nuclease domain
fp_1150	COG2070	R	NAD(P)H-dependent flavin oxidoreductase YrpB, nitropropane dioxygenase family
fp_1151	COG0332	I	3-oxoacyl-[acyl-carrier-protein] synthase III
fp_1152	COG0236	IQ	Acyl carrier protein
fp_1153	COG1974	KT	SOS-response transcriptional repressor LexA (RecA-mediated autopeptidase)
fp_1154	COG0456	J	Ribosomal protein S18 acetylase RimI and related acetyltransferases
fp_1155	COG1115	E	Na+/alanine symporter
fp_1156	COG0168	P	Trk-type K+ transport system, membrane component
fp_1157	COG4485	S	Uncharacterized membrane protein YfhO
fp_1158	COG0042	J	tRNA-dihydrouridine synthase
fp_1159	COG2984	R	ABC-type uncharacterized transport system, periplasmic component
fp_116	COG0270	L	Site-specific DNA-cytosine methylase
fp_1160	COG4120	R	ABC-type uncharacterized transport system, permease component
fp_1161	COG1101	R	ABC-type uncharacterized transport system, ATPase component
fp_1162	COG0084	N	Tat protein secretion system quality control protein TatD (DNase activity)
fp_1163	COG0697	GER	Permease of the drug/metabolite transporter (DMT) superfamily
fp_1164	COG0073	J	tRNA-binding EMAP/Myf domain
fp_1165	COG0356	C	FoF1-type ATP synthase, membrane subunit a
fp_1166	COG0636	C	FoF1-type ATP synthase, membrane subunit c/Archaeal/vacuolar-type H+-ATPase, subunit K
fp_1167	COG0711	C	FoF1-type ATP synthase, membrane subunit b or b'
fp_1168	COG0224	C	FoF1-type ATP synthase, gamma subunit
fp_1169	COG1686	M	D-alanyl-D-alanine carboxypeptidase
fp_117	COG1783	X	Phage terminase large subunit
fp_1170	COG1200	L	RecG-like helicase
fp_1171	COG0543	HC	NAD(P)H-flavin reductase
fp_1172	COG0493	ER	NADPH-dependent glutamate synthase beta chain or related oxidoreductase
fp_1173	COG1349	KG	DNA-binding transcriptional regulator of sugar metabolism, DeoR/GlpR family
fp_1174	COG1105	G	Fructose-1-phosphate kinase or kinase (PfkB)
fp_1175	COG0566	J	tRNA G18 (ribose-2'-O)-methylase SpoU
fp_1176	COG4868	S	Uncharacterized protein, UPF0371 family
fp_1177	COG0504	F	CTP synthase (UTP-ammonia lyase)
fp_1178	COG3707	TK	Two-component response regulator, AmiR/NasT family, consists of REC and RNA-binding antiterminator (ANTAR) domains
fp_1179	COG0174	E	Glutamine synthetase
fp_118	0	0	0
fp_1180	COG3968	E	Glutamine synthetase type III
fp_1181	COG1092	J	23S rRNA G2069 N7-methylase RlmK or C1962 C5-methylase RlmI
fp_1182	COG2954	R	CYTH domain, found in class IV adenylate cyclase and various triphosphatases
fp_1183	0	0	0
fp_1184	COG0534	V	Na+-driven multidrug efflux pump
fp_1185	COG0226	P	ABC-type phosphate transport system, periplasmic component
fp_1186	COG1235	P	Phosphoribosyl 1,2-cyclic phosphodiesterase
fp_1187	COG0766	M	UDP-N-acetylglucosamine enolpyruvyl transferase
fp_1188	COG3855	G	Fructose-1,6-bisphosphatase
fp_1189	COG1313	R	Uncharacterized Fe-S protein PflX, radical SAM superfamily
fp_119	COG4166	E	ABC-type oligopeptide transport system, periplasmic component
fp_1190	COG0524	G	Sugar or nucleoside kinase, ribokinase family
fp_1191	COG1101	R	ABC-type uncharacterized transport system, ATPase component
fp_1192	COG4120	R	ABC-type uncharacterized transport system, permease component
fp_1193	COG2984	R	ABC-type uncharacterized transport system, periplasmic component
fp_1194	COG0727	R	Fe-S-cluster containining protein
fp_1195	COG0691	O	tmRNA-binding protein
fp_1196	COG0353	L	Recombinational DNA repair protein RecR
fp_1197	COG0718	R	Conserved DNA-binding protein YbaB (function unknown)
fp_1198	COG2812	L	DNA polymerase III, gamma/tau subunits
fp_1199	COG0280	C	Phosphotransacetylase
fp_12	COG2723	G	Beta-glucosidase/6-phospho-beta-glucosidase/beta-galactosidase
fp_120	0	0	0
fp_1200	COG1573	L	Uracil-DNA glycosylase
fp_1201	COG0534	V	Na+-driven multidrug efflux pump
fp_1202	COG2873	E	O-acetylhomoserine/O-acetylserine sulfhydrylase, pyridoxal phosphate-dependent
fp_1203	COG1410	E	Methionine synthase I, cobalamin-binding domain
fp_1204	COG0646	E	Methionine synthase I (cobalamin-dependent), methyltransferase domain
fp_1205	COG1033	R	Predicted exporter protein, RND superfamily
fp_1206	COG1511	S	Uncharacterized membrane protein YhgE, phage infection protein (PIP) family
fp_1207	COG0111	HR	Phosphoglycerate dehydrogenase or related dehydrogenase
fp_1208	COG1932	HE	Phosphoserine aminotransferase
fp_1209	COG2265	J	tRNA/tmRNA/rRNA uracil-C5-methylase, TrmA/RlmC/RlmD family
fp_121	0	0	0
fp_1210	COG0534	V	Na+-driven multidrug efflux pump
fp_1211	COG2207	K	AraC-type DNA-binding domain and AraC-containing proteins
fp_1212	COG3842	E	ABC-type Fe3+/spermidine/putrescine transport systems, ATPase components
fp_1213	COG2262	J	50S ribosomal subunit-associated GTPase HflX
fp_1214	COG1670	JO	Protein N-acetyltransferase, RimJ/RimL family
fp_1215	COG0646	E	Methionine synthase I (cobalamin-dependent), methyltransferase domain
fp_1216	COG0525	J	Valyl-tRNA synthetase
fp_1217	COG5652	S	VanZ like family protein (function unknown)
fp_1218	COG0285	H	Folylpolyglutamate synthase/Dihydropteroate synthase
fp_1219	COG1366	T	Anti-anti-sigma regulatory factor (antagonist of anti-sigma factor)
fp_122	COG1961	L	Site-specific DNA recombinase related to the DNA invertase Pin
fp_1220	COG2172	T	Anti-sigma regulatory factor (Ser/Thr protein kinase)
fp_1221	COG1191	K	DNA-directed RNA polymerase specialized sigma subunit
fp_1222	COG2876	E	3-deoxy-D-arabino-heptulosonate 7-phosphate (DAHP) synthase
fp_1223	0	0	0
fp_1224	COG1477	H	Thiamine biosynthesis lipoprotein ApbE
fp_1225	COG0222	J	Ribosomal protein L7/L12
fp_1226	COG0244	J	Ribosomal protein L10
fp_1227	COG0081	J	Ribosomal protein L1
fp_1228	COG0080	J	Ribosomal protein L11
fp_1229	COG0250	K	Transcription antitermination factor NusG
fp_123	COG3681	E	L-cysteine desulfidase
fp_1230	COG0690	U	Preprotein translocase subunit SecE
fp_1231	COG0267	J	Ribosomal protein L33
fp_1232	COG1181	MR	D-alanine-D-alanine ligase and related ATP-grasp enzymes
fp_1233	COG0796	M	Glutamate racemase
fp_1234	COG4506	S	Uncharacterized beta-barrel protein YwiB, DUF1934 family
fp_1235	COG0018	J	Arginyl-tRNA synthetase
fp_1236	COG3655	K	DNA-binding transcriptional regulator, XRE family
fp_1237	COG0358	L	DNA primase (bacterial type)
fp_1238	COG1040	R	Predicted amidophosphoribosyltransferases
fp_1239	COG0577	V	ABC-type antimicrobial peptide transport system, permease component
fp_124	COG1357	S	Uncharacterized protein YjbI, contains pentapeptide repeats
fp_1240	COG1136	M	ABC-type lipoprotein export system, ATPase component
fp_1241	0	0	0
fp_1242	COG0822	O	NifU homolog involved in Fe-S cluster formation
fp_1243	COG0124	J	Histidyl-tRNA synthetase
fp_1244	COG4905	S	Uncharacterized membrane protein
fp_1245	COG1454	C	Alcohol dehydrogenase, class IV
fp_1246	COG1802	K	DNA-binding transcriptional regulator, GntR family
fp_1247	COG0735	P	Fe2+ or Zn2+ uptake regulation protein
fp_1248	COG0367	E	Asparagine synthetase B (glutamine-hydrolyzing)
fp_1249	COG1827	KH	Transcriptional regulator of NAD metabolism, contains HTH and 3H domains
fp_125	COG2337	V	mRNA-degrading endonuclease, toxin component of the MazEF toxin-antitoxin module
fp_1250	COG0366	G	Glycosidase
fp_1251	COG0296	G	1,4-alpha-glucan branching enzyme
fp_1252	COG0544	O	FKBP-type peptidyl-prolyl cis-trans isomerase (trigger factor)
fp_1253	COG1143	C	Formate hydrogenlyase subunit 6/NADH:ubiquinone oxidoreductase 23 kD subunit (chain I)
fp_1254	COG1185	J	Polyribonucleotide nucleotidyltransferase (polynucleotide phosphorylase)
fp_1255	COG0184	J	Ribosomal protein S15P/S13E
fp_1256	COG0196	H	FAD synthase
fp_1257	COG0130	J	tRNA U55 pseudouridine synthase TruB, may also work on U342 of tmRNA
fp_1258	COG0618	F	nanoRNase/pAp phosphatase, hydrolyzes c-di-AMP and oligoRNAs
fp_1259	COG0858	J	Ribosome-binding factor A
fp_126	0	0	0
fp_1260	COG0532	J	Translation initiation factor IF-2, a GTPase
fp_1261	0	0	0
fp_1262	COG2740	R	Predicted RNA-binding protein YlxR, DUF448 family
fp_1263	COG0195	K	Transcription antitermination factor NusA, contains S1 and KH domains
fp_1264	COG0779	J	Ribosome maturation factor RimP
fp_1265	COG2309	E	Leucyl aminopeptidase (aminopeptidase T)
fp_1266	COG0423	J	Glycyl-tRNA synthetase (class II)
fp_1267	COG1576	J	23S rRNA pseudoU1915 N3-methylase RlmH
fp_1268	COG0188	L	DNA gyrase/topoisomerase IV, subunit A
fp_1269	COG0187	L	DNA gyrase/topoisomerase IV, subunit B
fp_127	0	0	0
fp_1270	COG2606	J	Cys-tRNA(Pro) deacylase, prolyl-tRNA editing enzyme YbaK/EbsC
fp_1271	COG0041	F	Phosphoribosylcarboxyaminoimidazole (NCAIR) mutase
fp_1272	COG0034	F	Glutamine phosphoribosylpyrophosphate amidotransferase
fp_1273	COG0150	F	Phosphoribosylaminoimidazole (AIR) synthetase
fp_1274	COG0299	F	Folate-dependent phosphoribosylglycinamide formyltransferase PurN
fp_1275	COG3363	F	Archaeal IMP cyclohydrolase
fp_1276	COG0151	F	Phosphoribosylamine-glycine ligase
fp_1277	COG0046	F	Phosphoribosylformylglycinamidine (FGAM) synthase, synthetase domain
fp_1278	COG0015	F	Adenylosuccinate lyase
fp_1279	COG3835	KT	Sugar diacid utilization regulator
fp_128	0	0	0
fp_1280	COG2884	D	ABC-type ATPase involved in cell division
fp_1281	COG2177	D	Cell division protein FtsX
fp_1282	COG4942	D	Septal ring factor EnvC, activator of murein hydrolases AmiA and AmiB
fp_1283	COG0030	J	16S rRNA A1518 and A1519 N6-dimethyltransferase RsmA/KsgA/DIM1 (may also have DNA glycosylase/AP lyase activity)
fp_1284	COG0533	J	tRNA A37 threonylcarbamoyltransferase TsaD
fp_1285	COG0258	L	5'-3' exonuclease
fp_1286	COG1141	C	Ferredoxin
fp_1287	COG1393	P	Arsenate reductase and related proteins, glutaredoxin family
fp_1288	COG1216	G	Glycosyltransferase, GT2 family
fp_1289	COG1879	G	ABC-type sugar transport system, periplasmic component, contains N-terminal xre family HTH domain
fp_129	COG1961	L	Site-specific DNA recombinase related to the DNA invertase Pin
fp_1290	COG1129	G	ABC-type sugar transport system, ATPase component
fp_1291	COG4211	G	ABC-type glucose/galactose transport system, permease component
fp_1292	COG2252	F	Xanthine/uracil/vitamin C permease, AzgA family
fp_1293	COG0059	EH	Ketol-acid reductoisomerase
fp_1294	COG0440	E	Acetolactate synthase, small subunit
fp_1295	COG0028	EH	Acetolactate synthase large subunit or other thiamine pyrophosphate-requiring enzyme
fp_1296	COG2607	R	Predicted ATPase, AAA+ superfamily
fp_1297	COG1171	E	Threonine dehydratase
fp_1298	COG0473	CE	Isocitrate/isopropylmalate dehydrogenase
fp_1299	COG0066	E	3-isopropylmalate dehydratase small subunit
fp_13	0	0	0
fp_130	COG0583	K	DNA-binding transcriptional regulator, LysR family
fp_1300	COG0065	E	Homoaconitase/3-isopropylmalate dehydratase large subunit
fp_1301	COG0119	E	Isopropylmalate/homocitrate/citramalate synthases
fp_1302	COG0465	O	ATP-dependent Zn proteases
fp_1303	COG1136	M	ABC-type lipoprotein export system, ATPase component
fp_1304	COG0205	G	6-phosphofructokinase
fp_1305	COG1217	T	Predicted membrane GTPase involved in stress response
fp_1306	COG1236	J	RNA processing exonuclease, beta-lactamase fold, Cft2 family
fp_1307	COG0564	J	Pseudouridylate synthase, 23S rRNA- or tRNA-specific
fp_1308	COG2003	L	DNA repair protein RadC, contains a helix-hairpin-helix DNA-binding motif
fp_1309	COG0556	L	Excinuclease UvrABC helicase subunit UvrB
fp_131	COG1327	K	Transcriptional regulator NrdR, contains Zn-ribbon and ATP-cone domains
fp_1310	COG0178	L	Excinuclease UvrABC ATPase subunit
fp_1311	COG0710	E	3-dehydroquinate dehydratase
fp_1312	0	0	0
fp_1313	COG1191	K	DNA-directed RNA polymerase specialized sigma subunit
fp_1314	COG1191	K	DNA-directed RNA polymerase specialized sigma subunit
fp_1315	COG1609	K	DNA-binding transcriptional regulator, LacI/PurR family
fp_1316	COG3859	H	Thiamine transporter ThiT
fp_1317	COG0828	J	Ribosomal protein S21
fp_1318	COG0523	R	GTPase, G3E family
fp_1319	COG0697	GER	Permease of the drug/metabolite transporter (DMT) superfamily
fp_132	COG2205	T	K+-sensing histidine kinase KdpD
fp_1320	COG1917	R	Cupin domain protein related to quercetin dioxygenase
fp_1321	COG0628	R	Predicted PurR-regulated permease PerM
fp_1322	COG1309	K	DNA-binding transcriptional regulator, AcrR family
fp_1323	COG1937	K	DNA-binding transcriptional regulator, FrmR family
fp_1324	0	0	0
fp_1325	COG0680	C	Ni,Fe-hydrogenase maturation factor
fp_1326	COG0456	J	Ribosomal protein S18 acetylase RimI and related acetyltransferases
fp_1327	COG0265	O	Periplasmic serine protease, S1-C subfamily, contain C-terminal PDZ domain
fp_1328	COG0077	E	Prephenate dehydratase
fp_1329	0	0	0
fp_133	COG0449	M	Glucosamine 6-phosphate synthetase, contains amidotransferase and phosphosugar isomerase domains
fp_1330	COG2608	P	Copper chaperone CopZ
fp_1331	COG2827	L	Predicted endonuclease, GIY-YIG superfamily
fp_1332	COG4286	S	Uncharacterized protein, UPF0160 family
fp_1333	COG0637	GR	Beta-phosphoglucomutase or related phosphatase, HAD superfamily
fp_1334	COG1079	R	ABC-type uncharacterized transport system, permease component
fp_1335	COG1595	K	DNA-directed RNA polymerase specialized sigma subunit, sigma24 family
fp_1336	0	0	0
fp_1337	COG4224	S	Uncharacterized protein YnzC, UPF0291/DUF896 family
fp_1338	COG0583	K	DNA-binding transcriptional regulator, LysR family
fp_1339	COG4978	T	Bacterial effector-binding domain
fp_134	COG3250	G	Beta-galactosidase/beta-glucuronidase
fp_1340	COG5492	R	Uncharacterized conserved protein YjdB, contains Ig-like domain
fp_1341	COG0789	K	DNA-binding transcriptional regulator, MerR family
fp_1342	COG1896	FR	5'-deoxynucleotidase YfbR and related HD superfamily hydrolases
fp_1343	COG2002	KV	Bifunctional DNA-binding transcriptional regulator of stationary/sporulation/toxin gene expression and antitoxin component of the YhaV-PrlF toxin-antitoxin module
fp_1344	COG4720	S	Uncharacterized membrane protein
fp_1345	0	0	0
fp_1346	COG1126	E	ABC-type polar amino acid transport system, ATPase component
fp_1347	COG0662	G	Mannose-6-phosphate isomerase, cupin superfamily
fp_1348	COG0772	D	Bacterial cell division protein FtsW, lipid II flippase
fp_1349	COG3610	S	Uncharacterized membrane protein YjjB, DUF3815 family
fp_135	COG1053	C	Succinate dehydrogenase/fumarate reductase, flavoprotein subunit
fp_1350	COG0670	R	Integral membrane protein, interacts with FtsH
fp_1351	COG0770	M	UDP-N-acetylmuramyl pentapeptide synthase
fp_1352	COG1744	M	Basic membrane lipoprotein Med, periplasmic binding protein (PBP1-ABC) superfamily
fp_1353	COG2129	R	Predicted phosphoesterase, related to the Icc protein
fp_1354	COG1362	E	Aspartyl aminopeptidase
fp_1355	COG0705	O	Membrane associated serine protease, rhomboid family
fp_1356	COG1251	C	NAD(P)H-nitrite reductase, large subunit
fp_1357	COG0257	J	Ribosomal protein L36
fp_1358	COG2169	L	Methylphosphotriester-DNA--protein-cysteine methyltransferase (N-terminal fragment of Ada), contains Zn-binding and two AraC-type DNA-binding domains
fp_1359	COG4548	P	Nitric oxide reductase activation protein
fp_136	COG2819	R	Predicted hydrolase of the alpha/beta superfamily
fp_1360	COG0668	M	Small-conductance mechanosensitive channel
fp_1361	COG0658	R	Predicted membrane metal-binding protein
fp_1362	COG3409	M	Peptidoglycan-binding (PGRP) domain of peptidoglycan hydrolases
fp_1363	COG3619	S	Uncharacterized membrane protein YoaK, UPF0700 family
fp_1364	0	0	0
fp_1365	COG2608	P	Copper chaperone CopZ
fp_1366	COG1433	O	Predicted Fe-Mo cluster-binding protein, NifX family
fp_1367	COG1309	K	DNA-binding transcriptional regulator, AcrR family
fp_1368	COG0793	O	C-terminal processing protease CtpA/Prc, contains a PDZ domain
fp_1369	COG1266	O	Membrane protease YdiL, CAAX protease family
fp_137	COG0251	V	Enamine deaminase RidA, house cleaning of reactive enamine intermediates, YjgF/YER057c/UK114 family
fp_1370	COG0205	G	6-phosphofructokinase
fp_1371	COG2755	E	Lysophospholipase L1 or related esterase
fp_1372	COG2217	P	Cation transport ATPase
fp_1373	COG2755	E	Lysophospholipase L1 or related esterase
fp_1374	0	0	0
fp_1375	COG1388	M	LysM repeat
fp_1376	0	0	0
fp_1377	COG0845	MV	Multidrug efflux pump subunit AcrA (membrane-fusion protein)
fp_1378	COG0612	R	Predicted Zn-dependent peptidase
fp_1379	0	0	0
fp_138	COG1145	C	Ferredoxin
fp_1380	COG3206	M	Uncharacterized protein involved in exopolysaccharide biosynthesis
fp_1381	COG1474	L	Cdc6-related protein, AAA superfamily ATPase
fp_1382	COG0790	T	TPR repeat
fp_1383	0	0	0
fp_1384	COG3081	S	Nucleoid-associated protein YejK (function unknown)
fp_1385	COG2868	S	Uncharacterized conserved protein YsxB, DUF464 family
fp_1386	0	0	0
fp_1387	0	0	0
fp_1388	0	0	0
fp_1389	0	0	0
fp_139	0	0	0
fp_1390	0	0	0
fp_1391	0	0	0
fp_1392	COG2199	T	GGDEF domain, diguanylate cyclase (c-di-GMP synthetase) or its enzymatically inactive variants
fp_1393	0	0	0
fp_1394	0	0	0
fp_1395	0	0	0
fp_1396	COG0739	M	Murein DD-endopeptidase MepM and murein hydrolase activator NlpD, contain LysM domain
fp_1397	0	0	0
fp_1398	0	0	0
fp_1399	COG3503	S	Uncharacterized membrane protein
fp_14	0	0	0
fp_140	COG3077	V	Antitoxin component of the RelBE or YafQ-DinJ toxin-antitoxin module
fp_1400	0	0	0
fp_1401	0	0	0
fp_1402	0	0	0
fp_1403	0	0	0
fp_1404	COG3409	M	Peptidoglycan-binding (PGRP) domain of peptidoglycan hydrolases
fp_1405	0	0	0
fp_1406	COG1768	R	Predicted phosphohydrolase
fp_1407	COG1409	T	3',5'-cyclic AMP phosphodiesterase CpdA
fp_1408	0	0	0
fp_1409	COG0456	J	Ribosomal protein S18 acetylase RimI and related acetyltransferases
fp_141	0	0	0
fp_1410	0	0	0
fp_1411	0	0	0
fp_1412	0	0	0
fp_1413	COG4333	S	Uncharacterized protein
fp_1414	0	0	0
fp_1415	COG0456	J	Ribosomal protein S18 acetylase RimI and related acetyltransferases
fp_1416	COG1595	K	DNA-directed RNA polymerase specialized sigma subunit, sigma24 family
fp_1417	COG0482	J	tRNA U34 2-thiouridine synthase MnmA/TrmU, contains the PP-loop ATPase domain
fp_1418	0	0	0
fp_1419	COG2731	G	Beta-galactosidase, beta subunit
fp_142	COG1595	K	DNA-directed RNA polymerase specialized sigma subunit, sigma24 family
fp_1420	COG0527	E	Aspartokinase
fp_1421	0	0	0
fp_1422	0	0	0
fp_1423	0	0	0
fp_1424	0	0	0
fp_1425	0	0	0
fp_1426	0	0	0
fp_1427	0	0	0
fp_1428	0	0	0
fp_1429	0	0	0
fp_143	COG5380	O	Lipase chaperone LimK
fp_1430	COG4770	I	Acetyl/propionyl-CoA carboxylase, alpha subunit
fp_1431	0	0	0
fp_1432	0	0	0
fp_1433	0	0	0
fp_1434	0	0	0
fp_1435	COG1555	L	DNA uptake protein ComE and related DNA-binding proteins
fp_1436	COG2261	R	Uncharacterized membrane protein YeaQ/YmgE, transglycosylase-associated protein family
fp_1437	0	0	0
fp_1438	0	0	0
fp_1439	0	0	0
fp_144	COG3547	X	Transposase
fp_1440	0	0	0
fp_1441	0	0	0
fp_1442	0	0	0
fp_1443	0	0	0
fp_1444	0	0	0
fp_1445	0	0	0
fp_1446	0	0	0
fp_1447	0	0	0
fp_1448	COG4728	S	Uncharacterized protein
fp_1449	0	0	0
fp_145	COG1061	KL	Superfamily II DNA or RNA helicase
fp_1450	0	0	0
fp_1451	0	0	0
fp_1452	0	0	0
fp_1453	0	0	0
fp_1454	COG1299	G	Phosphotransferase system, fructose-specific IIC component
fp_1455	COG1187	J	16S rRNA U516 pseudouridylate synthase RsuA and related 23S rRNA U2605, pseudouridylate synthases
fp_1456	COG1397	O	ADP-ribosylglycohydrolase
fp_1457	0	0	0
fp_1458	COG3290	T	Sensor histidine kinase regulating citrate/malate metabolism
fp_1459	0	0	0
fp_146	COG0249	L	DNA mismatch repair ATPase MutS
fp_1460	COG2379	G	Glycerate-2-kinase
fp_1461	COG0582	LX	Integrase
fp_1462	COG3943	S	Uncharacterized conserved protein
fp_1463	COG1193	L	dsDNA-specific endonuclease/ATPase MutS2
fp_1464	COG0860	M	N-acetylmuramoyl-L-alanine amidase
fp_1465	0	0	0
fp_1466	COG3854	D	Stage III sporulation protein SpoIIIAA
fp_1467	COG3679	T	Cell fate regulator YlbF, YheA/YmcA/DUF963 family (controls sporulation, competence, biofilm development)
fp_1468	COG1917	R	Cupin domain protein related to quercetin dioxygenase
fp_1469	COG0733	R	Na+-dependent transporter, SNF family
fp_147	COG1396	K	Transcriptional regulator, contains XRE-family HTH domain
fp_1470	COG2087	H	Adenosyl cobinamide kinase/adenosyl cobinamide phosphate guanylyltransferase
fp_1471	COG2082	H	Precorrin isomerase
fp_1472	COG0142	H	Geranylgeranyl pyrophosphate synthase
fp_1473	COG4496	S	Uncharacterized protein YerC
fp_1474	COG0009	J	tRNA A37 threonylcarbamoyladenosine synthetase subunit TsaC/SUA5/YrdC
fp_1475	COG2086	C	Electron transfer flavoprotein, alpha and beta subunits
fp_1476	0	0	0
fp_1477	COG0067	E	Glutamate synthase domain 1
fp_1478	COG0493	ER	NADPH-dependent glutamate synthase beta chain or related oxidoreductase
fp_1479	COG1098	R	Predicted RNA-binding protein, contains ribosomal protein S1 (RPS1) domain
fp_148	0	0	0
fp_1480	COG1744	M	Basic membrane lipoprotein Med, periplasmic binding protein (PBP1-ABC) superfamily
fp_1481	COG3717	G	5-keto 4-deoxyuronate isomerase
fp_1482	0	0	0
fp_1483	COG0730	S	Uncharacterized membrane protein YfcA
fp_1484	COG2110	J	O-acetyl-ADP-ribose deacetylase (regulator of RNase III), contains Macro domain
fp_1485	COG0394	T	Protein-tyrosine-phosphatase
fp_1486	COG1001	F	Adenine deaminase
fp_1487	COG1055	P	Na+/H+ antiporter NhaD or related arsenite permease
fp_1488	COG4677	GI	Pectin methylesterase and related acyl-CoA thioesterases
fp_1489	COG2217	P	Cation transport ATPase
fp_149	COG0855	P	Polyphosphate kinase
fp_1490	0	0	0
fp_1491	COG1196	D	Chromosome segregation ATPase
fp_1492	COG0416	I	Fatty acid/phospholipid biosynthesis enzyme
fp_1493	COG2334	T	Ser/Thr protein kinase RdoA involved in Cpx stress response, MazF antagonist
fp_1494	COG0546	C	Phosphoglycolate phosphatase, HAD superfamily
fp_1495	COG0187	L	DNA gyrase/topoisomerase IV, subunit B
fp_1496	COG0772	D	Bacterial cell division protein FtsW, lipid II flippase
fp_1497	COG4225	G	Rhamnogalacturonyl hydrolase YesR
fp_1498	COG2169	L	Methylphosphotriester-DNA--protein-cysteine methyltransferase (N-terminal fragment of Ada), contains Zn-binding and two AraC-type DNA-binding domains
fp_1499	COG5434	G	Polygalacturonase
fp_15	0	0	0
fp_150	COG2217	P	Cation transport ATPase
fp_1500	COG0395	G	ABC-type glycerol-3-phosphate transport system, permease component
fp_1501	COG1175	G	ABC-type sugar transport system, permease component
fp_1502	COG1653	G	ABC-type glycerol-3-phosphate transport system, periplasmic component
fp_1503	COG1032	R	Radical SAM superfamily enzyme YgiQ, UPF0313 family
fp_1504	COG0004	P	Ammonia channel protein AmtB
fp_1505	COG0698	G	Ribose 5-phosphate isomerase RpiB
fp_1506	COG0205	G	6-phosphofructokinase
fp_1507	COG2195	E	Di- or tripeptidase
fp_1508	0	0	0
fp_1509	COG1199	L	Rad3-related DNA helicase
fp_151	0	0	0
fp_1510	0	0	0
fp_1511	COG0138	F	AICAR transformylase/IMP cyclohydrolase PurH
fp_1512	COG0582	LX	Integrase
fp_1513	COG1671	S	Uncharacterized conserved protein YaiI, UPF0178 family
fp_1514	0	0	0
fp_1515	COG0318	IQ	Acyl-CoA synthetase (AMP-forming)/AMP-acid ligase II
fp_1516	COG0038	P	H+/Cl- antiporter ClcA
fp_1517	COG3675	I	Predicted lipase
fp_1518	COG2755	E	Lysophospholipase L1 or related esterase
fp_1519	0	0	0
fp_152	COG1208	JM	NDP-sugar pyrophosphorylase, includes eIF-2Bgamma, eIF-2Bepsilon, and LPS biosynthesis proteins
fp_1520	0	0	0
fp_1521	0	0	0
fp_1522	0	0	0
fp_1523	0	0	0
fp_1524	0	0	0
fp_1525	COG1961	L	Site-specific DNA recombinase related to the DNA invertase Pin
fp_1526	COG0393	S	Uncharacterized conserved protein YbjQ, UPF0145 family
fp_1527	COG3550	T	Serine/threonine protein kinase HipA, toxin component of the HipAB toxin-antitoxin module
fp_1528	COG1048	C	Aconitase A
fp_1529	COG0107	E	Imidazole glycerol phosphate synthase subunit HisF
fp_153	COG0129	EG	Dihydroxyacid dehydratase/phosphogluconate dehydratase
fp_1530	COG0106	E	Phosphoribosylformimino-5-aminoimidazole carboxamide ribonucleotide (ProFAR) isomerase
fp_1531	COG0131	E	Imidazoleglycerol phosphate dehydratase HisB
fp_1532	COG0118	E	Imidazoleglycerol phosphate synthase glutamine amidotransferase subunit HisH
fp_1533	COG0079	E	Histidinol-phosphate/aromatic aminotransferase or cobyric acid decarboxylase
fp_1534	COG0141	E	Histidinol dehydrogenase
fp_1535	COG0040	E	ATP phosphoribosyltransferase
fp_1536	COG0637	GR	Beta-phosphoglucomutase or related phosphatase, HAD superfamily
fp_1537	COG0252	JU	L-asparaginase/archaeal Glu-tRNAGln amidotransferase subunit D
fp_1538	0	0	0
fp_1539	COG0634	F	Hypoxanthine-guanine phosphoribosyltransferase
fp_154	0	0	0
fp_1540	COG1725	K	DNA-binding transcriptional regulator YhcF, GntR family
fp_1541	COG1683	S	Uncharacterized conserved protein YbbK, DUF523 family
fp_1542	COG0679	R	Predicted permease
fp_1543	COG0179	Q	2-keto-4-pentenoate hydratase/2-oxohepta-3-ene-1,7-dioic acid hydratase (catechol pathway)
fp_1544	COG0395	G	ABC-type glycerol-3-phosphate transport system, permease component
fp_1545	COG0428	P	Zinc transporter ZupT
fp_1546	0	0	0
fp_1547	0	0	0
fp_1548	COG3459	G	Cellobiose phosphorylase
fp_1549	COG1653	G	ABC-type glycerol-3-phosphate transport system, periplasmic component
fp_155	COG1335	HR	Nicotinamidase-related amidase
fp_1550	COG1175	G	ABC-type sugar transport system, permease component
fp_1551	COG0395	G	ABC-type glycerol-3-phosphate transport system, permease component
fp_1552	COG5001	T	Predicted signal transduction protein containing a membrane domain, an EAL and a GGDEF domain
fp_1553	COG4877	S	Uncharacterized protein
fp_1554	COG0330	O	Regulator of protease activity HflC, stomatin/prohibitin superfamily
fp_1555	0	0	0
fp_1556	COG1132	V	ABC-type multidrug transport system, ATPase and permease component
fp_1557	COG0673	R	Predicted dehydrogenase
fp_1558	COG0826	O	Collagenase-like protease, PrtC family
fp_1559	COG1609	K	DNA-binding transcriptional regulator, LacI/PurR family
fp_156	COG0561	HR	Hydroxymethylpyrimidine pyrophosphatase and other HAD family phosphatases
fp_1560	0	0	0
fp_1561	COG1994	O	Zn-dependent protease (includes SpoIVFB)
fp_1562	0	0	0
fp_1563	0	0	0
fp_1564	COG4828	S	Uncharacterized membrane protein
fp_1565	COG4832	S	Uncharacterized protein
fp_1566	COG0733	R	Na+-dependent transporter, SNF family
fp_1567	0	0	0
fp_1568	0	0	0
fp_1569	COG1475	D	Chromosome segregation protein Spo0J, contains ParB-like nuclease domain
fp_157	0	0	0
fp_1570	COG0610	V	Type I site-specific restriction-modification system, R (restriction) subunit and related helicases ...
fp_1571	COG3378	X	Phage- or plasmid-associated DNA primase
fp_1572	COG0554	C	Glycerol kinase
fp_1573	COG2239	P	Mg/Co/Ni transporter MgtE (contains CBS domain)
fp_1574	COG1961	L	Site-specific DNA recombinase related to the DNA invertase Pin
fp_1575	COG1122	PR	Energy-coupling factor transporter ATP-binding protein EcfA2
fp_1576	COG1475	D	Chromosome segregation protein Spo0J, contains ParB-like nuclease domain
fp_1577	COG1621	G	Sucrose-6-phosphate hydrolase SacC, GH32 family
fp_1578	COG3177	K	Fic family protein
fp_1579	COG0058	G	Glucan phosphorylase
fp_158	0	0	0
fp_1580	COG1611	R	Predicted Rossmann fold nucleotide-binding protein
fp_1581	COG0735	P	Fe2+ or Zn2+ uptake regulation protein
fp_1582	COG0254	J	Ribosomal protein L31
fp_1583	COG2211	G	Na+/melibiose symporter or related transporter
fp_1584	COG0530	P	Ca2+/Na+ antiporter
fp_1585	COG1990	J	Peptidyl-tRNA hydrolase
fp_1586	COG1301	C	Na+/H+-dicarboxylate symporter
fp_1587	COG1266	O	Membrane protease YdiL, CAAX protease family
fp_1588	COG0789	K	DNA-binding transcriptional regulator, MerR family
fp_1589	COG1970	M	Large-conductance mechanosensitive channel
fp_159	COG0514	L	Superfamily II DNA helicase RecQ
fp_1590	COG1917	R	Cupin domain protein related to quercetin dioxygenase
fp_1591	COG2364	S	Uncharacterized membrane protein YczE
fp_1592	COG0348	C	Polyferredoxin
fp_1593	COG0745	TK	DNA-binding response regulator, OmpR family, contains REC and winged-helix (wHTH) domain
fp_1594	COG3850	T	Signal transduction histidine kinase, nitrate/nitrite-specific
fp_1595	0	0	0
fp_1596	COG0622	R	Predicted phosphodiesterase
fp_1597	0	0	0
fp_1598	COG0071	O	Molecular chaperone IbpA, HSP20 family
fp_1599	COG0475	P	Kef-type K+ transport system, membrane component KefB
fp_16	0	0	0
fp_160	COG1760	E	L-serine deaminase
fp_1600	COG4977	K	Transcriptional regulator GlxA family, contains an amidase domain and an AraC-type DNA-binding HTH domain
fp_1601	COG1309	K	DNA-binding transcriptional regulator, AcrR family
fp_1602	COG0526	O	Thiol-disulfide isomerase or thioredoxin
fp_1603	0	0	0
fp_1604	0	0	0
fp_1605	COG4422	X	Bacteriophage protein gp37
fp_1606	0	0	0
fp_1607	0	0	0
fp_1608	0	0	0
fp_1609	COG0494	V	8-oxo-dGTP pyrophosphatase MutT and related house-cleaning NTP pyrophosphohydrolases, NUDIX family
fp_161	COG1472	G	Periplasmic beta-glucosidase and related glycosidases
fp_1610	COG2816	F	NADH pyrophosphatase NudC, Nudix superfamily
fp_1611	COG1636	R	Predicted ATPase, Adenine nucleotide alpha hydrolases (AANH) superfamily
fp_1612	COG1053	C	Succinate dehydrogenase/fumarate reductase, flavoprotein subunit
fp_1613	COG1131	V	ABC-type multidrug transport system, ATPase component
fp_1614	0	0	0
fp_1615	COG1020	Q	Non-ribosomal peptide synthetase component F
fp_1616	COG3663	L	G:T/U-mismatch repair DNA glycosylase
fp_1617	COG2081	R	Predicted flavoprotein YhiN
fp_1618	COG3108	S	Uncharacterized conserved protein YcbK, DUF882 family
fp_1619	COG5377	X	Phage-related protein, predicted endonuclease
fp_162	COG1216	G	Glycosyltransferase, GT2 family
fp_1620	COG1893	H	Ketopantoate reductase
fp_1621	COG0524	G	Sugar or nucleoside kinase, ribokinase family
fp_1622	COG0366	G	Glycosidase
fp_1623	COG0679	R	Predicted permease
fp_1624	0	0	0
fp_1625	COG1263	G	Phosphotransferase system IIC components, glucose/maltose/N-acetylglucosamine-specific
fp_1626	COG1296	E	Predicted branched-chain amino acid permease (azaleucine resistance)
fp_1627	COG1106	R	ATPase/GTPase, AAA15 family
fp_1628	COG0469	G	Pyruvate kinase
fp_1629	COG3077	V	Antitoxin component of the RelBE or YafQ-DinJ toxin-antitoxin module
fp_163	COG0071	O	Molecular chaperone IbpA, HSP20 family
fp_1630	COG1052	CHR	Lactate dehydrogenase or related 2-hydroxyacid dehydrogenase
fp_1631	COG0534	V	Na+-driven multidrug efflux pump
fp_1632	COG2110	J	O-acetyl-ADP-ribose deacetylase (regulator of RNase III), contains Macro domain
fp_1633	COG2033	C	Desulfoferrodoxin, superoxide reductase-like (SORL) domain
fp_1634	COG3142	P	Copper homeostasis protein CutC
fp_1635	COG1653	G	ABC-type glycerol-3-phosphate transport system, periplasmic component
fp_1636	COG4209	G	ABC-type polysaccharide transport system, permease component
fp_1637	COG1131	V	ABC-type multidrug transport system, ATPase component
fp_1638	0	0	0
fp_1639	COG0730	S	Uncharacterized membrane protein YfcA
fp_164	COG0281	C	Malic enzyme
fp_1640	COG4690	E	Dipeptidase
fp_1641	COG1653	G	ABC-type glycerol-3-phosphate transport system, periplasmic component
fp_1642	COG3290	T	Sensor histidine kinase regulating citrate/malate metabolism
fp_1643	COG3279	KT	DNA-binding response regulator, LytR/AlgR family
fp_1644	COG1940	KG	Sugar kinase of the NBD/HSP70 family, may contain an N-terminal HTH domain
fp_1645	0	0	0
fp_1646	0	0	0
fp_1647	0	0	0
fp_1648	COG5341	S	Uncharacterized protein
fp_1649	COG0385	R	Predicted Na+-dependent transporter
fp_165	COG2207	K	AraC-type DNA-binding domain and AraC-containing proteins
fp_1650	COG0716	C	Flavodoxin
fp_1651	0	0	0
fp_1652	COG4679	X	Phage-related protein
fp_1653	COG1396	K	Transcriptional regulator, contains XRE-family HTH domain
fp_1654	COG2966	S	Uncharacterized membrane protein YjjP, DUF1212 family
fp_1655	COG0303	H	Molybdopterin biosynthesis enzyme
fp_1656	COG1687	E	Branched-chain amino acid transport protein AzlD
fp_1657	COG0664	T	cAMP-binding domain of CRP or a regulatory subunit of cAMP-dependent protein kinases
fp_1658	COG0438	M	Glycosyltransferase involved in cell wall bisynthesis
fp_1659	COG1305	O	Transglutaminase-like enzyme, putative cysteine protease
fp_166	COG1151	PC	Hydroxylamine reductase (hybrid-cluster protein)
fp_1660	COG1063	ER	Threonine dehydrogenase or related Zn-dependent dehydrogenase
fp_1661	COG0062	F	NAD(P)H-hydrate repair enzyme Nnr, NAD(P)H-hydrate epimerase domain
fp_1662	COG1132	V	ABC-type multidrug transport system, ATPase and permease component
fp_1663	COG3191	EQ	L-aminopeptidase/D-esterase
fp_1664	COG1114	E	Branched-chain amino acid permeases
fp_1665	COG1283	P	Na+/phosphate symporter
fp_1666	COG2186	K	DNA-binding transcriptional regulator, FadR family
fp_1667	COG2972	T	Sensor histidine kinase YesM
fp_1668	COG2207	K	AraC-type DNA-binding domain and AraC-containing proteins
fp_1669	COG1638	G	TRAP-type C4-dicarboxylate transport system, periplasmic component
fp_167	COG1115	E	Na+/alanine symporter
fp_1670	COG1638	G	TRAP-type C4-dicarboxylate transport system, periplasmic component
fp_1671	COG3090	G	TRAP-type C4-dicarboxylate transport system, small permease component
fp_1672	COG1593	G	TRAP-type C4-dicarboxylate transport system, large permease component
fp_1673	COG1476	K	DNA-binding transcriptional regulator, XRE-family HTH domain
fp_1674	0	0	0
fp_1675	0	0	0
fp_1676	COG1512	S	Uncharacterized membrane protein YgcG, contains a TPM-fold domain
fp_1677	COG2198	T	HPt (histidine-containing phosphotransfer) domain
fp_1678	COG0791	M	Cell wall-associated hydrolase, NlpC family
fp_1679	COG2205	T	K+-sensing histidine kinase KdpD
fp_168	COG0739	M	Murein DD-endopeptidase MepM and murein hydrolase activator NlpD, contain LysM domain
fp_1680	COG1512	S	Uncharacterized membrane protein YgcG, contains a TPM-fold domain
fp_1681	COG2340	S	Uncharacterized conserved protein YkwD, contains CAP (CSP/antigen 5/PR1) domain
fp_1682	0	0	0
fp_1683	0	0	0
fp_1684	0	0	0
fp_1685	0	0	0
fp_1686	0	0	0
fp_1687	COG0534	V	Na+-driven multidrug efflux pump
fp_1688	COG0534	V	Na+-driven multidrug efflux pump
fp_1689	0	0	0
fp_169	COG0773	M	UDP-N-acetylmuramate-alanine ligase
fp_1690	COG2205	T	K+-sensing histidine kinase KdpD
fp_1691	COG1475	D	Chromosome segregation protein Spo0J, contains ParB-like nuclease domain
fp_1692	0	0	0
fp_1693	0	0	0
fp_1694	0	0	0
fp_1695	COG3910	R	Predicted ATPase
fp_1696	0	0	0
fp_1697	COG1132	V	ABC-type multidrug transport system, ATPase and permease component
fp_1698	COG0437	C	Fe-S-cluster-containing dehydrogenase component
fp_1699	COG0584	I	Glycerophosphoryl diester phosphodiesterase
fp_17	COG0056	C	FoF1-type ATP synthase, alpha subunit
fp_170	COG1475	D	Chromosome segregation protein Spo0J, contains ParB-like nuclease domain
fp_1700	COG0037	J	tRNA(Ile)-lysidine synthase TilS/MesJ
fp_1701	COG0834	ET	ABC-type amino acid transport/signal transduction system, periplasmic component/domain
fp_1702	COG2244	M	Membrane protein involved in the export of O-antigen and teichoic acid
fp_1703	COG0372	C	Citrate synthase
fp_1704	COG4608	E	ABC-type oligopeptide transport system, ATPase component
fp_1705	COG0444	EP	ABC-type dipeptide/oligopeptide/nickel transport system, ATPase component
fp_1706	COG1173	EP	ABC-type dipeptide/oligopeptide/nickel transport system, permease component
fp_1707	COG4166	E	ABC-type oligopeptide transport system, periplasmic component
fp_1708	COG0738	G	Fucose permease
fp_1709	COG2433	R	Possible nuclease of RNase H fold, RuvC/YqgF family
fp_171	COG1523	G	Pullulanase/glycogen debranching enzyme
fp_1710	COG0538	C	Isocitrate dehydrogenase
fp_1711	COG1131	V	ABC-type multidrug transport system, ATPase component
fp_1712	COG1136	M	ABC-type lipoprotein export system, ATPase component
fp_1713	COG0745	TK	DNA-binding response regulator, OmpR family, contains REC and winged-helix (wHTH) domain
fp_1714	COG0789	K	DNA-binding transcriptional regulator, MerR family
fp_1715	COG0561	HR	Hydroxymethylpyrimidine pyrophosphatase and other HAD family phosphatases
fp_1716	COG0655	C	Multimeric flavodoxin WrbA
fp_1717	COG0577	V	ABC-type antimicrobial peptide transport system, permease component
fp_1718	COG1309	K	DNA-binding transcriptional regulator, AcrR family
fp_1719	COG4734	V	Antirestriction protein
fp_172	COG0597	MU	Lipoprotein signal peptidase
fp_1720	0	0	0
fp_1721	COG1846	K	DNA-binding transcriptional regulator, MarR family
fp_1722	0	0	0
fp_1723	0	0	0
fp_1724	COG1115	E	Na+/alanine symporter
fp_1725	COG2843	M	Poly-gamma-glutamate biosynthesis protein CapA/YwtB (capsule formation), metallophosphatase superfamily
fp_1726	0	0	0
fp_1727	0	0	0
fp_1728	0	0	0
fp_1729	COG0784	T	CheY chemotaxis protein or a CheY-like REC (receiver) domain
fp_173	COG0557	K	Exoribonuclease R
fp_1730	COG1132	V	ABC-type multidrug transport system, ATPase and permease component
fp_1731	0	0	0
fp_1732	COG3378	X	Phage- or plasmid-associated DNA primase
fp_1733	COG1132	V	ABC-type multidrug transport system, ATPase and permease component
fp_1734	0	0	0
fp_1735	COG2414	C	Aldehyde:ferredoxin oxidoreductase
fp_1736	COG1526	C	Formate dehydrogenase assembly factor FdhD
fp_1737	COG0446	I	NADPH-dependent 2,4-dienoyl-CoA reductase, sulfur reductase, or a related oxidoreductase
fp_1738	COG1073	T	Fermentation-respiration switch protein FrsA, has esterase activity, DUF1100 family
fp_1739	COG2211	G	Na+/melibiose symporter or related transporter
fp_174	COG1670	JO	Protein N-acetyltransferase, RimJ/RimL family
fp_1740	COG1917	R	Cupin domain protein related to quercetin dioxygenase
fp_1741	COG0601	EP	ABC-type dipeptide/oligopeptide/nickel transport system, permease component
fp_1742	COG0005	F	Purine nucleoside phosphorylase
fp_1743	COG0745	TK	DNA-binding response regulator, OmpR family, contains REC and winged-helix (wHTH) domain
fp_1744	COG0778	C	Nitroreductase
fp_1745	COG1263	G	Phosphotransferase system IIC components, glucose/maltose/N-acetylglucosamine-specific
fp_1746	0	0	0
fp_1747	COG1373	R	Predicted ATPase, AAA+ superfamily
fp_1748	COG2909	K	ATP-, maltotriose- and DNA-dependent transcriptional regulator MalT
fp_1749	COG3250	G	Beta-galactosidase/beta-glucuronidase
fp_175	COG2169	L	Methylphosphotriester-DNA--protein-cysteine methyltransferase (N-terminal fragment of Ada), contains Zn-binding and two AraC-type DNA-binding domains
fp_1750	COG0778	C	Nitroreductase
fp_1751	COG0745	TK	DNA-binding response regulator, OmpR family, contains REC and winged-helix (wHTH) domain
fp_1752	COG2801	X	Transposase InsO and inactivated derivatives
fp_1753	COG2199	T	GGDEF domain, diguanylate cyclase (c-di-GMP synthetase) or its enzymatically inactive variants
fp_1754	COG2205	T	K+-sensing histidine kinase KdpD
fp_1755	0	0	0
fp_1756	0	0	0
fp_1757	COG1712	R	Predicted dinucleotide-utilizing enzyme
fp_1758	0	0	0
fp_1759	0	0	0
fp_176	COG0704	P	Phosphate uptake regulator
fp_1760	0	0	0
fp_1761	COG3505	U	Type IV secretory pathway, VirD4 component, TraG/TraD family ATPase
fp_1762	COG3620	K	Predicted transcriptional regulator with C-terminal CBS domains
fp_1763	0	0	0
fp_1764	COG0784	T	CheY chemotaxis protein or a CheY-like REC (receiver) domain
fp_1765	COG4974	L	Site-specific recombinase XerD
fp_1766	COG1132	V	ABC-type multidrug transport system, ATPase and permease component
fp_1767	COG4667	I	Predicted phospholipase, patatin/cPLA2 family
fp_1768	COG1475	D	Chromosome segregation protein Spo0J, contains ParB-like nuclease domain
fp_1769	COG0582	LX	Integrase
fp_177	COG1959	K	DNA-binding transcriptional regulator, IscR family
fp_1770	COG4948	MR	L-alanine-DL-glutamate epimerase or related enzyme of enolase superfamily
fp_1771	COG4608	E	ABC-type oligopeptide transport system, ATPase component
fp_1772	COG0444	EP	ABC-type dipeptide/oligopeptide/nickel transport system, ATPase component
fp_1773	COG1173	EP	ABC-type dipeptide/oligopeptide/nickel transport system, permease component
fp_1774	COG0601	EP	ABC-type dipeptide/oligopeptide/nickel transport system, permease component
fp_1775	COG0112	E	Glycine/serine hydroxymethyltransferase
fp_1776	COG0540	F	Aspartate carbamoyltransferase, catalytic chain
fp_1777	COG1484	L	DNA replication protein DnaC
fp_1778	COG4166	E	ABC-type oligopeptide transport system, periplasmic component
fp_1779	COG0619	H	Energy-coupling factor transporter transmembrane protein EcfT
fp_178	COG1191	K	DNA-directed RNA polymerase specialized sigma subunit
fp_1780	COG2205	T	K+-sensing histidine kinase KdpD
fp_1781	COG0358	L	DNA primase (bacterial type)
fp_1782	COG1148	C	Heterodisulfide reductase, subunit A (polyferredoxin)
fp_1783	COG3550	T	Serine/threonine protein kinase HipA, toxin component of the HipAB toxin-antitoxin module
fp_1784	COG3290	T	Sensor histidine kinase regulating citrate/malate metabolism
fp_1785	COG3279	KT	DNA-binding response regulator, LytR/AlgR family
fp_1786	0	0	0
fp_1787	0	0	0
fp_1788	0	0	0
fp_1789	COG2610	GR	H+/gluconate symporter or related permease
fp_179	COG1418	JR	HD superfamily phosphodieaserase, includes HD domain of RNase Y
fp_1790	0	0	0
fp_1791	COG0550	L	DNA topoisomerase IA
fp_1792	COG1061	KL	Superfamily II DNA or RNA helicase
fp_1793	COG0117	H	Pyrimidine deaminase domain of riboflavin biosynthesis protein RibD
fp_1794	COG0307	H	Riboflavin synthase alpha chain
fp_1795	COG0108	H	3,4-dihydroxy-2-butanone 4-phosphate synthase
fp_1796	COG1475	D	Chromosome segregation protein Spo0J, contains ParB-like nuclease domain
fp_1797	COG1263	G	Phosphotransferase system IIC components, glucose/maltose/N-acetylglucosamine-specific
fp_1798	0	0	0
fp_1799	COG1028	IQR	NAD(P)-dependent dehydrogenase, short-chain alcohol dehydrogenase family
fp_18	COG0055	C	FoF1-type ATP synthase, beta subunit
fp_180	COG1489	GT	DNA-binding protein, stimulates sugar fermentation
fp_1800	COG3340	E	Peptidase E
fp_1801	COG0394	T	Protein-tyrosine-phosphatase
fp_1802	0	0	0
fp_1803	0	0	0
fp_1804	COG0534	V	Na+-driven multidrug efflux pump
fp_1805	COG1609	K	DNA-binding transcriptional regulator, LacI/PurR family
fp_1806	COG4200	S	Uncharacterized protein
fp_1807	COG4200	S	Uncharacterized protein
fp_1808	COG3290	T	Sensor histidine kinase regulating citrate/malate metabolism
fp_1809	0	0	0
fp_181	0	0	0
fp_1810	COG1052	CHR	Lactate dehydrogenase or related 2-hydroxyacid dehydrogenase
fp_1811	COG3090	G	TRAP-type C4-dicarboxylate transport system, small permease component
fp_1812	COG1476	K	DNA-binding transcriptional regulator, XRE-family HTH domain
fp_1813	COG1595	K	DNA-directed RNA polymerase specialized sigma subunit, sigma24 family
fp_1814	COG1484	L	DNA replication protein DnaC
fp_1815	COG1131	V	ABC-type multidrug transport system, ATPase component
fp_1816	COG1725	K	DNA-binding transcriptional regulator YhcF, GntR family
fp_1817	COG3598	L	RecA-family ATPase
fp_1818	COG1476	K	DNA-binding transcriptional regulator, XRE-family HTH domain
fp_1819	COG5578	S	Uncharacterized membrane protein YesL
fp_182	COG1306	S	Uncharacterized protein
fp_1820	COG1396	K	Transcriptional regulator, contains XRE-family HTH domain
fp_1821	COG1595	K	DNA-directed RNA polymerase specialized sigma subunit, sigma24 family
fp_1822	COG0737	FV	2',3'-cyclic-nucleotide 2'-phosphodiesterase/5'- or 3'-nucleotidase, 5'-nucleotidase family
fp_1823	0	0	0
fp_1824	0	0	0
fp_1825	0	0	0
fp_1826	0	0	0
fp_1827	0	0	0
fp_1828	0	0	0
fp_1829	0	0	0
fp_183	COG0534	V	Na+-driven multidrug efflux pump
fp_1830	COG0716	C	Flavodoxin
fp_1831	COG0671	I	Membrane-associated phospholipid phosphatase
fp_1832	0	0	0
fp_1833	COG0129	EG	Dihydroxyacid dehydratase/phosphogluconate dehydratase
fp_1834	COG0054	H	6,7-dimethyl-8-ribityllumazine synthase (Riboflavin synthase beta chain)
fp_1835	COG0745	TK	DNA-binding response regulator, OmpR family, contains REC and winged-helix (wHTH) domain
fp_1836	COG1061	KL	Superfamily II DNA or RNA helicase
fp_1837	COG0737	FV	2',3'-cyclic-nucleotide 2'-phosphodiesterase/5'- or 3'-nucleotidase, 5'-nucleotidase family
fp_1838	COG1284	S	Uncharacterized membrane-anchored protein YitT, contains DUF161 and DUF2179 domains
fp_1839	COG0446	I	NADPH-dependent 2,4-dienoyl-CoA reductase, sulfur reductase, or a related oxidoreductase
fp_184	COG0419	L	DNA repair exonuclease SbcCD ATPase subunit
fp_1840	COG2304	R	Secreted protein containing bacterial Ig-like domain and vWFA domain
fp_1841	COG0827	L	Adenine-specific DNA methylase
fp_1842	COG3311	KX	Predicted DNA-binding transcriptional regulator AlpA
fp_1843	COG0426	C	Flavorubredoxin
fp_1844	COG1695	K	DNA-binding transcriptional regulator, PadR family
fp_1845	COG1454	C	Alcohol dehydrogenase, class IV
fp_1846	COG0225	O	Peptide methionine sulfoxide reductase MsrA
fp_1847	COG3345	G	Alpha-galactosidase
fp_1848	COG1686	M	D-alanyl-D-alanine carboxypeptidase
fp_1849	COG2138	H	Sirohydrochlorin ferrochelatase
fp_185	COG0569	P	Trk K+ transport system, NAD-binding component
fp_1850	COG1472	G	Periplasmic beta-glucosidase and related glycosidases
fp_1851	COG1396	K	Transcriptional regulator, contains XRE-family HTH domain
fp_1852	COG3764	M	Sortase (surface protein transpeptidase)
fp_1853	0	0	0
fp_1854	COG0681	U	Signal peptidase I
fp_1855	COG1593	G	TRAP-type C4-dicarboxylate transport system, large permease component
fp_1856	COG2972	T	Sensor histidine kinase YesM
fp_1857	COG1695	K	DNA-binding transcriptional regulator, PadR family
fp_1858	0	0	0
fp_1859	COG2205	T	K+-sensing histidine kinase KdpD
fp_186	COG1760	E	L-serine deaminase
fp_1860	COG1528	P	Ferritin
fp_1861	COG0492	O	Thioredoxin reductase
fp_1862	COG1196	D	Chromosome segregation ATPase
fp_1863	COG1151	PC	Hydroxylamine reductase (hybrid-cluster protein)
fp_1864	0	0	0
fp_1865	COG0745	TK	DNA-binding response regulator, OmpR family, contains REC and winged-helix (wHTH) domain
fp_1866	0	0	0
fp_1867	0	0	0
fp_1868	0	0	0
fp_1869	0	0	0
fp_187	COG1396	K	Transcriptional regulator, contains XRE-family HTH domain
fp_1870	COG1246	E	N-acetylglutamate synthase or related acetyltransferase, GNAT family
fp_1871	COG1254	C	Acylphosphatase
fp_1872	COG1028	IQR	NAD(P)-dependent dehydrogenase, short-chain alcohol dehydrogenase family
fp_1873	0	0	0
fp_1874	COG4464	T	Tyrosine-protein phosphatase YwqE
fp_1875	COG0489	D	Chromosome partitioning ATPase, Mrp family, contains Fe-S cluster
fp_1876	COG3944	M	Capsular polysaccharide biosynthesis protein
fp_1877	0	0	0
fp_1878	0	0	0
fp_1879	0	0	0
fp_188	COG2223	P	Nitrate/nitrite transporter NarK
fp_1880	COG3311	KX	Predicted DNA-binding transcriptional regulator AlpA
fp_1881	COG1961	L	Site-specific DNA recombinase related to the DNA invertase Pin
fp_1882	COG1191	K	DNA-directed RNA polymerase specialized sigma subunit
fp_1883	0	0	0
fp_1884	0	0	0
fp_1885	0	0	0
fp_1886	COG0300	R	Short-chain dehydrogenase
fp_1887	COG2211	G	Na+/melibiose symporter or related transporter
fp_1888	COG2205	T	K+-sensing histidine kinase KdpD
fp_1889	COG0745	TK	DNA-binding response regulator, OmpR family, contains REC and winged-helix (wHTH) domain
fp_189	COG0561	HR	Hydroxymethylpyrimidine pyrophosphatase and other HAD family phosphatases
fp_1890	COG1475	D	Chromosome segregation protein Spo0J, contains ParB-like nuclease domain
fp_1891	COG3279	KT	DNA-binding response regulator, LytR/AlgR family
fp_1892	0	0	0
fp_1893	COG0591	E	Na+/proline symporter
fp_1894	COG4227	L	Antirestriction protein ArdC
fp_1895	COG1638	G	TRAP-type C4-dicarboxylate transport system, periplasmic component
fp_1896	COG2207	K	AraC-type DNA-binding domain and AraC-containing proteins
fp_1897	COG1453	R	Predicted oxidoreductase of the aldo/keto reductase family
fp_1898	COG2199	T	GGDEF domain, diguanylate cyclase (c-di-GMP synthetase) or its enzymatically inactive variants
fp_1899	COG0745	TK	DNA-binding response regulator, OmpR family, contains REC and winged-helix (wHTH) domain
fp_19	COG0542	O	ATP-dependent Clp protease ATP-binding subunit ClpA
fp_190	COG0716	C	Flavodoxin
fp_1900	COG1502	I	Phosphatidylserine/phosphatidylglycerophosphate/cardiolipin synthase or related enzyme
fp_1901	COG1502	I	Phosphatidylserine/phosphatidylglycerophosphate/cardiolipin synthase or related enzyme
fp_1902	COG0208	F	Ribonucleotide reductase beta subunit, ferritin-like domain
fp_1903	COG0209	F	Ribonucleotide reductase alpha subunit
fp_1904	COG0426	C	Flavorubredoxin
fp_1905	COG1773	C	Rubredoxin
fp_1906	0	0	0
fp_1907	COG1055	P	Na+/H+ antiporter NhaD or related arsenite permease
fp_1908	COG2367	V	Beta-lactamase class A
fp_1909	0	0	0
fp_191	COG4915	QR	5-bromo-4-chloroindolyl phosphate hydrolysis protein
fp_1910	COG5492	R	Uncharacterized conserved protein YjdB, contains Ig-like domain
fp_1911	COG1638	G	TRAP-type C4-dicarboxylate transport system, periplasmic component
fp_1912	0	0	0
fp_1913	0	0	0
fp_1914	0	0	0
fp_1915	COG1309	K	DNA-binding transcriptional regulator, AcrR family
fp_1916	COG1959	K	DNA-binding transcriptional regulator, IscR family
fp_1917	0	0	0
fp_1918	0	0	0
fp_1919	COG1396	K	Transcriptional regulator, contains XRE-family HTH domain
fp_192	COG0657	I	Acetyl esterase/lipase
fp_1920	COG1961	L	Site-specific DNA recombinase related to the DNA invertase Pin
fp_1921	0	0	0
fp_1922	COG1896	FR	5'-deoxynucleotidase YfbR and related HD superfamily hydrolases
fp_1923	0	0	0
fp_1924	COG1878	E	Kynurenine formamidase
fp_1925	0	0	0
fp_1926	0	0	0
fp_1927	COG0348	C	Polyferredoxin
fp_1928	COG3976	R	Uncharacterized protein, contains FMN-binding domain
fp_1929	COG3976	R	Uncharacterized protein, contains FMN-binding domain
fp_193	0	0	0
fp_1930	COG1961	L	Site-specific DNA recombinase related to the DNA invertase Pin
fp_1931	COG1961	L	Site-specific DNA recombinase related to the DNA invertase Pin
fp_1932	COG2148	M	Sugar transferase involved in LPS biosynthesis (colanic, teichoic acid)
fp_1933	COG2189	L	Adenine specific DNA methylase Mod
fp_1934	COG2033	C	Desulfoferrodoxin, superoxide reductase-like (SORL) domain
fp_1935	COG0031	E	Cysteine synthase
fp_1936	COG0456	J	Ribosomal protein S18 acetylase RimI and related acetyltransferases
fp_1937	COG1893	H	Ketopantoate reductase
fp_1938	COG3409	M	Peptidoglycan-binding (PGRP) domain of peptidoglycan hydrolases
fp_1939	COG3118	O	Negative regulator of GroEL, contains thioredoxin-like and TPR-like domains
fp_194	COG3764	M	Sortase (surface protein transpeptidase)
fp_1940	COG1192	N	Cellulose biosynthesis protein BcsQ
fp_1941	COG0577	V	ABC-type antimicrobial peptide transport system, permease component
fp_1942	COG3279	KT	DNA-binding response regulator, LytR/AlgR family
fp_1943	COG2814	G	Predicted arabinose efflux permease, MFS family
fp_1944	0	0	0
fp_1945	COG0778	C	Nitroreductase
fp_1946	COG1329	K	RNA polymerase-interacting regulator, CarD/CdnL/TRCF family
fp_1947	0	0	0
fp_1948	COG2161	V	Antitoxin component YafN of the YafNO toxin-antitoxin module, PHD/YefM family
fp_1949	COG2856	E	Zn-dependent peptidase ImmA, M78 family
fp_195	COG3682	K	Predicted transcriptional regulator
fp_1950	0	0	0
fp_1951	COG4974	L	Site-specific recombinase XerD
fp_1952	0	0	0
fp_1953	COG0110	R	Acetyltransferase (isoleucine patch superfamily)
fp_1954	0	0	0
fp_1955	0	0	0
fp_1956	COG0534	V	Na+-driven multidrug efflux pump
fp_1957	COG1335	HR	Nicotinamidase-related amidase
fp_1958	COG1846	K	DNA-binding transcriptional regulator, MarR family
fp_1959	0	0	0
fp_196	0	0	0
fp_1960	COG2315	K	Predicted DNA-binding protein with �double-wing� structural motif, MmcQ/YjbR family
fp_1961	COG3774	M	Mannosyltransferase OCH1 or related enzyme
fp_1962	COG2226	H	Ubiquinone/menaquinone biosynthesis C-methylase UbiE
fp_1963	COG4608	E	ABC-type oligopeptide transport system, ATPase component
fp_1964	COG1228	Q	Imidazolonepropionase or related amidohydrolase
fp_1965	0	0	0
fp_1966	COG1168	ER	Bifunctional PLP-dependent enzyme with beta-cystathionase and maltose regulon repressor activities
fp_1967	COG1162	J	Putative ribosome biogenesis GTPase RsgA
fp_1968	COG0778	C	Nitroreductase
fp_1969	0	0	0
fp_197	COG1961	L	Site-specific DNA recombinase related to the DNA invertase Pin
fp_1970	COG1533	L	DNA repair photolyase
fp_1971	COG0111	HR	Phosphoglycerate dehydrogenase or related dehydrogenase
fp_1972	COG1595	K	DNA-directed RNA polymerase specialized sigma subunit, sigma24 family
fp_1973	COG1396	K	Transcriptional regulator, contains XRE-family HTH domain
fp_1974	COG1307	I	Fatty acid-binding protein DegV (function unknown)
fp_1975	COG4690	E	Dipeptidase
fp_1976	COG4422	X	Bacteriophage protein gp37
fp_1977	COG1136	M	ABC-type lipoprotein export system, ATPase component
fp_1978	COG1595	K	DNA-directed RNA polymerase specialized sigma subunit, sigma24 family
fp_1979	0	0	0
fp_198	COG3041	J	mRNA-degrading endonuclease (mRNA interferase) YafQ, toxin component of the YafQ-DinJ toxin-antitoxin module
fp_1980	0	0	0
fp_1981	0	0	0
fp_1982	COG1733	K	DNA-binding transcriptional regulator, HxlR family
fp_1983	0	0	0
fp_1984	COG0438	M	Glycosyltransferase involved in cell wall bisynthesis
fp_1985	COG0428	P	Zinc transporter ZupT
fp_1986	0	0	0
fp_1987	COG2964	K	Predicted transcriptional regulator YheO, contains PAS and DNA-binding HTH domains
fp_1988	COG2244	M	Membrane protein involved in the export of O-antigen and teichoic acid
fp_1989	0	0	0
fp_199	COG2148	M	Sugar transferase involved in LPS biosynthesis (colanic, teichoic acid)
fp_1990	COG0546	C	Phosphoglycolate phosphatase, HAD superfamily
fp_1991	0	0	0
fp_1992	COG3711	K	Transcriptional antiterminator
fp_1993	COG3668	X	Plasmid stabilization system protein ParE
fp_1994	COG3711	K	Transcriptional antiterminator
fp_1995	COG4912	L	3-methyladenine DNA glycosylase AlkD
fp_1996	COG1961	L	Site-specific DNA recombinase related to the DNA invertase Pin
fp_1997	COG2205	T	K+-sensing histidine kinase KdpD
fp_1998	COG0329	EM	Dihydrodipicolinate synthase/N-acetylneuraminate lyase
fp_1999	0	0	0
fp_2	COG1961	L	Site-specific DNA recombinase related to the DNA invertase Pin
fp_20	COG0443	O	Molecular chaperone DnaK (HSP70)
fp_200	COG0343	J	Queuine/archaeosine tRNA-ribosyltransferase
fp_2000	COG5464	L	Predicted transposase YdaD
fp_2001	COG0577	V	ABC-type antimicrobial peptide transport system, permease component
fp_2002	COG0732	V	Restriction endonuclease S subunit
fp_2003	COG3206	M	Uncharacterized protein involved in exopolysaccharide biosynthesis
fp_2004	COG0530	P	Ca2+/Na+ antiporter
fp_2005	COG4115	V	Toxin component of the Txe-Axe toxin-antitoxin module, Txe/YoeB family
fp_2006	0	0	0
fp_2007	COG0601	EP	ABC-type dipeptide/oligopeptide/nickel transport system, permease component
fp_2008	0	0	0
fp_2009	COG4604	P	ABC-type enterochelin transport system, ATPase component
fp_201	COG1862	U	Preprotein translocase subunit YajC
fp_2010	0	0	0
fp_2011	COG1396	K	Transcriptional regulator, contains XRE-family HTH domain
fp_2012	COG4974	L	Site-specific recombinase XerD
fp_2013	COG2205	T	K+-sensing histidine kinase KdpD
fp_2014	COG0745	TK	DNA-binding response regulator, OmpR family, contains REC and winged-helix (wHTH) domain
fp_2015	0	0	0
fp_2016	0	0	0
fp_2017	COG1737	K	DNA-binding transcriptional regulator, MurR/RpiR family, contains HTH and SIS domains
fp_2018	COG1215	N	Glycosyltransferase, catalytic subunit of cellulose synthase and poly-beta-1,6-N-acetylglucosamine synthase
fp_2019	COG3591	E	V8-like Glu-specific endopeptidase
fp_202	COG1702	T	Phosphate starvation-inducible protein PhoH, predicted ATPase
fp_2020	COG1476	K	DNA-binding transcriptional regulator, XRE-family HTH domain
fp_2021	0	0	0
fp_2022	0	0	0
fp_2023	COG2199	T	GGDEF domain, diguanylate cyclase (c-di-GMP synthetase) or its enzymatically inactive variants
fp_2024	0	0	0
fp_2025	COG1961	L	Site-specific DNA recombinase related to the DNA invertase Pin
fp_2026	0	0	0
fp_2027	COG2510	S	Uncharacterized membrane protein
fp_2028	0	0	0
fp_2029	COG0673	R	Predicted dehydrogenase
fp_203	COG0319	J	ssRNA-specific RNase YbeY, 16S rRNA maturation enzyme
fp_2030	COG2204	T	DNA-binding transcriptional response regulator, NtrC family, contains REC, AAA-type ATPase, and a Fis-type DNA-binding domains
fp_2031	COG1061	KL	Superfamily II DNA or RNA helicase
fp_2032	COG0456	J	Ribosomal protein S18 acetylase RimI and related acetyltransferases
fp_2033	COG0628	R	Predicted PurR-regulated permease PerM
fp_2034	COG0523	R	GTPase, G3E family
fp_2035	COG2972	T	Sensor histidine kinase YesM
fp_2036	COG1954	K	Glycerol-3-phosphate responsive antiterminator (mRNA-binding)
fp_2037	COG0579	G	L-2-hydroxyglutarate oxidase LhgO
fp_2038	COG3862	S	Uncharacterized protein with two CxxC motifs
fp_2039	0	0	0
fp_204	COG1159	J	GTPase Era, involved in 16S rRNA processing
fp_2040	0	0	0
fp_2041	COG0819	H	Thiaminase
fp_2042	COG4725	J	N6-adenosine-specific RNA methylase IME4
fp_2043	COG1196	D	Chromosome segregation ATPase
fp_2044	COG1943	X	REP element-mobilizing transposase RayT
fp_2045	0	0	0
fp_2046	COG0381	M	UDP-N-acetylglucosamine 2-epimerase
fp_2047	COG1196	D	Chromosome segregation ATPase
fp_2048	0	0	0
fp_2049	0	0	0
fp_205	COG1381	L	Recombinational DNA repair protein (RecF pathway)
fp_2050	COG1196	D	Chromosome segregation ATPase
fp_2051	COG1595	K	DNA-directed RNA polymerase specialized sigma subunit, sigma24 family
fp_2052	COG0286	V	Type I restriction-modification system, DNA methylase subunit
fp_2053	COG0037	J	tRNA(Ile)-lysidine synthase TilS/MesJ
fp_2054	COG1132	V	ABC-type multidrug transport system, ATPase and permease component
fp_2055	0	0	0
fp_2056	COG0596	HR	Pimeloyl-ACP methyl ester carboxylesterase
fp_2057	COG0524	G	Sugar or nucleoside kinase, ribokinase family
fp_2058	COG0599	R	Uncharacterized conserved protein YurZ, alkylhydroperoxidase/carboxymuconolactone decarboxylase family
fp_2059	COG0744	M	Membrane carboxypeptidase (penicillin-binding protein)
fp_206	COG4974	L	Site-specific recombinase XerD
fp_2060	COG1453	R	Predicted oxidoreductase of the aldo/keto reductase family
fp_2061	COG1846	K	DNA-binding transcriptional regulator, MarR family
fp_2062	COG2199	T	GGDEF domain, diguanylate cyclase (c-di-GMP synthetase) or its enzymatically inactive variants
fp_2063	COG2033	C	Desulfoferrodoxin, superoxide reductase-like (SORL) domain
fp_2064	COG2207	K	AraC-type DNA-binding domain and AraC-containing proteins
fp_2065	0	0	0
fp_2066	0	0	0
fp_2067	COG1216	G	Glycosyltransferase, GT2 family
fp_2068	COG1595	K	DNA-directed RNA polymerase specialized sigma subunit, sigma24 family
fp_2069	COG3290	T	Sensor histidine kinase regulating citrate/malate metabolism
fp_207	COG1066	O	Predicted ATP-dependent serine protease
fp_2070	COG3279	KT	DNA-binding response regulator, LytR/AlgR family
fp_2071	0	0	0
fp_2072	COG1082	G	Sugar phosphate isomerase/epimerase
fp_2073	0	0	0
fp_2074	0	0	0
fp_2075	0	0	0
fp_2076	COG1595	K	DNA-directed RNA polymerase specialized sigma subunit, sigma24 family
fp_2077	0	0	0
fp_2078	COG0242	J	Peptide deformylase
fp_2079	COG2197	TK	DNA-binding response regulator, NarL/FixJ family, contains REC and HTH domains
fp_208	COG0272	L	NAD-dependent DNA ligase
fp_2080	0	0	0
fp_2081	COG0737	FV	2',3'-cyclic-nucleotide 2'-phosphodiesterase/5'- or 3'-nucleotidase, 5'-nucleotidase family
fp_2082	0	0	0
fp_2083	COG3333	R	TctA family transporter
fp_2084	0	0	0
fp_2085	0	0	0
fp_2086	0	0	0
fp_2087	0	0	0
fp_2088	COG1857	V	CRISPR/Cas system-associated protein Cas7, RAMP superfamily
fp_2089	0	0	0
fp_209	COG0205	G	6-phosphofructokinase
fp_2090	COG1203	V	CRISPR/Cas system-associated endonuclease/helicase Cas3
fp_2091	COG1203	V	CRISPR/Cas system-associated endonuclease/helicase Cas3
fp_2092	COG4924	S	Uncharacterized protein
fp_2093	COG4913	S	Uncharacterized protein YPO0396
fp_2094	0	0	0
fp_2095	0	0	0
fp_2096	COG3279	KT	DNA-binding response regulator, LytR/AlgR family
fp_2097	0	0	0
fp_2098	0	0	0
fp_2099	COG1802	K	DNA-binding transcriptional regulator, GntR family
fp_21	0	0	0
fp_210	COG0587	L	DNA polymerase III, alpha subunit
fp_2100	COG0745	TK	DNA-binding response regulator, OmpR family, contains REC and winged-helix (wHTH) domain
fp_2101	COG0372	C	Citrate synthase
fp_2102	0	0	0
fp_2103	COG0355	C	FoF1-type ATP synthase, epsilon subunit
fp_2104	COG2199	T	GGDEF domain, diguanylate cyclase (c-di-GMP synthetase) or its enzymatically inactive variants
fp_2105	0	0	0
fp_2106	0	0	0
fp_2107	0	0	0
fp_2108	COG1609	K	DNA-binding transcriptional regulator, LacI/PurR family
fp_2109	COG1653	G	ABC-type glycerol-3-phosphate transport system, periplasmic component
fp_211	COG1481	K	DNA-binding transcriptional regulator WhiA, involved in cell division
fp_2110	COG0395	G	ABC-type glycerol-3-phosphate transport system, permease component
fp_2111	COG4289	S	Uncharacterized protein
fp_2112	0	0	0
fp_2113	0	0	0
fp_2114	COG0355	C	FoF1-type ATP synthase, epsilon subunit
fp_2115	0	0	0
fp_2116	0	0	0
fp_2117	COG4974	L	Site-specific recombinase XerD
fp_2118	COG0235	G	Ribulose-5-phosphate 4-epimerase/Fuculose-1-phosphate aldolase
fp_2119	COG3843	U	Type IV secretory pathway, VirD2 components (relaxase)
fp_212	COG1660	T	RNase adaptor protein for sRNA GlmZ degradation, contains a P-loop ATPase domain
fp_2120	COG3629	T	DNA-binding transcriptional activator of the SARP family
fp_2121	COG1132	V	ABC-type multidrug transport system, ATPase and permease component
fp_2122	COG1131	V	ABC-type multidrug transport system, ATPase component
fp_2123	COG0784	T	CheY chemotaxis protein or a CheY-like REC (receiver) domain
fp_2124	COG0601	EP	ABC-type dipeptide/oligopeptide/nickel transport system, permease component
fp_2125	COG1173	EP	ABC-type dipeptide/oligopeptide/nickel transport system, permease component
fp_2126	COG0444	EP	ABC-type dipeptide/oligopeptide/nickel transport system, ATPase component
fp_2127	COG4608	E	ABC-type oligopeptide transport system, ATPase component
fp_2128	COG0251	V	Enamine deaminase RidA, house cleaning of reactive enamine intermediates, YjgF/YER057c/UK114 family
fp_2129	COG2865	K	Predicted transcriptional regulator, contains HTH domain
fp_213	COG0812	M	UDP-N-acetylenolpyruvoylglucosamine reductase
fp_2130	COG3177	K	Fic family protein
fp_2131	COG1192	N	Cellulose biosynthesis protein BcsQ
fp_2132	COG2317	E	Zn-dependent carboxypeptidase, M32 family
fp_2133	COG0582	LX	Integrase
fp_2134	0	0	0
fp_2135	0	0	0
fp_2136	COG1961	L	Site-specific DNA recombinase related to the DNA invertase Pin
fp_2137	0	0	0
fp_2138	COG1653	G	ABC-type glycerol-3-phosphate transport system, periplasmic component
fp_2139	COG0745	TK	DNA-binding response regulator, OmpR family, contains REC and winged-helix (wHTH) domain
fp_214	COG1493	T	Serine kinase of the HPr protein, regulates carbohydrate metabolism
fp_2140	COG2205	T	K+-sensing histidine kinase KdpD
fp_2141	COG1396	K	Transcriptional regulator, contains XRE-family HTH domain
fp_2142	COG0791	M	Cell wall-associated hydrolase, NlpC family
fp_2143	COG1512	S	Uncharacterized membrane protein YgcG, contains a TPM-fold domain
fp_2144	COG4990	S	Uncharacterized protein YvpB
fp_2145	0	0	0
fp_2146	COG1061	KL	Superfamily II DNA or RNA helicase
fp_2147	0	0	0
fp_2148	COG2898	S	Lysylphosphatidylglycerol synthetase, C-terminal domain, DUF2156 family
fp_2149	COG0524	G	Sugar or nucleoside kinase, ribokinase family
fp_215	COG1283	P	Na+/phosphate symporter
fp_2150	0	0	0
fp_2151	0	0	0
fp_2152	0	0	0
fp_2153	0	0	0
fp_2154	0	0	0
fp_2155	0	0	0
fp_2156	0	0	0
fp_2157	0	0	0
fp_2158	COG1995	H	4-hydroxy-L-threonine phosphate dehydrogenase PdxA
fp_2159	0	0	0
fp_216	COG0745	TK	DNA-binding response regulator, OmpR family, contains REC and winged-helix (wHTH) domain
fp_2160	0	0	0
fp_2161	0	0	0
fp_2162	0	0	0
fp_2163	0	0	0
fp_2164	0	0	0
fp_2165	COG0737	FV	2',3'-cyclic-nucleotide 2'-phosphodiesterase/5'- or 3'-nucleotidase, 5'-nucleotidase family
fp_2166	COG1595	K	DNA-directed RNA polymerase specialized sigma subunit, sigma24 family
fp_2167	0	0	0
fp_2168	COG3395	S	Uncharacterized conserved protein YgbK, DUF1537 family
fp_2169	COG1454	C	Alcohol dehydrogenase, class IV
fp_217	COG5002	T	Signal transduction histidine kinase
fp_2170	COG4637	R	Predicted ATPase
fp_2171	COG1486	G	Alpha-galactosidase/6-phospho-beta-glucosidase, family 4 of glycosyl hydrolase
fp_2172	COG3711	K	Transcriptional antiterminator
fp_2173	0	0	0
fp_2174	0	0	0
fp_2175	COG3947	TK	Two-component response regulator, SAPR family, consists of REC, wHTH and BTAD domains
fp_2176	COG0583	K	DNA-binding transcriptional regulator, LysR family
fp_2177	0	0	0
fp_2178	0	0	0
fp_2179	COG4225	G	Rhamnogalacturonyl hydrolase YesR
fp_218	0	0	0
fp_2180	COG2207	K	AraC-type DNA-binding domain and AraC-containing proteins
fp_2181	COG1175	G	ABC-type sugar transport system, permease component
fp_2182	COG4225	G	Rhamnogalacturonyl hydrolase YesR
fp_2183	0	0	0
fp_2184	COG2315	K	Predicted DNA-binding protein with �double-wing� structural motif, MmcQ/YjbR family
fp_2185	COG1403	V	5-methylcytosine-specific restriction endonuclease McrA
fp_2186	COG4948	MR	L-alanine-DL-glutamate epimerase or related enzyme of enolase superfamily
fp_2187	COG0451	M	Nucleoside-diphosphate-sugar epimerase
fp_2188	COG1004	M	UDP-glucose 6-dehydrogenase
fp_2189	0	0	0
fp_219	COG2323	S	Uncharacterized membrane protein YcaP, DUF421 family
fp_2190	COG0137	E	Argininosuccinate synthase
fp_2191	0	0	0
fp_2192	COG3344	X	Retron-type reverse transcriptase
fp_2193	0	0	0
fp_2194	COG4227	L	Antirestriction protein ArdC
fp_2195	COG1132	V	ABC-type multidrug transport system, ATPase and permease component
fp_2196	COG3077	V	Antitoxin component of the RelBE or YafQ-DinJ toxin-antitoxin module
fp_2197	COG1191	K	DNA-directed RNA polymerase specialized sigma subunit
fp_2198	COG1479	S	Uncharacterized conserved protein, contains ParB-like and HNH nuclease domains
fp_2199	COG1301	C	Na+/H+-dicarboxylate symporter
fp_22	0	0	0
fp_220	COG1327	K	Transcriptional regulator NrdR, contains Zn-ribbon and ATP-cone domains
fp_2200	COG4605	P	ABC-type enterochelin transport system, permease component
fp_2201	COG0656	Q	Aldo/keto reductase, related to diketogulonate reductase
fp_2202	0	0	0
fp_2203	COG0834	ET	ABC-type amino acid transport/signal transduction system, periplasmic component/domain
fp_2204	COG0765	E	ABC-type amino acid transport system, permease component
fp_2205	COG2161	V	Antitoxin component YafN of the YafNO toxin-antitoxin module, PHD/YefM family
fp_2206	COG3757	M	Lyzozyme M1 (1,4-beta-N-acetylmuramidase), GH25 family
fp_2207	COG1132	V	ABC-type multidrug transport system, ATPase and permease component
fp_2208	COG2206	T	HD-GYP domain, c-di-GMP phosphodiesterase class II (or its inactivated variant)
fp_2209	COG0789	K	DNA-binding transcriptional regulator, MerR family
fp_221	COG0341	U	Preprotein translocase subunit SecF
fp_2210	COG2071	E	Gamma-glutamyl-gamma-aminobutyrate hydrolase PuuD (putrescine degradation), contains GATase1-like domain
fp_2211	COG3668	X	Plasmid stabilization system protein ParE
fp_2212	COG1396	K	Transcriptional regulator, contains XRE-family HTH domain
fp_2213	COG1396	K	Transcriptional regulator, contains XRE-family HTH domain
fp_2214	0	0	0
fp_2215	COG1082	G	Sugar phosphate isomerase/epimerase
fp_2216	0	0	0
fp_2217	COG2852	L	Very-short-patch-repair endonuclease
fp_2218	0	0	0
fp_2219	COG1813	J	Archaeal ribosome-binding protein aMBF1, putative translation factor, contains Zn-ribbon and HTH domains
fp_222	COG1167	KE	DNA-binding transcriptional regulator, MocR family, contains an aminotransferase domain
fp_2220	0	0	0
fp_2221	0	0	0
fp_2222	0	0	0
fp_2223	COG2856	E	Zn-dependent peptidase ImmA, M78 family
fp_2224	COG1961	L	Site-specific DNA recombinase related to the DNA invertase Pin
fp_2225	0	0	0
[truncated: 8,635 more rows]
