# Supplementary material for: Comparative analysis of Faecalibacterium prausnitzii genomes shows a high level of genome plasticity and warrants separation into new species-level taxa
Source: BMC Genomics. 2018 Dec 14;19:931. doi: 10.1186/s12864-018-5313-6 (PMC6295017; doi:10.1186/s12864-018-5313-6)
Supplement: Supplementary file 9 — Table S4. List of 468 protein orthologues in F. prausnitzii demonstrating differential abundance between the two F. prausnitzii genomogroups. (XLS 58 kb) [file 12864_2018_5313_MOESM9_ESM.xls]

## Sheet: significant_orthologs_phylogroups
Consensus sequences of orthogroups used for BLAST against COG database are given in supplementary file:				orthomcl_comparative_genomics_script.zip/all_consensus_seq_fp.fasta
At https://figshare.com/articles/Comparative_analysis_of_Faecalibacterium_prausnitzii_genomes_shows_a_high_level_of_genome_plasticity_and_warrants_separation_into_new_species-level_taxa/7068716
Orthologous group	COG_number	COG_category(ies)	Protein name	Preferred_phylogroup
fp_119	COG4166	E	ABC-type oligopeptide transport system, periplasmic component	2
fp_145	COG1061	KL	Superfamily II DNA or RNA helicase	1
fp_1458	COG3290	T	Sensor histidine kinase regulating citrate/malate metabolism	1
fp_1595	0	0	0	1
fp_1619	COG5377	X	Phage-related protein, predicted endonuclease	1
fp_1676	COG1512	S	Uncharacterized membrane protein YgcG, contains a TPM-fold domain	1
fp_1719	COG4734	V	Antirestriction protein	1
fp_1728	0	0	0	1
fp_1729	COG0784	T	CheY chemotaxis protein or a CheY-like REC (receiver) domain	1
fp_1762	COG3620	K	Predicted transcriptional regulator with C-terminal CBS domains	1
fp_1770	COG4948	MR	L-alanine-DL-glutamate epimerase or related enzyme of enolase superfamily	2
fp_1771	COG4608	E	ABC-type oligopeptide transport system, ATPase component	2
fp_1772	COG0444	EP	ABC-type dipeptide/oligopeptide/nickel transport system, ATPase component	2
fp_1773	COG1173	EP	ABC-type dipeptide/oligopeptide/nickel transport system, permease component	2
fp_1774	COG0601	EP	ABC-type dipeptide/oligopeptide/nickel transport system, permease component	2
fp_1778	COG4166	E	ABC-type oligopeptide transport system, periplasmic component	2
fp_1815	COG1131	V	ABC-type multidrug transport system, ATPase component	2
fp_1816	COG1725	K	DNA-binding transcriptional regulator YhcF, GntR family	2
fp_1823	0	0	0	2
fp_1847	COG3345	G	Alpha-galactosidase	1
fp_1863	COG1151	PC	Hydroxylamine reductase (hybrid-cluster protein)	2
fp_1867	0	0	0	2
fp_1888	COG2205	T	K+-sensing histidine kinase KdpD	2
fp_1889	COG0745	TK	DNA-binding response regulator, OmpR family, contains REC and winged-helix (wHTH) domain	2
fp_1893	COG0591	E	Na+/proline symporter	2
fp_1897	COG1453	R	Predicted oxidoreductase of the aldo/keto reductase family	2
fp_1908	COG2367	V	Beta-lactamase class A	2
fp_1910	COG5492	R	Uncharacterized conserved protein YjdB, contains Ig-like domain	2
fp_1917	0	0	0	2
fp_1920	COG1961	L	Site-specific DNA recombinase related to the DNA invertase Pin	1
fp_1936	COG0456	J	Ribosomal protein S18 acetylase RimI and related acetyltransferases	1
fp_1937	COG1893	H	Ketopantoate reductase	2
fp_1938	COG3409	M	Peptidoglycan-binding (PGRP) domain of peptidoglycan hydrolases	1
fp_1939	COG3118	O	Negative regulator of GroEL, contains thioredoxin-like and TPR-like domains	1
fp_1943	COG2814	G	Predicted arabinose efflux permease, MFS family	2
fp_1947	0	0	0	1
fp_1956	COG0534	V	Na+-driven multidrug efflux pump	1
fp_1960	COG2315	K	Predicted DNA-binding protein with �double-wing� structural motif, MmcQ/YjbR family	1
fp_1961	COG3774	M	Mannosyltransferase OCH1 or related enzyme	1
fp_1962	COG2226	H	Ubiquinone/menaquinone biosynthesis C-methylase UbiE	1
fp_1963	COG4608	E	ABC-type oligopeptide transport system, ATPase component	1
fp_1966	COG1168	ER	Bifunctional PLP-dependent enzyme with beta-cystathionase and maltose regulon repressor activities	2
fp_1971	COG0111	HR	Phosphoglycerate dehydrogenase or related dehydrogenase	1
fp_1972	COG1595	K	DNA-directed RNA polymerase specialized sigma subunit, sigma24 family	1
fp_1974	COG1307	I	Fatty acid-binding protein DegV (function unknown)	2
fp_1975	COG4690	E	Dipeptidase	2
fp_1984	COG0438	M	Glycosyltransferase involved in cell wall bisynthesis	1
fp_1986	0	0	0	1
fp_1988	COG2244	M	Membrane protein involved in the export of O-antigen and teichoic acid	1
fp_1989	0	0	0	1
fp_1990	COG0546	C	Phosphoglycolate phosphatase, HAD superfamily	1
fp_1992	COG3711	K	Transcriptional antiterminator	1
fp_1995	COG4912	L	3-methyladenine DNA glycosylase AlkD	1
fp_1999	0	0	0	1
fp_2007	COG0601	EP	ABC-type dipeptide/oligopeptide/nickel transport system, permease component	1
fp_2017	COG1737	K	DNA-binding transcriptional regulator, MurR/RpiR family, contains HTH and SIS domains	2
fp_2023	COG2199	T	GGDEF domain, diguanylate cyclase (c-di-GMP synthetase) or its enzymatically inactive variants	1
fp_2024	0	0	0	2
fp_2027	COG2510	S	Uncharacterized membrane protein	1
fp_2029	COG0673	R	Predicted dehydrogenase	1
fp_2034	COG0523	R	GTPase, G3E family	1
fp_2036	COG1954	K	Glycerol-3-phosphate responsive antiterminator (mRNA-binding)	1
fp_2037	COG0579	G	L-2-hydroxyglutarate oxidase LhgO	1
fp_2038	COG3862	S	Uncharacterized protein with two CxxC motifs	1
fp_2039	0	0	0	1
fp_2041	COG0819	H	Thiaminase	1
fp_2046	COG0381	M	UDP-N-acetylglucosamine 2-epimerase	1
fp_2048	0	0	0	1
fp_2053	COG0037	J	tRNA(Ile)-lysidine synthase TilS/MesJ	2
fp_2054	COG1132	V	ABC-type multidrug transport system, ATPase and permease component	2
fp_2057	COG0524	G	Sugar or nucleoside kinase, ribokinase family	1
fp_2059	COG0744	M	Membrane carboxypeptidase (penicillin-binding protein)	2
fp_2060	COG1453	R	Predicted oxidoreductase of the aldo/keto reductase family	2
fp_2062	COG2199	T	GGDEF domain, diguanylate cyclase (c-di-GMP synthetase) or its enzymatically inactive variants	1
fp_2069	COG3290	T	Sensor histidine kinase regulating citrate/malate metabolism	1
fp_2070	COG3279	KT	DNA-binding response regulator, LytR/AlgR family	1
fp_2072	COG1082	G	Sugar phosphate isomerase/epimerase	1
fp_2074	0	0	0	2
fp_2078	COG0242	J	Peptide deformylase	1
fp_2082	0	0	0	1
fp_2085	0	0	0	1
fp_2096	COG3279	KT	DNA-binding response regulator, LytR/AlgR family	1
fp_2097	0	0	0	1
fp_2098	0	0	0	1
fp_2099	COG1802	K	DNA-binding transcriptional regulator, GntR family	1
fp_2101	COG0372	C	Citrate synthase	1
fp_2102	0	0	0	1
fp_2103	COG0355	C	FoF1-type ATP synthase, epsilon subunit	1
fp_2104	COG2199	T	GGDEF domain, diguanylate cyclase (c-di-GMP synthetase) or its enzymatically inactive variants	1
fp_2105	0	0	0	1
fp_2106	0	0	0	1
fp_2107	0	0	0	1
fp_2108	COG1609	K	DNA-binding transcriptional regulator, LacI/PurR family	1
fp_2112	0	0	0	1
fp_2113	0	0	0	1
fp_2114	COG0355	C	FoF1-type ATP synthase, epsilon subunit	1
fp_2115	0	0	0	1
fp_2118	COG0235	G	Ribulose-5-phosphate 4-epimerase/Fuculose-1-phosphate aldolase	1
fp_2121	COG1132	V	ABC-type multidrug transport system, ATPase and permease component	2
fp_2122	COG1131	V	ABC-type multidrug transport system, ATPase component	1
fp_2123	COG0784	T	CheY chemotaxis protein or a CheY-like REC (receiver) domain	1
fp_2124	COG0601	EP	ABC-type dipeptide/oligopeptide/nickel transport system, permease component	2
fp_2125	COG1173	EP	ABC-type dipeptide/oligopeptide/nickel transport system, permease component	2
fp_2126	COG0444	EP	ABC-type dipeptide/oligopeptide/nickel transport system, ATPase component	2
fp_2127	COG4608	E	ABC-type oligopeptide transport system, ATPase component	2
fp_2128	COG0251	V	Enamine deaminase RidA, house cleaning of reactive enamine intermediates, YjgF/YER057c/UK114 family	1
fp_2132	COG2317	E	Zn-dependent carboxypeptidase, M32 family	2
fp_2139	COG0745	TK	DNA-binding response regulator, OmpR family, contains REC and winged-helix (wHTH) domain	2
fp_2140	COG2205	T	K+-sensing histidine kinase KdpD	2
fp_2141	COG1396	K	Transcriptional regulator, contains XRE-family HTH domain	2
fp_2142	COG0791	M	Cell wall-associated hydrolase, NlpC family	2
fp_2143	COG1512	S	Uncharacterized membrane protein YgcG, contains a TPM-fold domain	2
fp_2144	COG4990	S	Uncharacterized protein YvpB	2
fp_2145	0	0	0	2
fp_2146	COG1061	KL	Superfamily II DNA or RNA helicase	2
fp_2148	COG2898	S	Lysylphosphatidylglycerol synthetase, C-terminal domain, DUF2156 family	1
fp_2149	COG0524	G	Sugar or nucleoside kinase, ribokinase family	2
fp_2150	0	0	0	2
fp_2153	0	0	0	2
fp_2155	0	0	0	2
fp_2156	0	0	0	2
fp_2158	COG1995	H	4-hydroxy-L-threonine phosphate dehydrogenase PdxA	1
fp_2168	COG3395	S	Uncharacterized conserved protein YgbK, DUF1537 family	1
fp_2169	COG1454	C	Alcohol dehydrogenase, class IV	1
fp_2170	COG4637	R	Predicted ATPase	1
fp_2171	COG1486	G	Alpha-galactosidase/6-phospho-beta-glucosidase, family 4 of glycosyl hydrolase	1
fp_2172	COG3711	K	Transcriptional antiterminator	1
fp_2175	COG3947	TK	Two-component response regulator, SAPR family, consists of REC, wHTH and BTAD domains	1
fp_2176	COG0583	K	DNA-binding transcriptional regulator, LysR family	1
fp_2184	COG2315	K	Predicted DNA-binding protein with �double-wing� structural motif, MmcQ/YjbR family	1
fp_2190	COG0137	E	Argininosuccinate synthase	1
fp_2195	COG1132	V	ABC-type multidrug transport system, ATPase and permease component	2
fp_2199	COG1301	C	Na+/H+-dicarboxylate symporter	2
fp_2203	COG0834	ET	ABC-type amino acid transport/signal transduction system, periplasmic component/domain	2
fp_2204	COG0765	E	ABC-type amino acid transport system, permease component	2
fp_2205	COG2161	V	Antitoxin component YafN of the YafNO toxin-antitoxin module, PHD/YefM family	2
fp_2207	COG1132	V	ABC-type multidrug transport system, ATPase and permease component	2
fp_2208	COG2206	T	HD-GYP domain, c-di-GMP phosphodiesterase class II (or its inactivated variant)	2
fp_2210	COG2071	E	Gamma-glutamyl-gamma-aminobutyrate hydrolase PuuD (putrescine degradation), contains GATase1-like domain	2
fp_2211	COG3668	X	Plasmid stabilization system protein ParE	2
fp_2212	COG1396	K	Transcriptional regulator, contains XRE-family HTH domain	1
fp_2215	COG1082	G	Sugar phosphate isomerase/epimerase	2
fp_2218	0	0	0	1
fp_2227	0	0	0	2
fp_2228	COG1055	P	Na+/H+ antiporter NhaD or related arsenite permease	2
fp_2229	COG2851	C	Mg2+/citrate symporter	2
fp_2235	0	0	0	1
fp_2236	COG1408	R	Predicted phosphohydrolase, MPP superfamily	1
fp_2240	COG1070	G	Sugar (pentulose or hexulose) kinase	1
fp_2245	COG2378	K	Predicted DNA-binding transcriptional regulator YafY, contains an HTH and WYL domains	1
fp_2246	COG4977	K	Transcriptional regulator GlxA family, contains an amidase domain and an AraC-type DNA-binding HTH domain	1
fp_2252	COG1173	EP	ABC-type dipeptide/oligopeptide/nickel transport system, permease component	1
fp_2253	COG4166	E	ABC-type oligopeptide transport system, periplasmic component	1
fp_2260	COG1593	G	TRAP-type C4-dicarboxylate transport system, large permease component	1
fp_2261	COG0765	E	ABC-type amino acid transport system, permease component	2
fp_2264	0	0	0	2
fp_2266	COG1396	K	Transcriptional regulator, contains XRE-family HTH domain	2
fp_2267	COG3760	S	Uncharacterized protein	2
fp_2271	COG0358	L	DNA primase (bacterial type)	2
fp_2272	0	0	0	2
fp_2277	0	0	0	2
fp_2289	COG0178	L	Excinuclease UvrABC ATPase subunit	2
fp_2293	COG1961	L	Site-specific DNA recombinase related to the DNA invertase Pin	2
fp_2297	COG1216	G	Glycosyltransferase, GT2 family	1
fp_2298	0	0	0	2
fp_2299	0	0	0	1
fp_2300	0	0	0	1
fp_2301	0	0	0	1
fp_2305	0	0	0	1
fp_2306	COG2199	T	GGDEF domain, diguanylate cyclase (c-di-GMP synthetase) or its enzymatically inactive variants	1
fp_2307	0	0	0	1
fp_2308	COG1917	R	Cupin domain protein related to quercetin dioxygenase	1
fp_2309	COG0444	EP	ABC-type dipeptide/oligopeptide/nickel transport system, ATPase component	1
fp_2310	COG3048	E	D-serine dehydratase	1
fp_2311	COG3090	G	TRAP-type C4-dicarboxylate transport system, small permease component	1
fp_2312	0	0	0	1
fp_2313	0	0	0	1
fp_2317	COG3091	R	Predicted Zn-dependent metalloprotease, SprT family	1
fp_2325	COG4806	G	L-rhamnose isomerase	1
fp_2327	COG1035	C	Coenzyme F420-reducing hydrogenase, beta subunit	1
fp_2332	COG0286	V	Type I restriction-modification system, DNA methylase subunit	1
fp_2334	COG0657	I	Acetyl esterase/lipase	1
fp_2336	COG0534	V	Na+-driven multidrug efflux pump	2
fp_2337	COG0436	E	Aspartate/methionine/tyrosine aminotransferase	2
fp_2338	COG0834	ET	ABC-type amino acid transport/signal transduction system, periplasmic component/domain	1
fp_2341	COG1802	K	DNA-binding transcriptional regulator, GntR family	1
fp_2343	COG1126	E	ABC-type polar amino acid transport system, ATPase component	2
fp_2344	COG1695	K	DNA-binding transcriptional regulator, PadR family	1
fp_2348	COG4552	R	Predicted acetyltransferase	2
fp_2354	0	0	0	2
fp_2359	COG1595	K	DNA-directed RNA polymerase specialized sigma subunit, sigma24 family	2
fp_2362	0	0	0	2
fp_2364	0	0	0	1
fp_2366	COG1893	H	Ketopantoate reductase	2
fp_2372	COG0561	HR	Hydroxymethylpyrimidine pyrophosphatase and other HAD family phosphatases	2
fp_2378	0	0	0	1
fp_2379	0	0	0	1
fp_2381	COG3294	R	Metal-dependent phosphatase/phosphodiesterase, HD supefamily	1
fp_2386	0	0	0	1
fp_2387	0	0	0	1
fp_2390	0	0	0	1
fp_2391	COG1309	K	DNA-binding transcriptional regulator, AcrR family	1
fp_2392	COG2199	T	GGDEF domain, diguanylate cyclase (c-di-GMP synthetase) or its enzymatically inactive variants	1
fp_2393	COG1216	G	Glycosyltransferase, GT2 family	1
fp_2394	COG2001	J	MraZ, DNA-binding transcriptional regulator and inhibitor of RsmH methyltransferase activity	1
fp_2395	0	0	0	1
fp_2399	COG1737	K	DNA-binding transcriptional regulator, MurR/RpiR family, contains HTH and SIS domains	1
fp_2400	COG2103	M	N-acetylmuramic acid 6-phosphate (MurNAc-6-P) etherase	1
fp_2401	COG1263	G	Phosphotransferase system IIC components, glucose/maltose/N-acetylglucosamine-specific	1
fp_2402	COG3589	S	Uncharacterized protein	1
fp_2403	0	0	0	1
fp_2404	0	0	0	1
fp_2405	COG0531	E	Amino acid transporter	1
fp_2407	0	0	0	1
fp_2428	0	0	0	1
fp_2432	COG0790	T	TPR repeat	1
fp_2436	0	0	0	1
fp_2447	COG0125	F	Thymidylate kinase	1
fp_2449	COG0583	K	DNA-binding transcriptional regulator, LysR family	1
fp_2451	COG0778	C	Nitroreductase	1
fp_2455	0	0	0	1
fp_2457	COG3378	X	Phage- or plasmid-associated DNA primase	1
fp_2458	COG0465	O	ATP-dependent Zn proteases	1
fp_2459	0	0	0	1
fp_2463	0	0	0	1
fp_2464	COG2746	V	Aminoglycoside N3'-acetyltransferase	1
fp_2465	0	0	0	1
fp_2466	COG1073	T	Fermentation-respiration switch protein FrsA, has esterase activity, DUF1100 family	1
fp_2473	COG2271	G	Sugar phosphate permease	1
fp_2474	0	0	0	1
fp_2475	0	0	0	1
fp_2476	0	0	0	1
fp_2477	0	0	0	1
fp_2478	0	0	0	1
fp_2479	0	0	0	1
fp_2480	0	0	0	1
fp_2481	0	0	0	1
fp_2482	COG1476	K	DNA-binding transcriptional regulator, XRE-family HTH domain	1
fp_2483	COG1661	R	Predicted DNA-binding protein with PD1-like DNA-binding motif	1
fp_2484	0	0	0	1
fp_2485	0	0	0	1
fp_2486	COG5492	R	Uncharacterized conserved protein YjdB, contains Ig-like domain	1
fp_2487	0	0	0	1
fp_2488	0	0	0	1
fp_2489	0	0	0	1
fp_2493	COG4409	GM	Neuraminidase (sialidase)	1
fp_2494	COG0800	G	2-keto-3-deoxy-6-phosphogluconate aldolase	1
fp_2496	0	0	0	1
fp_2497	COG0737	FV	2',3'-cyclic-nucleotide 2'-phosphodiesterase/5'- or 3'-nucleotidase, 5'-nucleotidase family	1
fp_2498	COG4886	K	Leucine-rich repeat (LRR) protein	1
fp_2499	COG0438	M	Glycosyltransferase involved in cell wall bisynthesis	1
fp_2500	COG3274	M	Surface polysaccharide O-acyltransferase, integral membrane enzyme	1
fp_2501	0	0	0	1
fp_2502	COG0673	R	Predicted dehydrogenase	1
fp_2503	0	0	0	1
fp_2504	0	0	0	1
fp_2505	COG2755	E	Lysophospholipase L1 or related esterase	1
fp_2507	0	0	0	1
fp_2508	COG1476	K	DNA-binding transcriptional regulator, XRE-family HTH domain	1
fp_2509	0	0	0	1
fp_2510	COG1433	O	Predicted Fe-Mo cluster-binding protein, NifX family	1
fp_2511	COG2190	G	Phosphotransferase system IIA component	1
fp_2512	0	0	0	1
fp_2530	COG2148	M	Sugar transferase involved in LPS biosynthesis (colanic, teichoic acid)	1
fp_2544	0	0	0	1
fp_2551	COG2207	K	AraC-type DNA-binding domain and AraC-containing proteins	1
fp_2554	0	0	0	1
fp_2576	COG0667	R	Predicted oxidoreductase (related to aryl-alcohol dehydrogenase)	1
fp_2580	COG1082	G	Sugar phosphate isomerase/epimerase	1
fp_2586	0	0	0	1
fp_2589	0	0	0	1
fp_2590	0	0	0	1
fp_2591	0	0	0	1
fp_2592	0	0	0	1
fp_2593	0	0	0	1
fp_2595	COG1136	M	ABC-type lipoprotein export system, ATPase component	1
fp_2596	0	0	0	1
fp_2597	0	0	0	1
fp_2598	0	0	0	1
fp_2599	0	0	0	1
fp_2600	0	0	0	1
fp_2603	0	0	0	1
fp_2613	0	0	0	1
fp_2614	COG3408	G	Glycogen debranching enzyme (alpha-1,6-glucosidase)	1
fp_2615	COG3507	G	Beta-xylosidase	1
fp_2616	COG2723	G	Beta-glucosidase/6-phospho-beta-glucosidase/beta-galactosidase	1
fp_2620	COG0657	I	Acetyl esterase/lipase	1
fp_2621	COG0657	I	Acetyl esterase/lipase	1
fp_2622	COG4099	R	Predicted peptidase	1
fp_2623	COG1680	V	CubicO group peptidase, beta-lactamase class C family	1
fp_2624	0	0	0	1
fp_2625	0	0	0	1
fp_2626	0	0	0	1
fp_2668	COG1595	K	DNA-directed RNA polymerase specialized sigma subunit, sigma24 family	1
fp_2689	0	0	0	1
fp_2710	0	0	0	1
fp_2711	0	0	0	1
fp_2712	COG4099	R	Predicted peptidase	1
fp_2720	0	0	0	1
fp_2721	COG1053	C	Succinate dehydrogenase/fumarate reductase, flavoprotein subunit	1
fp_2722	COG0583	K	DNA-binding transcriptional regulator, LysR family	1
fp_2723	0	0	0	1
fp_2724	0	0	0	1
fp_2725	0	0	0	1
fp_2726	0	0	0	1
fp_2727	0	0	0	1
fp_2728	0	0	0	1
fp_2729	0	0	0	1
fp_2731	0	0	0	1
fp_2733	0	0	0	1
fp_2734	COG0433	L	Archaeal DNA helicase HerA or a related bacterial ATPase, contains HAS-barrel and ATPase domains	1
fp_2735	0	0	0	1
fp_2736	0	0	0	1
fp_2738	0	0	0	1
fp_2739	0	0	0	1
fp_2740	0	0	0	1
fp_2741	0	0	0	1
fp_2742	COG1835	M	Peptidoglycan/LPS O-acetylase OafA/YrhL, contains acyltransferase and SGNH-hydrolase domains	1
fp_2743	COG0662	G	Mannose-6-phosphate isomerase, cupin superfamily	1
fp_2744	0	0	0	1
fp_2747	COG0583	K	DNA-binding transcriptional regulator, LysR family	1
fp_2748	0	0	0	1
fp_2749	0	0	0	1
fp_2750	0	0	0	1
fp_2752	0	0	0	1
fp_2753	0	0	0	1
fp_2766	0	0	0	1
fp_2802	0	0	0	1
fp_2808	0	0	0	1
fp_2854	0	0	0	1
fp_2855	0	0	0	1
fp_2856	0	0	0	1
fp_2857	0	0	0	1
fp_2858	COG3509	Q	Poly(3-hydroxybutyrate) depolymerase	1
fp_2859	0	0	0	1
fp_2860	COG1925	TG	Phosphotransferase system, HPr and related phosphotransfer proteins	1
fp_2861	COG2213	G	Phosphotransferase system, mannitol-specific IIBC component	1
fp_2862	COG1063	ER	Threonine dehydrogenase or related Zn-dependent dehydrogenase	1
fp_2863	COG1349	KG	DNA-binding transcriptional regulator of sugar metabolism, DeoR/GlpR family	1
fp_2864	0	0	0	1
fp_2865	0	0	0	1
fp_2866	0	0	0	1
fp_2867	0	0	0	1
fp_2868	0	0	0	1
fp_2870	COG1284	S	Uncharacterized membrane-anchored protein YitT, contains DUF161 and DUF2179 domains	1
fp_2871	0	0	0	1
fp_2872	0	0	0	1
fp_2873	0	0	0	1
fp_2875	0	0	0	1
fp_2877	0	0	0	1
fp_2878	0	0	0	1
fp_2879	0	0	0	1
fp_2880	0	0	0	1
fp_2881	0	0	0	1
fp_2882	0	0	0	1
fp_2883	COG4412	O	Bacillopeptidase F, M6 metalloprotease family	1
fp_2884	COG2173	M	D-alanyl-D-alanine dipeptidase	1
fp_2885	0	0	0	1
fp_2886	0	0	0	1
fp_2889	COG1638	G	TRAP-type C4-dicarboxylate transport system, periplasmic component	1
fp_2890	COG5434	G	Polygalacturonase	1
fp_2891	COG0738	G	Fucose permease	1
fp_2896	COG1075	I	Triacylglycerol esterase/lipase EstA, alpha/beta hydrolase fold	1
fp_2897	0	0	0	1
fp_2898	0	0	0	1
fp_2906	0	0	0	1
fp_2920	0	0	0	1
fp_2921	0	0	0	1
fp_2958	COG0577	V	ABC-type antimicrobial peptide transport system, permease component	1
fp_2964	COG2207	K	AraC-type DNA-binding domain and AraC-containing proteins	1
fp_2970	0	0	0	1
fp_3030	0	0	0	1
fp_3031	0	0	0	1
fp_3034	0	0	0	1
fp_3035	0	0	0	1
fp_3039	0	0	0	1
fp_3040	COG1864	F	DNA/RNA endonuclease G, NUC1	1
fp_3043	0	0	0	1
fp_3044	0	0	0	1
fp_3045	0	0	0	1
fp_3046	0	0	0	1
fp_3048	0	0	0	1
fp_3049	0	0	0	1
fp_3050	0	0	0	1
fp_3051	COG3064	M	Membrane protein involved in colicin uptake	1
fp_3052	0	0	0	1
fp_3058	0	0	0	1
fp_3064	0	0	0	1
fp_3065	0	0	0	1
fp_3066	0	0	0	1
fp_3067	0	0	0	1
fp_3068	0	0	0	1
fp_3076	0	0	0	1
fp_3084	0	0	0	1
fp_3085	COG3254	M	L-rhamnose mutarotase	1
fp_3086	COG1593	G	TRAP-type C4-dicarboxylate transport system, large permease component	1
fp_3087	COG0662	G	Mannose-6-phosphate isomerase, cupin superfamily	1
fp_3088	COG4225	G	Rhamnogalacturonyl hydrolase YesR	1
fp_3090	0	0	0	1
fp_3093	0	0	0	1
fp_3210	0	0	0	1
fp_3213	0	0	0	1
fp_3214	0	0	0	1
fp_3215	0	0	0	1
fp_3217	0	0	0	1
fp_3221	0	0	0	1
fp_3222	0	0	0	1
fp_3224	0	0	0	1
fp_3225	0	0	0	1
fp_3229	0	0	0	1
fp_3233	COG2148	M	Sugar transferase involved in LPS biosynthesis (colanic, teichoic acid)	1
fp_3235	COG1696	M	D-alanyl-lipoteichoic acid acyltransferase DltB, MBOAT superfamily	1
fp_3236	0	0	0	1
fp_3237	COG5434	G	Polygalacturonase	1
fp_3238	0	0	0	1
fp_3239	0	0	0	1
fp_3244	0	0	0	1
fp_3246	0	0	0	1
fp_3247	0	0	0	1
fp_3265	0	0	0	1
fp_3266	0	0	0	1
fp_3267	0	0	0	1
fp_3281	0	0	0	1
fp_3291	0	0	0	1
fp_3293	0	0	0	1
fp_3295	0	0	0	1
fp_3296	0	0	0	1
fp_3311	0	0	0	1
fp_3374	COG1066	O	Predicted ATP-dependent serine protease	1
fp_35	COG1109	G	Phosphomannomutase	1
fp_3538	0	0	0	1
fp_3540	0	0	0	1
fp_3544	0	0	0	1
fp_3550	0	0	0	1
fp_3551	0	0	0	1
fp_3552	0	0	0	1
fp_3555	0	0	0	1
fp_3556	0	0	0	1
fp_3558	0	0	0	1
fp_3559	0	0	0	1
fp_3560	COG1933	L	Archaeal DNA polymerase II, large subunit	1
fp_3561	COG3786	M	L,D-peptidoglycan transpeptidase YkuD, ErfK/YbiS/YcfS/YnhG family	1
fp_3562	0	0	0	1
fp_3563	0	0	0	1
fp_3565	COG0438	M	Glycosyltransferase involved in cell wall bisynthesis	1
fp_3566	0	0	0	1
fp_3567	0	0	0	1
fp_3568	0	0	0	1
fp_3574	0	0	0	1
fp_3595	0	0	0	1
fp_3596	0	0	0	1
fp_3600	0	0	0	1
fp_3609	0	0	0	1
fp_3612	0	0	0	1
fp_3613	0	0	0	1
fp_3618	0	0	0	1
fp_3620	0	0	0	1
fp_3623	COG4974	L	Site-specific recombinase XerD	1
fp_3637	0	0	0	1
fp_3641	0	0	0	1
fp_3642	0	0	0	1
fp_3643	0	0	0	1
fp_47	COG2337	V	mRNA-degrading endonuclease, toxin component of the MazEF toxin-antitoxin module	1
fp_54	COG1966	T	Carbon starvation protein CstA	2
fp_61	COG1501	G	Alpha-glucosidase, glycosyl hydrolase family GH31	2
fp_64	COG1924	I	Activator of 2-hydroxyglutaryl-CoA dehydratase (HSP70-class ATPase domain)	2
fp_66	COG2226	H	Ubiquinone/menaquinone biosynthesis C-methylase UbiE	2
fp_93	COG0363	G	6-phosphogluconolactonase/Glucosamine-6-phosphate isomerase/deaminase	2
