# Supplementary material for: Comparative analysis of Faecalibacterium prausnitzii genomes shows a high level of genome plasticity and warrants separation into new species-level taxa
Source: BMC Genomics. 2018 Dec 14;19:931. doi: 10.1186/s12864-018-5313-6 (PMC6295017; doi:10.1186/s12864-018-5313-6)
Supplement: Supplementary file 10 — Table S5. List of prophage regions found in the F. prausnitzii genomes and their relationships to the previously descried prophages. (XLS 36 kb) [file 12864_2018_5313_MOESM10_ESM.xls]

## Sheet: dbCAN_domains_bonferroni
Conserved carbohydrate-active enzyme domains showing differential distribution between F. prausnitzii phylogorups (HMM-search against CAZy database)
	dbCAN_names	dbCAN_phylogroups	CE5	GH28	GH3	GH33	GH4	GH43	GH78	GT4	GT51
NMTV.faa	CNCM I 4546	I	0	2	4	1	2	1	1	11	1
NMTZ.faa	CNCM I 4644	I	0	2	3	0	2	1	1	12	1
M2_12	M2_12	I	0	2	2	1	2	1	1	6	1
ATCC27766	ATCC 27766	I	0	3	2	1	1	1	1	9	1
95b	95b	I	0	3	2	1	2	1	1	7	1
119	119	I	0	3	2	1	2	1	1	10	1
CYX	2789STDY5834970	I	0	2	2	1	2	0	0	15	1
51_1	51_1	I	0	2	2	1	1	0	0	12	1
NMTW.faa	CNCM I 4573	I	0	4	2	1	1	1	1	8	1
SL3_3	SL3/3	I	0	3	2	1	1	1	1	10	1
ATCC27768	ATCC 27768	I	0	3	2	1	1	1	1	9	1
NMTU.faa	CNCM I 4544	IIa	1	1	1	1	1	0	0	2	2
NMTQ.faa	CNCM I 4540	IIa	1	2	0	0	2	0	0	4	2
NMTS.faa	CNCM I 4542	IIa	1	1	1	0	1	0	0	2	2
NMTR.faa	CNCM I 4541	IIa	0	2	0	0	0	0	0	1	2
KLE_1255	KLE1255	IIa	0	1	1	0	0	0	0	4	3
8_14_2	8_14_2	IIb	0	1	3	0	0	0	0	6	2
18_1	18_1	IIb	0	2	3	0	0	0	0	5	1
NMTX.faa	CNCM I 4574	IIb	0	1	3	0	0	0	0	4	2
41_1	41_1	IIb	0	1	3	0	0	0	0	3	2
NMTY.faa	CNCM I 4575	IIb	0	1	4	0	0	1	1	3	2
NOUV.faa	AHMP21	IIb	0	1	4	0	0	0	0	5	2
61	61	IIb	0	1	3	0	1	0	0	10	2
L2_6	L2/6	IIb	0	2	3	0	0	0	0	8	1
A2-165	A2-165	IIb	0	1	2	0	0	0	0	3	2
CYY	2789STDY5608869	IIb	0	2	3	0	0	0	0	3	2
30_2_pacbio	30_2_pacbio	IIb	0	2	3	0	0	0	0	5	1
NOUW.faa	HMI_19	IIb	0	1	3	0	0	0	0	5	2
32_1	32_1	IIb	0	2	3	0	0	0	0	1	1
NMTT.faa	CNCM I 4543	IIb	0	1	3	0	0	0	0	4	2
CE5	acetyl xylan esterase (EC 3.1.1.72); cutinase (EC 3.1.1.74)
GH28	polygalacturonase (EC 3.2.1.15); α-L-rhamnosidase (EC 3.2.1.40); exo-polygalacturonase (EC 3.2.1.67); exo-polygalacturonosidase (EC 3.2.1.82); rhamnogalacturonase (EC 3.2.1.171); rhamnogalacturonan α-1,2-galacturonohydrolase (EC 3.2.1.173); endo-xylogalacturonan hydrolase (EC 3.2.1.-)
GH3	β-glucosidase (EC 3.2.1.21); xylan 1,4-β-xylosidase (EC 3.2.1.37); β-glucosylceramidase (EC 3.2.1.45); β-N-acetylhexosaminidase (EC 3.2.1.52); α-L-arabinofuranosidase (EC 3.2.1.55); glucan 1,3-β-glucosidase (EC 3.2.1.58); glucan 1,4-β-glucosidase (EC 3.2.1.74); isoprimeverose-producing oligoxyloglucan hydrolase (EC 3.2.1.120); coniferin β-glucosidase (EC 3.2.1.126); exo-1,3-1,4-glucanase (EC 3.2.…
GH33	sialidase or neuraminidase (EC 3.2.1.18); trans-sialidase (EC 2.4.1.-); 2-keto-3-deoxynononic acid hydrolase (EC 3.2.1.-); anhydrosialidase (EC 4.2.2.15); 3-deoxy-D-manno-octulosonic-acid hydrolase (EC 3.2.1.-)
GH4	maltose-6-phosphate glucosidase (EC 3.2.1.122); α-glucosidase (EC 3.2.1.20); α-galactosidase (EC 3.2.1.22); 6-phospho-β-glucosidase (EC 3.2.1.86); α-glucuronidase (EC 3.2.1.139); α-galacturonase (EC 3.2.1.67); palatinase (EC 3.2.1.-)
GH43	β-xylosidase (EC 3.2.1.37); α-L-arabinofuranosidase (EC 3.2.1.55); arabinanase (EC 3.2.1.99); xylanase (EC 3.2.1.8); galactan 1,3-β-galactosidase (EC 3.2.1.145); α-1,2-L-arabinofuranosidase (EC 3.2.1.-); exo-α-1,5-L-arabinofuranosidase (EC 3.2.1.-); [inverting] exo-α-1,5-L-arabinanase (EC 3.2.1.-); β-1,3-xylosidase (EC 3.2.1.-)
GT4	sucrose synthase (EC 2.4.1.13); sucrose-phosphate synthase (EC 2.4.1.14); α-glucosyltransferase (EC 2.4.1.52); lipopolysaccharide N-acetylglucosaminyltransferase (EC 2.4.1.56); phosphatidylinositol α-mannosyltransferase (EC 2.4.1.57); GDP-Man: Man1GlcNAc2-PP-dolichol α-1,3-mannosyltransferase (EC 2.4.1.132); GDP-Man: Man3GlcNAc2-PP-dolichol/Man4GlcNAc2-PP-dolichol α-1,2-mannosyltransferase (EC 2.…
GT51	murein polymerase (EC 2.4.1.129).

## Sheet: dbCan_domains
All conserved carbohydrate-active enzyme domains detected in F. prausnitzii (HMM-search against CAZy database)
	AA3.hmm	AA6.hmm	AA7.hmm	CBM12.hmm	CBM13.hmm	CBM31.hmm	CBM32.hmm	CBM34.hmm	CBM37.hmm	CBM48.hmm	CBM5.hmm	CBM50.hmm	CBM51.hmm	CBM54.hmm	CBM64.hmm	CBM67.hmm	CBM79.hmm	CE1.hmm	CE10.hmm	CE12.hmm	CE15.hmm	CE2.hmm	CE3.hmm	CE4.hmm	CE5.hmm	CE6.hmm	CE7.hmm	CE8.hmm	CE9.hmm	GH1.hmm	GH105.hmm	GH109.hmm	GH112.hmm	GH113.hmm	GH115.hmm	GH13.hmm	GH130.hmm	GH133.hmm	GH18.hmm	GH2.hmm	GH23.hmm	GH25.hmm	GH28.hmm	GH3.hmm	GH31.hmm	GH32.hmm	GH33.hmm	GH36.hmm	GH4.hmm
Faecalibacterium_prausnitzii_NMTV.faa	1	4	0	0	3	0	1	1	0	3	0	1	0	0	0	1	0	8	4	0	0	3	3	1	0	0	1	1	2	6	2	5	1	1	0	7	2	0	0	8	1	1	2	4	1	1	1	2	2
Faecalibacterium_prausnitzii_NMTU.faa	1	3	0	0	3	0	1	1	0	3	0	2	0	0	0	0	0	5	5	0	0	1	2	1	1	0	0	1	1	7	1	3	1	0	0	6	0	0	0	6	1	1	1	1	2	1	1	0	1
Faecalibacterium_prausnitzii_8_14_2	1	4	0	0	4	0	1	1	0	3	0	2	0	0	0	0	0	6	4	0	0	1	3	1	0	0	1	1	1	1	1	3	1	0	0	6	0	0	0	4	1	1	1	3	4	1	0	0	0
Faecalibacterium_prausnitzii_NMTZ.faa	1	3	0	0	3	0	1	1	0	3	0	2	0	0	0	1	0	6	2	0	0	3	2	1	0	1	1	1	1	3	1	4	1	1	0	5	2	0	0	7	1	1	2	3	3	2	0	1	2
Faecalibacterium_prausnitzii_M2_12	1	4	0	0	3	0	2	1	0	3	0	1	0	0	0	1	0	8	4	0	0	3	3	1	0	0	2	1	1	4	2	4	1	1	0	6	2	0	0	8	1	1	2	2	1	0	1	1	2
Faecalibacterium_prausnitzii_18_1	1	3	0	0	3	0	0	0	0	3	0	2	0	0	0	0	0	7	3	0	0	2	2	1	0	0	1	1	1	1	1	5	1	0	0	6	0	0	0	4	1	1	2	3	1	1	0	0	0
Faecalibacterium_prausnitzii_NMTX.faa	1	2	0	0	3	0	0	1	0	3	0	2	0	0	0	0	0	6	5	0	0	2	5	1	0	0	1	1	2	2	1	5	1	1	0	6	2	0	0	8	1	3	1	3	2	1	0	2	0
Faecalibacterium_prausnitzii_NMTQ.faa	1	2	0	1	3	1	0	1	0	3	0	4	0	0	0	0	0	4	6	0	1	2	3	1	1	0	0	1	1	3	2	4	1	1	0	5	2	0	0	4	1	2	2	0	1	0	0	1	2
Faecalibacterium_prausnitzii_ATCC27766	1	3	0	0	3	0	2	1	0	3	0	1	0	0	0	1	0	7	4	0	0	2	3	1	0	0	1	1	2	2	2	5	1	0	0	6	0	0	0	7	1	1	3	2	1	1	1	1	1
Faecalibacterium_prausnitzii_NMTS.faa	1	3	0	0	3	0	0	1	1	3	0	3	0	0	0	0	0	5	5	0	0	1	2	1	1	0	0	1	2	8	1	4	1	0	0	6	0	0	0	4	1	1	1	1	2	1	0	0	1
Faecalibacterium_prausnitzii_95b	1	4	0	0	2	0	2	1	0	3	0	1	0	0	0	1	0	7	5	0	0	3	3	1	0	0	1	1	1	3	2	4	1	1	0	6	2	0	0	8	1	1	3	2	1	1	1	1	2
Faecalibacterium_prausnitzii_41_1	0	2	0	0	3	0	0	1	0	3	0	2	0	0	0	1	0	5	3	0	0	1	2	1	0	0	1	1	1	1	1	3	1	0	0	6	0	0	1	6	1	3	1	3	2	1	0	1	0
Faecalibacterium_prausnitzii_NMTY.faa	0	5	0	0	3	0	2	1	0	3	0	3	0	0	1	2	0	4	5	0	0	2	3	4	0	0	0	1	1	2	1	3	1	1	0	6	2	0	2	9	1	3	1	4	2	1	0	1	0
Faecalibacterium_prausnitzii_119	1	4	0	0	3	0	2	1	0	3	0	2	0	0	0	1	0	7	5	0	0	2	3	1	0	1	1	1	1	5	2	4	1	0	1	6	0	0	0	9	2	1	3	2	0	1	1	1	2
Faecalibacterium_prausnitzii_NOUV.faa	1	3	0	0	3	0	0	1	0	3	0	3	1	0	1	1	0	4	4	0	0	1	3	1	0	0	0	1	1	1	1	3	1	0	0	8	0	0	0	6	2	3	1	4	2	1	0	2	0
Faecalibacterium_prausnitzii_CYX	2	3	0	0	3	0	0	1	0	3	0	3	0	0	0	0	0	5	3	0	0	3	2	1	0	1	2	1	2	7	1	5	1	1	0	6	2	0	0	5	2	1	2	2	3	1	1	1	2
Faecalibacterium_prausnitzii_61	1	3	0	0	3	0	1	1	0	3	0	3	0	0	0	0	0	8	5	0	0	0	3	1	0	0	2	1	1	1	1	3	1	0	0	6	0	0	0	4	1	1	1	3	4	1	0	0	1
Faecalibacterium_prausnitzii_51_1	1	2	1	0	3	0	1	1	0	3	0	1	0	0	0	0	0	7	3	0	0	1	5	4	0	0	1	1	1	1	1	5	1	0	0	6	0	0	1	6	2	1	2	2	1	1	1	2	1
Faecalibacterium_prausnitzii_NMTR.faa	1	4	0	0	3	0	0	1	1	3	0	2	2	0	0	0	0	4	5	0	0	1	3	1	0	0	1	1	1	7	1	3	1	0	0	6	1	1	0	3	1	1	2	0	1	1	0	1	0
Faecalibacterium_prausnitzii_NMTW.faa	1	5	0	0	3	0	2	1	0	3	0	1	0	0	0	1	0	9	5	0	0	1	3	1	0	0	1	1	1	5	2	4	1	0	0	6	0	0	0	7	1	1	4	2	1	0	1	1	1
Faecalibacterium_prausnitzii_L2_6	1	3	0	0	3	0	1	0	0	2	0	3	0	0	0	0	0	6	4	1	0	2	3	2	0	0	0	1	1	1	1	4	1	0	0	7	0	0	0	7	1	2	2	3	3	1	0	0	0
Faecalibacterium_prausnitzii_A2-165	1	3	0	0	3	0	0	1	0	3	0	2	0	1	0	0	1	7	5	0	1	1	5	1	0	0	1	1	2	2	1	4	1	0	0	6	0	0	0	7	1	2	1	2	2	1	0	2	0
Faecalibacterium_prausnitzii_SL3_3	1	4	0	0	3	0	2	1	0	3	0	2	0	0	0	1	0	7	5	0	0	3	3	2	0	0	1	1	1	4	1	4	1	1	0	5	2	0	0	8	1	1	3	2	1	0	1	2	1
Faecalibacterium_prausnitzii_CYY	0	2	0	0	4	0	0	1	0	3	1	2	0	0	0	1	0	4	5	0	0	1	3	5	0	0	1	1	1	3	1	3	1	0	0	6	0	0	2	6	2	3	2	3	2	1	0	1	0
Faecalibacterium_prausnitzii_KLE_1255	1	3	0	0	3	0	1	1	0	3	0	3	0	0	0	0	0	4	5	0	0	1	2	1	0	0	0	1	1	4	1	3	1	0	0	6	0	0	0	6	1	2	1	1	2	1	0	0	0
Faecalibacterium_prausnitzii_30_2_pacbio	1	3	0	0	3	0	0	0	0	3	0	2	0	0	0	0	0	7	3	0	0	2	2	1	0	0	1	1	1	1	1	5	1	0	0	6	0	0	0	4	1	1	2	3	1	1	0	0	0
Faecalibacterium_prausnitzii_NOUW.faa	1	2	0	0	3	0	0	1	0	4	0	2	0	0	0	0	0	5	5	0	0	1	5	1	0	0	1	2	1	5	1	4	1	0	0	10	0	1	0	7	1	3	1	3	4	1	0	2	0
Faecalibacterium_prausnitzii_32_1	1	3	0	0	3	0	1	0	0	3	0	3	0	0	0	0	0	4	4	1	0	2	2	1	0	0	1	1	1	0	1	4	1	0	0	7	0	0	0	5	2	1	2	3	2	1	0	0	0
Faecalibacterium_prausnitzii_NMTT.faa	1	2	0	0	3	0	0	1	0	3	0	2	0	0	0	0	0	6	5	0	0	2	5	1	0	0	1	1	2	2	1	5	1	1	0	6	2	0	0	8	1	3	1	3	2	1	0	2	0
Faecalibacterium_prausnitzii_ATCC27768	1	3	0	0	3	0	2	1	0	3	0	1	0	0	0	1	0	7	4	0	0	2	3	1	0	0	1	1	2	2	2	5	1	0	0	6	0	0	0	7	1	1	3	2	1	1	1	1	1
[truncated: 34 more columns]
