# Supplementary material for: Comparative analysis of Faecalibacterium prausnitzii genomes shows a high level of genome plasticity and warrants separation into new species-level taxa
Source: BMC Genomics. 2018 Dec 14;19:931. doi: 10.1186/s12864-018-5313-6 (PMC6295017; doi:10.1186/s12864-018-5313-6)
Supplement: Supplementary file 11 — Table S6. Distribution of carbohydrate active enzyme conserved domains in the strains of F. prausnitzii. (XLS 35 kb) [file 12864_2018_5313_MOESM11_ESM.xls]

## Sheet: prophage_data
Additional information is available from supplementary file:				prophages_script.tar.gz
At https://figshare.com/articles/Comparative_analysis_of_Faecalibacterium_prausnitzii_genomes_shows_a_high_level_of_genome_plasticity_and_warrants_separation_into_new_species-level_taxa/7068716
	Length, kb	Size category	GC content	Host strain	cluster	N of genes	N of COGs	N of pVOGs	COGs_list	pVOGs_list	COG_functions	Family taxon (Demovir)	BLASTn hits to Cornuault et al prophages ( % overlap/%coverage)	Taxonomy according to Cornuault et al
922_41-1_phage_2	23.8	small	54.93	922_41-1	1	21	2	14	COG5283 COG4626	VOG4556 VOG9660 VOG1895 VOG1900 VOG1893 VOG1907 VOG5759 VOG1134 VOG1899 VOG7001 VOG1898 VOG8882 VOG1897 VOG6503 VOG4601 VOG4568 VOG5584	Phage-related tail protein; Phage terminase-like protein, large subunit, contains N-terminal HTH domain	Siphoviridae	Novel	Siphoviridae/Fpoengusvirus
CNCM_4542_phage_1	30.7	medium	51.13	CNCM_4542	1	30	2	19	COG1351 COG4626	VOG4561 VOG4624 VOG0638 VOG1895 VOG10343 VOG9660 VOG4556 VOG4601 VOG4568 VOG5584 VOG6503 VOG1897 VOG1898 VOG8882 VOG7001 VOG1899 VOG1900 VOG0327 VOG1134 VOG5759 VOG1907 VOG1893	Thymidylate synthase ThyX; Phage terminase-like protein, large subunit, contains N-terminal HTH domain	Siphoviridae	Oengus (100%/100%)	Siphoviridae/Fpoengusvirus
923_51-1_phage_2	64.6	large	52.49	923_51-1	2	85	27	36	COG0641 COG4540 COG4834 COG3566 COG2369 COG3567 COG0507 COG5484 COG0863 COG1063 COG0592 COG4422 COG0286 COG3723 COG0741 COG1813 COG1476 COG4734 COG3299 COG0582 COG0518 COG4832 COG2315 COG0205 COG0587 COG1481 COG1660	VOG11017 VOG7645 VOG10298 VOG7644 VOG0573 VOG1348 VOG1956 VOG1350 VOG4699 VOG1352 VOG1428 VOG1353 VOG4710 VOG4778 VOG1942 VOG2779 VOG6932 VOG1915 VOG5027 VOG4564 VOG4688 VOG8356 VOG1912 VOG9232 VOG0443 VOG0051 VOG9315 VOG5297 VOG4618 VOG1326 VOG1931 VOG8360 VOG6050 VOG0044 VOG5235 VOG10979 VOG5227 VOG3579 VOG6466 VOG5164 VOG5096 VOG5422 VOG0514 VOG1292 VOG1309 VOG0685 VOG4860 VOG4779 VOG6495 VOG9…	Sulfatase maturation enzyme AslB, radical SAM superfamily; Phage P2 baseplate assembly protein gpV; Uncharacterized protein; Uncharacterized protein; Uncharacterized conserved protein, contains phage Mu gpF-like domain; Uncharacterized protein; ATP-dependent exoDNAse (exonuclease V), alpha subunit, helicase superfamily I; Uncharacterized protein YjcR; DNA modification methylase; Threonine dehydro…	Siphoviridae	Novel	Myoviridae/Fpbrigitvirus
AHMP_21_phage_3	25.1	small	49.39	AHMP_21	2	31	11	18	COG4834 COG3566 COG2369 COG3567 COG5464 COG0716 COG0346 COG3299 COG1961 COG1961 COG4540	VOG1350 VOG4699 VOG1352 VOG1428 VOG1353 VOG4710 VOG4778 VOG1942 VOG2779 VOG6932 VOG1915 VOG5027 VOG4564 VOG4688 VOG8356 VOG1912 VOG9232 VOG0443 VOG4691 VOG0221 VOG6282 VOG0221 VOG0573 VOG1348 VOG1956	Uncharacterized protein; Uncharacterized protein; Uncharacterized conserved protein, contains phage Mu gpF-like domain; Uncharacterized protein; Predicted transposase YdaD; Flavodoxin; Catechol 2,3-dioxygenase or other lactoylglutathione lyase family enzyme; Uncharacterized phage protein gp47/JayE; Site-specific DNA recombinase related to the DNA invertase Pin; Site-specific DNA recombinase relat…	Myoviridae	Novel	Myoviridae/Fpbrigitvirus
CNCM_4644_phage_2	48	medium	56.15	CNCM_4644	2	62	17	35	COG1484 COG4570 COG0629 COG0192 COG5362 COG1813 COG3567 COG3617 COG2369 COG3566 COG4834 COG3941 COG4540 COG3299 COG3344 COG3108 COG3723	VOG7581 VOG5942 VOG2902 VOG0189 VOG6466 VOG4693 VOG11080 VOG0226 VOG0598 VOG8303 VOG8360 VOG3622 VOG4618 VOG7407 VOG7734 VOG1912 VOG9232 VOG0443 VOG4552 VOG10917 VOG5027 VOG4564 VOG4688 VOG1915 VOG2779 VOG6932 VOG1942 VOG4710 VOG4778 VOG1353 VOG1428 VOG1352 VOG4699 VOG1350 VOG1956 VOG1348 VOG0573 VOG4691 VOG4620 VOG1924 VOG4845 VOG0979 VOG3298 VOG3298 VOG0352 VOG0136 VOG1134 VOG1309	DNA replication protein DnaC; Holliday junction resolvase RusA (prophage-encoded endonuclease); Single-stranded DNA-binding protein; S-adenosylmethionine synthetase; Phage terminase large subunit; Archaeal ribosome-binding protein aMBF1, putative translation factor, contains Zn-ribbon and HTH domains; Uncharacterized protein; Prophage antirepressor; Uncharacterized conserved protein, contains pha…	Myoviridae	Brigit (100%/100%)	Myoviridae/Fpbrigitvirus
YY_phage_1	24.4	small	52.42	2789STDY5608869	2	32	9	19	COG4834 COG3566 COG2369 COG3567 COG0507 COG5484 COG3299 COG0863 COG4540	VOG1350 VOG4699 VOG1352 VOG1428 VOG1353 VOG4710 VOG4778 VOG1942 VOG2779 VOG6932 VOG1915 VOG5027 VOG4564 VOG4688 VOG8356 VOG1912 VOG9232 VOG0443 VOG0051 VOG9315 VOG4691 VOG5297 VOG4618 VOG1326 VOG1931 VOG8360 VOG0573 VOG1348	Uncharacterized protein; Uncharacterized protein; Uncharacterized conserved protein, contains phage Mu gpF-like domain; Uncharacterized protein; ATP-dependent exoDNAse (exonuclease V), alpha subunit, helicase superfamily I; Uncharacterized protein YjcR; Uncharacterized phage protein gp47/JayE; DNA modification methylase; Phage P2 baseplate assembly protein gpV	Myoviridae	Novel	Myoviridae/Fpbrigitvirus
924_119_phage_1	42.4	medium	57.57	924_119	3	58	18	33	COG2826 COG3344 COG3064 COG3299 COG3628 COG0791 COG1652 COG5281 COG1396 COG1106 COG1783 COG3728 COG0553 COG5545 COG1351 COG0749 COG2887 COG1388	VOG5088 VOG3298 VOG3298 VOG0979 VOG6495 VOG4862 VOG4691 VOG4550 VOG3894 VOG4885 VOG5904 VOG6669 VOG0582 VOG4865 VOG6371 VOG4824 VOG0569 VOG4615 VOG3892 VOG9667 VOG6495 VOG3891 VOG3890 VOG5612 VOG4870 VOG3888 VOG4623 VOG1329 VOG4555 VOG0720 VOG0796 VOG7939 VOG6313 VOG5479 VOG4548 VOG0327 VOG4609 VOG10596 VOG4689 VOG4648 VOG6050 VOG0771 VOG1141 VOG4561 VOG0026 VOG8855 VOG9205 VOG0021 VOG3661 VOG104…	Transposase and inactivated derivatives, IS30 family; Retron-type reverse transcriptase; Membrane protein involved in colicin uptake; Uncharacterized phage protein gp47/JayE; Phage baseplate assembly protein W; Cell wall-associated hydrolase, NlpC family; Nucleoid-associated protein YgaU, contains BON and LysM domains; Phage-related minor tail protein; Transcriptional regulator, contains XRE-fami…	Myoviridae	Novel	Novel
YX_phage_1	38.8	medium	46.91	YX	3	45	20	32	COG0417 COG3378 COG0827 COG3481 COG0553 COG1191 COG3728 COG1783 COG1106 COG0741 COG5281 COG1652 COG0791 COG5377 COG3628 COG3299 COG5301 COG3344 COG3108 COG2887	VOG5526 VOG4577 VOG4670 VOG3824 VOG4606 VOG4999 VOG4650 VOG7429 VOG9415 VOG4882 VOG0822 VOG6050 VOG5568 VOG4548 VOG0198 VOG0796 VOG7939 VOG6313 VOG5479 VOG10227 VOG4544 VOG0720 VOG4555 VOG1329 VOG4623 VOG4860 VOG4779 VOG3888 VOG5612 VOG3890 VOG3891 VOG3892 VOG4865 VOG6371 VOG4824 VOG0569 VOG4615 VOG4885 VOG5904 VOG6669 VOG0582 VOG4752 VOG5014 VOG3894 VOG4550 VOG4691 VOG4862 VOG0979 VOG3298 VOG329…	DNA polymerase elongation subunit (family B); Phage- or plasmid-associated DNA primase; Adenine-specific DNA methylase; 3'-5' exoribonuclease YhaM, can participate in 23S rRNA maturation, HD superfamily; Superfamily II DNA or RNA helicase, SNF2 family; DNA-directed RNA polymerase specialized sigma subunit; Phage terminase, small subunit; Phage terminase large subunit; ATPase/GTPase, AAA15 family;…	Myoviridae	Novel	Novel
A2-165_phage_1	49.1	medium	55.98	A2-165	4	61	24	32	COG2826 COG3344 COG1262 COG4385 COG3948 COG3500 COG1652 COG1196 COG3497 COG0740 COG5511 COG5525 COG4220 COG0863 COG3331 COG2337 COG0863 COG1403 COG0629 COG2176 COG1262 COG1713 COG2071 COG1388	VOG5088 VOG0979 VOG7013 VOG0574 VOG4691 VOG6495 VOG0582 VOG0569 VOG0356 VOG1887 VOG3434 VOG4573 VOG4672 VOG0833 VOG0051 VOG0831 VOG0198 VOG4571 VOG6170 VOG5418 VOG5317 VOG5280 VOG1655 VOG0822 VOG5617 VOG5444 VOG5901 VOG4571 VOG6170 VOG1326 VOG5418 VOG11065 VOG5942 VOG8271 VOG3008 VOG0226 VOG0283 VOG0535 VOG0982 VOG7013 VOG7503 VOG5118	Transposase and inactivated derivatives, IS30 family; Retron-type reverse transcriptase; Formylglycine-generating enzyme, required for sulfatase activity, contains SUMF1/FGE domain; Bacteriophage P2-related tail formation protein; Phage-related baseplate assembly protein; Phage protein D; Nucleoid-associated protein YgaU, contains BON and LysM domains; Chromosome segregation ATPase; Phage tail sh…	Siphoviridae	Lagaffe (100%/100%)	Myoviridae/Fplagaffevirus
A2-165_phage_2corr	36.6	medium	60.31	A2-165	5	50	19	20	COG2801 COG2842 COG4396 COG4382 COG0860 COG5566 COG5362 COG0863 COG4383 COG2369 COG4388 COG4397 COG4387 COG5005 COG5283 COG3897 COG3299 COG3344 COG3210	VOG2142 VOG2788 VOG2149 VOG0535 VOG7426 VOG2153 VOG2154 VOG9344 VOG4003 VOG4004 VOG6153 VOG5023 VOG6488 VOG4571 VOG6170 VOG5418 VOG5121 VOG1326 VOG11065 VOG1356 VOG4652 VOG10995 VOG4564 VOG2163 VOG6391 VOG6012 VOG2790 VOG4672 VOG6931 VOG2165 VOG0572 VOG4691 VOG4644 VOG0979 VOG9285	Transposase InsO and inactivated derivatives; Bacteriophage DNA transposition protein, AAA+ family ATPase; Mu-like prophage host-nuclease inhibitor protein Gam; Mu-like prophage protein gp16; N-acetylmuramoyl-L-alanine amidase; Transcriptional regulator, Middle operon regulator (Mor) family; Phage terminase large subunit; DNA modification methylase; Mu-like prophage protein gp29; Uncharacterized …	Siphoviridae	MushuA2-165(100%/100%)	Myoviridae/Fpmushuvirus
AHMP_21_phage_4	40	medium	53.6	AHMP_21	6	58	13	18	COG0582 COG0629 COG1192 COG1475 COG4626 COG4695 COG0740 COG4653 COG3941 COG4722 COG4926 COG4409 COG3757	VOG0275 VOG4603 VOG6495 VOG6949 VOG0292 VOG0598 VOG0226 VOG0985 VOG1931 VOG4618 VOG4841 VOG6469 VOG4556 VOG4573 VOG4672 VOG4553 VOG0562 VOG4586 VOG4633 VOG4659 VOG4763 VOG10013 VOG3304 VOG9312	Integrase; Single-stranded DNA-binding protein; Cellulose biosynthesis protein BcsQ; Chromosome segregation protein Spo0J, contains ParB-like nuclease domain; Phage terminase-like protein, large subunit, contains N-terminal HTH domain; Phage portal protein BeeE; ATP-dependent protease ClpP, protease subunit; Predicted phage phi-C31 gp36 major capsid-like protein; Phage tail tape-measure protein, …	Siphoviridae	Novel	Siphoviridae/Fplughvirus
CNCM_4540_phage_1	24.8	small	58.72	CNCM_4540	7	36	10	12	COG1974 COG1196 COG1061 COG3598 COG4570 COG3728 COG1783 COG4653 COG3108 COG3617	VOG0083 VOG0322 VOG7263 VOG4548 VOG7264 VOG0025 VOG4608 VOG4693 VOG0796 VOG7939 VOG6313 VOG5479 VOG0691 VOG4553 VOG0697 VOG11074 VOG0352 VOG4552 VOG10917	SOS-response transcriptional repressor LexA (RecA-mediated autopeptidase); Chromosome segregation ATPase; Superfamily II DNA or RNA helicase; RecA-family ATPase; Holliday junction resolvase RusA (prophage-encoded endonuclease); Phage terminase, small subunit; Phage terminase large subunit; Predicted phage phi-C31 gp36 major capsid-like protein; Uncharacterized conserved protein YcbK, DUF882 famil…	Siphoviridae	Lugh4540(100%/100%)	Siphoviridae/Fplughvirus
CNCM_4542_phage_3	24.9	small	58.23	CNCM_4542	7	32	11	11	COG1475 COG4653 COG1511 COG1533 COG3108 COG1533 COG0691 COG0353 COG0718 COG2812 COG1783	VOG4618 VOG1326 VOG4553 VOG0697 VOG11074 VOG0701 VOG9762 VOG4545 VOG3653 VOG3654 VOG0352 VOG0136 VOG0996 VOG10443 VOG0691	Chromosome segregation protein Spo0J, contains ParB-like nuclease domain; Predicted phage phi-C31 gp36 major capsid-like protein; Uncharacterized membrane protein YhgE, phage infection protein (PIP) family; DNA repair photolyase; Uncharacterized conserved protein YcbK, DUF882 family; DNA repair photolyase; tmRNA-binding protein; Recombinational DNA repair protein RecR; Conserved DNA-binding prote…	Siphoviridae	Lugh4542(81.7%/100%)	Siphoviridae/Fplughvirus
Indica_phage_2	30.7	medium	59.31	Indica	7	30	8	14	COG2369 COG4653 COG1061 COG3757 COG3598 COG4570 COG3728 COG1783	VOG0322 VOG0692 VOG4564 VOG4553 VOG0697 VOG11074 VOG7263 VOG0701 VOG3653 VOG3654 VOG4548 VOG8220 VOG7264 VOG0025 VOG4608 VOG4693 VOG0796 VOG7939 VOG6313 VOG5479 VOG0691	Uncharacterized conserved protein, contains phage Mu gpF-like domain; Predicted phage phi-C31 gp36 major capsid-like protein; Superfamily II DNA or RNA helicase; Lyzozyme M1 (1,4-beta-N-acetylmuramidase), GH25 family; RecA-family ATPase; Holliday junction resolvase RusA (prophage-encoded endonuclease); Phage terminase, small subunit; Phage terminase large subunit	Siphoviridae	Lugh4543(72%/95%)	Siphoviridae/Fplughvirus
CNCM_4540_phage_2a	48.9	medium	57.73	CNCM_4540	8	64	14	27	COG2369 COG4383 COG5362 COG4385 COG0863 COG4422 COG3299 COG3331 COG1484 COG1403 COG1196 COG1813 COG1652 COG5283	VOG3892 VOG3891 VOG3890 VOG0067 VOG1427 VOG3178 VOG4006 VOG6132 VOG8529 VOG8289 VOG4685 VOG9262 VOG4722 VOG4564 VOG3480 VOG1356 VOG9594 VOG7407 VOG7734 VOG0574 VOG1326 VOG4571 VOG4618 VOG11065 VOG8360 VOG3579 VOG0044 VOG4691 VOG10968 VOG5617 VOG0189 VOG5942 VOG1292 VOG1309 VOG0083 VOG3453 VOG5562 VOG6669 VOG4885 VOG1348 VOG4865 VOG6371 VOG4824 VOG0569 VOG5793	Uncharacterized conserved protein, contains phage Mu gpF-like domain; Mu-like prophage protein gp29; Phage terminase large subunit; Bacteriophage P2-related tail formation protein; DNA modification methylase; Bacteriophage protein gp37; Uncharacterized phage protein gp47/JayE; Penicillin-binding protein-related factor A, putative recombinase; DNA replication protein DnaC; 5-methylcytosine-specifi…	Unassigned	Novel	Myoviridae/Fptoutatisvirus
CNCM_4540_phage_2b	52.8	medium	57.43	CNCM_4540	9	70	22	25	COG0582 COG4385 COG3299 COG3628 COG0791 COG1652 COG3206 COG0338 COG2369 COG5518 COG0507 COG4106 COG3108 COG0863 COG0863 COG1595 COG3331 COG3584 COG4422 COG0420 COG4227 COG3344	VOG0275 VOG0574 VOG4691 VOG4550 VOG4885 VOG5904 VOG6669 VOG0582 VOG4865 VOG6371 VOG4824 VOG0569 VOG4615 VOG3892 VOG3890 VOG0749 VOG4722 VOG4685 VOG9262 VOG10976 VOG5823 VOG8289 VOG4688 VOG4564 VOG7946 VOG5027 VOG4773 VOG4556 VOG0051 VOG9315 VOG7515 VOG0352 VOG4618 VOG1931 VOG1326 VOG4618 VOG1326 VOG1931 VOG4618 VOG1326 VOG6050 VOG5617 VOG3579 VOG4705 VOG11082 VOG9119 VOG0083 VOG4575 VOG0348 VOG09…	Integrase; Bacteriophage P2-related tail formation protein; Uncharacterized phage protein gp47/JayE; Phage baseplate assembly protein W; Cell wall-associated hydrolase, NlpC family; Nucleoid-associated protein YgaU, contains BON and LysM domains; Uncharacterized protein involved in exopolysaccharide biosynthesis; Site-specific DNA-adenine methylase; Uncharacterized conserved protein, contains pha…	Myoviridae	Novel	Myoviridae/Fptoutatisvirus
CNCM_4542_phage_4	26.3	small	49.55	CNCM_4542	10	37	6	12	COG0553 COG0582 COG0205 COG0587 COG1481 COG4734	VOG4670 VOG4606 VOG4577 VOG4999 VOG7005 VOG7004 VOG1902 VOG7000 VOG1901 VOG1901 VOG7000 VOG1902 VOG7000 VOG1902 VOG4548 VOG0275 VOG1198 VOG1903	Superfamily II DNA or RNA helicase, SNF2 family; Integrase; 6-phosphofructokinase; DNA polymerase III, alpha subunit; DNA-binding transcriptional regulator WhiA, involved in cell division; Antirestriction protein	Siphoviridae	Oengus(80%/100%)	Siphoviridae/Fpoengusvirus
CNCM_4544_phage_2	34.9	medium	56.21	CNCM_4544	11	50	10	18	COG0582 COG0629 COG0553 COG3331 COG1475 COG4708 COG1783 COG4653 COG1974 COG3617	VOG0275 VOG0283 VOG0226 VOG0321 VOG4548 VOG4571 VOG11065 VOG6170 VOG6466 VOG3459 VOG5617 VOG4618 VOG1326 VOG5297 VOG0691 VOG4553 VOG0697 VOG11074 VOG0701 VOG3653 VOG3654 VOG3622 VOG4552 VOG5084	Integrase; Single-stranded DNA-binding protein; Superfamily II DNA or RNA helicase, SNF2 family; Penicillin-binding protein-related factor A, putative recombinase; Chromosome segregation protein Spo0J, contains ParB-like nuclease domain; Uncharacterized membrane protein; Phage terminase large subunit; Predicted phage phi-C31 gp36 major capsid-like protein; SOS-response transcriptional repressor L…	Siphoviridae	Lugh4544(100%/100%)	Siphoviridae/Fplughvirus
KLE_1255_phage_2	28	small	57.5	KLE_1255	11	41	6	13	COG2369 COG1783 COG1533 COG1475 COG3331 COG0629	VOG4572 VOG4711 VOG0692 VOG4564 VOG0691 VOG3654 VOG4618 VOG1326 VOG5617 VOG6466 VOG3653 VOG0321 VOG0226 VOG0283 VOG0701 VOG0697 VOG11074	Uncharacterized conserved protein, contains phage Mu gpF-like domain; Phage terminase large subunit; DNA repair photolyase; Chromosome segregation protein Spo0J, contains ParB-like nuclease domain; Penicillin-binding protein-related factor A, putative recombinase; Single-stranded DNA-binding protein	Siphoviridae	LughKLE1255(100%/100%)	Siphoviridae/Fplughvirus
HMI_19_phage_1	43.8	medium	56.37	HMI_19	12	56	14	19	COG0617 COG3723 COG1234 COG0616 COG1783 COG2369 COG0582 COG3757 COG1961 COG3668 COG3077 COG0568 COG3093 COG1974	VOG1850 VOG3729 VOG0685 VOG1309 VOG8485 VOG4573 VOG5060 VOG0691 VOG0692 VOG4564 VOG4572 VOG4711 VOG0697 VOG11074 VOG0701 VOG3653 VOG0275 VOG3654 VOG0136 VOG0221 VOG0052 VOG9667 VOG6495 VOG3622	tRNA nucleotidyltransferase/poly(A) polymerase; Recombinational DNA repair protein RecT; Ribonuclease BN, tRNA processing enzyme; Periplasmic serine protease, ClpP class; Phage terminase large subunit; Uncharacterized conserved protein, contains phage Mu gpF-like domain; Integrase; Lyzozyme M1 (1,4-beta-N-acetylmuramidase), GH25 family; Site-specific DNA recombinase related to the DNA invertase P…	Siphoviridae	Novel	Siphoviridae/Fplughvirus
Indica_phage_1	49	medium	55.7	Indica	12	60	21	23	COG1191 COG3617 COG1191 COG3723 COG1783 COG2369 COG1609 COG3859 COG3757 COG1961 COG0582 COG3668 COG3077 COG0395 COG0568 COG3093 COG0358 COG3378 COG4823 COG0172 COG1974	VOG0052 VOG8257 VOG3622 VOG4552 VOG10917 VOG0685 VOG0052 VOG8257 VOG0198 VOG1309 VOG8485 VOG5060 VOG0691 VOG0692 VOG4564 VOG4572 VOG4711 VOG0697 VOG11074 VOG0701 VOG3653 VOG3654 VOG0136 VOG0221 VOG0275 VOG9667 VOG6495 VOG1609 VOG4551 VOG6667 VOG4606 VOG4670 VOG4999 VOG6422 VOG6421 VOG3851	DNA-directed RNA polymerase specialized sigma subunit; Prophage antirepressor; DNA-directed RNA polymerase specialized sigma subunit; Recombinational DNA repair protein RecT; Phage terminase large subunit; Uncharacterized conserved protein, contains phage Mu gpF-like domain; DNA-binding transcriptional regulator, LacI/PurR family; Thiamine transporter ThiT; Lyzozyme M1 (1,4-beta-N-acetylmuramidas…	Siphoviridae	Novel	Siphoviridae/Fplughvirus
L2_6_phage_3	31.1	medium	59.05	L2_6	12	41	11	16	COG2369 COG1783 COG0863 COG0629 COG3617 COG3108 COG1974 COG0172 COG0582 COG3077 COG4115	VOG3654 VOG3653 VOG0701 VOG0697 VOG11074 VOG0136 VOG4572 VOG4711 VOG0692 VOG4564 VOG0691 VOG5060 VOG4571 VOG6170 VOG5418 VOG0226 VOG4831 VOG4552 VOG10917 VOG0352 VOG3622 VOG6421 VOG3851 VOG0275	Uncharacterized conserved protein, contains phage Mu gpF-like domain; Phage terminase large subunit; DNA modification methylase; Single-stranded DNA-binding protein; Prophage antirepressor; Uncharacterized conserved protein YcbK, DUF882 family; SOS-response transcriptional repressor LexA (RecA-mediated autopeptidase); Seryl-tRNA synthetase; Integrase; Antitoxin component of the RelBE or YafQ-DinJ…	Siphoviridae	LughL2-6(99%/100%)	Siphoviridae/Fplughvirus
